# Supplementary material for: Ovarian Transcriptome Analysis of Portunus trituberculatus Provides Insights into Genes Expressed during Phase III and IV Development
Source: PLoS One. 2015 Oct 2;10(10):e0138862. doi: 10.1371/journal.pone.0138862 (PMC4591999; doi:10.1371/journal.pone.0138862)
Supplement: S1 Table — (XLSX) [file pone.0138862.s002.xlsx]

## Sheet: Table S1
contig	protein	length	RefSeq	pfam	uniprot	KO	GO	Description
c89947_g1_i1	c89947_g1_i1|m.27444	1078	NP_648993.1; NP_730282.1; NP_730283.1; NP_996116.1	PF00168.25	sp|Q9VVI3|NEDD4_DROME	K10591	GO:0005737; GO:0005886; GO:0016874; GO:0017022; GO:0005112; GO:0019904; GO:0004842; GO:0007411; GO:0016199; GO:0045746; GO:0007528; GO:0007219; GO:0045807; GO:0002092; GO:0051965; GO:0016567; GO:0031623	E3 ubiquitin-protein ligase Nedd-4
c93230_g3_i3	c93230_g3_i3|m.37520	1762	.	.	.	.	.	.
c67713_g1_i2	c67713_g1_i2|m.8193	1325	NP_036098.1	PF00227.21	sp|Q9QUM9|PSA6_MOUSE	K02730	GO:0005737; GO:0000932; GO:0005829; GO:0070062; GO:0030016; GO:0016363; GO:0005844; GO:0005839; GO:0019773; GO:0030017; GO:0003723; GO:0004298; GO:0051092; GO:0051603; GO:0007519; GO:0006511	Proteasome subunit alpha type-6
c95524_g1_i3	c95524_g1_i3|m.48279	7194		PF01403.14	sp|Q26473|SEM1A_SCHAM	.	GO:0016021; GO:0004872; GO:0030154; GO:0007399	Semaphorin-1A
c75780_g1_i2	c75780_g1_i2|m.10894	1709	NP_524362.2	PF00089.21	sp|P13582|EAST_DROME	K01362	GO:0005576; GO:0008233; GO:0004252; GO:0008236; GO:0009950; GO:0007311; GO:0006508; GO:0008063; GO:0031638	Serine protease easter
c96340_g1_i2	c96340_g1_i2|m.53703	5795	.	.	.	.	.	.
c93811_g1_i1	c93811_g1_i1|m.40021	403	.	.	.	.	.	.
c97620_g1_i2	c97620_g1_i2|m.63525	4293	.	.	.	.	.	.
c81247_g1_i1	c81247_g1_i1|m.14477	1214	NP_991285.1; XP_005162362.1	PF00352.16	sp|Q5U385|TBPL1_DANRE	K03120	GO:0005737; GO:0005634; GO:0003677; GO:0006352; GO:0009790; GO:0006355; GO:0006366	TATA box-binding protein-like protein 1
c97620_g1_i2	c97620_g1_i2|m.63521	4293	NP_001245400.1; NP_524616.2	PF08337.7	sp|Q9V4A7|PLXB_DROME	K06821	GO:0016021; GO:0005622; GO:0005886; GO:0004872; GO:0007411; GO:0008045; GO:0035021; GO:0071678; GO:0035025; GO:0007165	Plexin-B
c91879_g1_i1	c91879_g1_i1|m.32753	2511	NP_001166497.1	PF00201.13	sp|Q9R110|UD2A3_CAVPO	.	GO:0016021; GO:0015020	UDP-glucuronosyltransferase 2A3
c96183_g13_i2	c96183_g13_i2|m.52567	3080		PF00651.26	sp|Q6GLJ1|BTBDH_XENLA	.	GO:0005576	BTB/POZ domain-containing protein 17
c96532_g1_i1	c96532_g1_i1|m.55091	3313	NP_004449.1; NP_075266.1; XP_005262165.1; XP_005262166.1; XP_005262167.1; XP_006724698.1	PF00501.23	sp|O60488|ACSL4_HUMAN	K01897	GO:0005737; GO:0005789; GO:0044233; GO:0070062; GO:0016021; GO:0005811; GO:0016020; GO:0005741; GO:0043025; GO:0005777; GO:0047676; GO:0005524; GO:0004467; GO:0031957; GO:0044255; GO:0060996; GO:0060136; GO:0015908; GO:0008610; GO:0006629; GO:0001676; GO:0035338; GO:0032307; GO:0030307; GO:0070672; GO:0007584; GO:0044281; GO:0019432	Long-chain-fatty-acid--CoA ligase 4
c109944_g1_i1	c109944_g1_i1|m.71641	531	.	.	.	.	.	.
c75987_g1_i1	c75987_g1_i1|m.11071	1186	NP_001039146.1	PF11969.3	sp|Q28BZ2|HINT3_XENTR	.	GO:0005737; GO:0005634; GO:0016787; GO:0000166	Histidine triad nucleotide-binding protein 3
c98175_g2_i1	c98175_g2_i1|m.69122	2865	.	PF00665.21	.	.	.	.
c96006_g2_i2	c96006_g2_i2|m.51458	1071	XP_643597.1	PF01596.12	sp|Q86IC8|CAMT2_DICDI	.	GO:0045335; GO:0042409; GO:0046872; GO:0009617	Probable caffeoyl-CoA O-methyltransferase 2
c71502_g1_i1	c71502_g1_i1|m.9222	338	.	.	.	.	.	.
c96050_g2_i2	c96050_g2_i2|m.51638	2981	.	.	.	.	.	.
c109274_g1_i1	c109274_g1_i1|m.71535	307	.	.	.	.	.	.
c97995_g2_i2	c97995_g2_i2|m.67521	1442	NP_060915.2; NP_982298.2	PF06936.6	sp|Q9BQE4|SELS_HUMAN	K14025	GO:0005881; GO:0005783; GO:0030176; GO:0034362; GO:0005886; GO:0034361; GO:0016209; GO:0019899; GO:0004872; GO:0008430; GO:0045454; GO:0032869; GO:0071222; GO:0034599; GO:0030968; GO:0006983; GO:0030433; GO:0045184; GO:0002865; GO:1902236; GO:0046325; GO:0045719; GO:0050728; GO:0032715; GO:2000110; GO:0051771; GO:0032720; GO:0006111; GO:0080164; GO:0009749; GO:0051775; GO:0030970	Selenoprotein S
c94226_g1_i5	c94226_g1_i5|m.41982	3118	.	PF04351.8	.	.	.	.
c94226_g1_i5	c94226_g1_i5|m.41981	3118	NP_001090753.1	PF13516.1	sp|A2RRS8|CEP78_XENTR	K16765	GO:0005737; GO:0005856	Centrosomal protein of 78 kDa
c94226_g1_i5	c94226_g1_i5|m.41980	3118	.	PF00038.16	.	.	.	.
c95808_g11_i2	c95808_g11_i2|m.50047	1616	NP_001068655.1	PF00149.23	sp|Q0VD19|ASM_BOVIN	K12350	GO:0070062; GO:0005765; GO:0016798; GO:0004767; GO:0043407; GO:0035307; GO:0006685; GO:0023021	Sphingomyelin phosphodiesterase
c126958_g1_i1	c126958_g1_i1|m.73284	1297	NP_064543.3	PF01138.16	sp|Q9NQT4|EXOS5_HUMAN	K12590	GO:0005737; GO:0005829; GO:0000178; GO:0005730; GO:0035327; GO:0000175; GO:0003723; GO:0051607; GO:0045006; GO:0043928; GO:0010467; GO:0016071; GO:0000288; GO:0016070; GO:0090503; GO:0006364	Exosome complex component RRP46
c95012_g1_i1	c95012_g1_i1|m.45516	1410	.	.	.	.	.	.
c97575_g1_i3	c97575_g1_i3|m.63119	2750	.	PF08174.6	sp|Q5XIZ9|RTKN2_DANRE	.	.	.
c18788_g1_i1	c18788_g1_i1|m.1497	991		PF00379.18	sp|P81384|CU1A_HOMAM	.	GO:0042302	Cuticle protein AMP1A
c95605_g3_i4	c95605_g3_i4|m.48796	3699	NP_126538.1	PF02615.9	sp|Q9V0D5|MDH_PYRAB	.	GO:0005737; GO:0030060; GO:0006099	Malate dehydrogenase
c74835_g1_i3	c74835_g1_i3|m.10173	3730	NP_647765.1	PF13923.1	sp|Q9VZV5|CYHR1_DROME	.	GO:0004842; GO:0008270	Cysteine and histidine-rich protein 1 homolog
c90465_g1_i2	c90465_g1_i2|m.28779	1593	NP_001188903.1; NP_724962.3	PF00002.19	sp|Q9V5N8|STAN_DROME	K04600	GO:0005911; GO:0016021; GO:0005887; GO:0005509; GO:0050839; GO:0004930; GO:0004872; GO:0005057; GO:0004888; GO:0007411; GO:0007409; GO:0016339; GO:0016358; GO:0048813; GO:0070593; GO:0042067; GO:0001736; GO:0007164; GO:0007156; GO:0035556; GO:0001738; GO:0016319; GO:0045746; GO:0030178; GO:0007218; GO:0016318; GO:0030177; GO:0007464; GO:0048057; GO:0050770; GO:0090175; GO:0051963; GO:0035159; GO:…	Protocadherin-like wing polarity protein stan
c98134_g1_i5	c98134_g1_i5|m.68789	5757	NP_001038119.1	PF00028.12	sp|Q0ZM14|PCD15_CHICK	K16500	GO:0005737; GO:0016021; GO:0001750; GO:0005886; GO:0032420; GO:0005509; GO:0007015; GO:0007628; GO:0060088; GO:0050973; GO:0050910; GO:0007156; GO:0002009; GO:0035264; GO:0035058; GO:0060013; GO:0001964; GO:0007601	Protocadherin-15
c98027_g1_i1	c98027_g1_i1|m.67865	4216	NP_445744.1; XP_006256109.1	PF00133.17	sp|Q04462|SYVC_RAT	K01873	GO:0005739; GO:0002161; GO:0005524; GO:0004832; GO:0006438	Valine--tRNA ligase
c119138_g1_i1	c119138_g1_i1|m.72568	452	XP_002100454.1	PF00410.14	sp|Q6XIM8|RS15A_DROYA	K02957	GO:0005840; GO:0003735; GO:0006412	40S ribosomal protein S15a
c98127_g1_i3	c98127_g1_i3|m.68730	2037	.	PF14824.1	.	.	.	.
c96217_g2_i1	c96217_g2_i1|m.52828	683	NP_083038.1	PF14259.1	sp|Q8R3C6|RBM19_MOUSE	K14787	GO:0005694; GO:0005737; GO:0005730; GO:0005654; GO:0000166; GO:0044822; GO:0007275; GO:0040019	Probable RNA-binding protein 19
c94709_g1_i4	c94709_g1_i4|m.43897	2233	.	.	.	.	.	.
c90704_g4_i1	c90704_g4_i1|m.29481	1627	.	.	.	.	.	.
c93514_g1_i4	c93514_g1_i4|m.38677	4485	.	PF03399.11	sp|Q96PV6|LENG8_HUMAN	.	.	.
c90908_g1_i2	c90908_g1_i2|m.30065	2691	.	.	.	.	.	.
c90908_g1_i2	c90908_g1_i2|m.30066	2691	.	.	.	.	.	.
c95271_g1_i2	c95271_g1_i2|m.46757	1355	NP_001163300.1; NP_001246517.1; NP_523864.3; NP_726508.1	PF13639.1	sp|Q06003|GOLI_DROME	.	GO:0005768; GO:0016021; GO:0005634; GO:0003677; GO:0008270; GO:0001707; GO:0016567; GO:0006355; GO:0006351	Protein goliath
c17831_g1_i1	c17831_g1_i1|m.1367	450	.	.	.	.	.	.
c97552_g3_i2	c97552_g3_i2|m.63013	1990	.	.	.	.	.	.
c68847_g1_i1	c68847_g1_i1|m.8631	1019	NP_445761.1	PF04340.7	sp|O88801|HOME2_RAT	K15010	GO:0045177; GO:0030054; GO:0005737; GO:0030425; GO:0043025; GO:0005730; GO:0045211; GO:0035256; GO:0035254; GO:0019904; GO:0046982; GO:0042803; GO:0048148; GO:0035584; GO:0048875; GO:0008277	Homer protein homolog 2
c96340_g1_i2	c96340_g1_i2|m.53701	5795	NP_001096941.2; NP_001096944.1; NP_001259413.1; NP_001259414.1; NP_001259415.1; NP_001259416.1; NP_001259417.1; NP_001259418.1; NP_001259419.1; NP_001259420.1; NP_001259421.1; NP_788896.1; NP_996401.1	PF02204.13	sp|Q8MQW8|SPRI_DROME	.	GO:0005938; GO:0030139; GO:0005096; GO:0005085; GO:0019901; GO:0017112; GO:0017016; GO:0030971; GO:0007298; GO:0006897; GO:0007275; GO:0043547; GO:0032851; GO:0032483; GO:0007165	Protein sprint
c96257_g1_i10	c96257_g1_i10|m.53103	2257	.	.	.	.	.	.
c97552_g3_i2	c97552_g3_i2|m.63012	1990	NP_065923.1; XP_005264814.1	PF07679.11	sp|Q9P232|CNTN3_HUMAN	K06761	GO:0031225; GO:0005886; GO:0007155; GO:0007399	Contactin-3
c98061_g1_i1	c98061_g1_i1|m.68149	3724	NP_001268668.1; NP_001268669.1; NP_079411.2; XP_005258412.1	PF02181.18	sp|Q2V2M9|FHOD3_HUMAN	.	GO:0005865; GO:0051639; GO:0055003; GO:0030837; GO:0045214	FH1/FH2 domain-containing protein 3
c86412_g1_i3	c86412_g1_i3|m.20979	1243	NP_001104801.1; NP_001277934.1; NP_062763.2	PF13499.1	sp|Q9QXT8|CSEN_MOUSE	.	GO:0043679; GO:0005829; GO:0030425; GO:0005783; GO:0005794; GO:0005634; GO:0005886; GO:0032993; GO:0005509; GO:0048306; GO:0003677; GO:0005267; GO:0015459; GO:0008022; GO:0043565; GO:0005244; GO:0006915; GO:0048266; GO:0006886; GO:0000122; GO:0045892; GO:0006813; GO:0043523; GO:0048265; GO:0019233; GO:0006351	Calsenilin
c92333_g2_i2	c92333_g2_i2|m.34364	892		PF07690.11	sp|Q4W8A2|S22A8_MACFA	.	GO:0016021; GO:0005886; GO:0015075; GO:0009636	Solute carrier family 22 member 8
c96077_g1_i10	c96077_g1_i10|m.51885	1726	.	PF08357.6	.	.	.	.
c96638_g1_i3	c96638_g1_i3|m.55907	3303	.	PF04726.8	.	.	.	.
c88336_g1_i1	c88336_g1_i1|m.23927	1234	.	.	.	.	.	.
c94252_g1_i1	c94252_g1_i1|m.42055	789	NP_001036720.1; NP_732147.1	PF00186.14	sp|P17719|DYR_DROME	K00287	GO:0004146; GO:0050661; GO:0006260; GO:0006545; GO:0009165; GO:0006730; GO:0046654	Dihydrofolate reductase
c86838_g1_i5	c86838_g1_i5|m.21650	1419	NP_001116314.1; NP_001186548.1; NP_001186549.1; NP_001186550.1; NP_001186551.1; NP_861447.3; XP_005266879.1; XP_006715403.1	.	sp|Q8NI08|NCOA7_HUMAN	.	GO:0005622; GO:0005634; GO:0030374; GO:0035257; GO:0045944; GO:0006351	Nuclear receptor coactivator 7
c84863_g2_i1	c84863_g2_i1|m.18552	1024	.	.	.	.	.	.
c92002_g1_i7	c92002_g1_i7|m.33266	752	NP_001171372.1; NP_780520.3	PF13909.1	sp|Q6PD29|ZN513_MOUSE	.	GO:0005634; GO:0046872; GO:0044212; GO:0006355; GO:0060041; GO:0006351	Zinc finger protein 513
c96581_g1_i2	c96581_g1_i2|m.55473	1992	NP_061362.1	PF00151.14	sp|Q5BKQ4|LIPR1_MOUSE	K14074	GO:0005576; GO:0005509; GO:0004806; GO:0006629	Inactive pancreatic lipase-related protein 1
c97743_g1_i2	c97743_g1_i2|m.64851	2238	NP_705898.1	PF07002.11	sp|Q86YQ8|CPNE8_HUMAN	.	GO:0070062	Copine-8
c60703_g1_i1	c60703_g1_i1|m.5790	909	.	.	.	.	.	.
c91522_g1_i1	c91522_g1_i1|m.31741	1764	.	PF05760.7	sp|Q8C4H2|SAMD3_MOUSE	.	.	.
c60364_g1_i1	c60364_g1_i1|m.5695	1176	.	PF07514.6	.	.	.	.
c6142_g1_i1	c6142_g1_i1|m.392	308	.	.	.	.	.	.
c92337_g1_i3	c92337_g1_i3|m.34375	1587	NP_001075778.1	PF00266.14	sp|P31030|SPYA_RABIT	.	GO:0005782; GO:0008453; GO:0016597; GO:0030170; GO:0004760; GO:0019265; GO:0009436; GO:0042853; GO:0019448; GO:0046724; GO:0006625	Serine--pyruvate aminotransferase
c8150_g1_i1	c8150_g1_i1|m.657	450	NP_001138190.1; NP_001162731.1; NP_001162732.2; NP_001245640.1; NP_001259483.1; NP_511137.3	PF05593.9	sp|Q9VYN8|TENA_DROME	.	GO:0030054; GO:0016021; GO:0043005; GO:0043025; GO:0048786; GO:0048788; GO:0042734; GO:0003824; GO:0046982; GO:0042803; GO:0007155; GO:0048790; GO:0007274; GO:0034116; GO:0040017; GO:0001941; GO:0097090; GO:0034110; GO:2000331; GO:0050808; GO:0008039; GO:0048499	Teneurin-a
c97914_g2_i4	c97914_g2_i4|m.66496	2196	.	.	.	.	.	.
c29414_g1_i1	c29414_g1_i1|m.2913	311	.	PF04865.9	.	.	.	.
c96024_g1_i2	c96024_g1_i2|m.51513	2613	NP_001103267.1	PF03435.13	sp|A8E657|AASS_BOVIN	K14157	GO:0005739; GO:0047131; GO:0047130; GO:0033512	Alpha-aminoadipic semialdehyde synthase, mitochondrial
c95243_g1_i2	c95243_g1_i2|m.46664	3382	NP_001021145.1	PF05193.16	sp|P48053|YPD1_CAEEL	.	GO:0003824; GO:0046872	Uncharacterized protein C05D11.1
c69098_g1_i1	c69098_g1_i1|m.8678	418	NP_003913.3; XP_005254799.1; XP_005254800.1	PF00622.23	sp|Q15751|HERC1_HUMAN	K10594	GO:0005737; GO:0005794; GO:0016020; GO:0005086; GO:0016874; GO:0004842; GO:0021702; GO:0010507; GO:0050885; GO:0031175; GO:0043547; GO:0006810	Probable E3 ubiquitin-protein ligase HERC1
c86042_g1_i1	c86042_g1_i1|m.20322	2021	NP_001127530.1	PF00179.21	sp|Q5R7J6|UBE2N_PONAB	K10580	GO:0035370; GO:0000151; GO:0016881; GO:0005524; GO:0004842; GO:0006281; GO:0070534; GO:0006511	Ubiquitin-conjugating enzyme E2 N
c70848_g1_i1	c70848_g1_i1|m.9100	571	XP_002094880.1	PF08209.6	sp|B4PJ01|SGF11_DROYA	K11363	GO:0005737; GO:0071819; GO:0005643; GO:0000124; GO:0030374; GO:0008270; GO:0016568; GO:0016578; GO:0006406; GO:0045893; GO:0015031; GO:0006351	SAGA-associated factor 11 homolog
c98221_g1_i21	c98221_g1_i21|m.69495	3989	NP_056099.3; XP_006710564.1	.	sp|Q5T011|SZT2_HUMAN	.	GO:0070062; GO:0005777; GO:0007417; GO:0021540; GO:0009790; GO:0043473; GO:0009791; GO:1901668	Protein SZT2
c98072_g3_i1	c98072_g3_i1|m.68245	1042	.	.	.	.	.	.
c92081_g1_i2	c92081_g1_i2|m.33573	2870	NP_083288.2	PF04258.8	sp|Q9CUS9|SPPL3_MOUSE	K09598	GO:0030660; GO:0071458; GO:0071556; GO:0005791; GO:0042500; GO:0042803	Signal peptide peptidase-like 3
c7233_g2_i1	c7233_g2_i1|m.484	654	.	.	.	.	.	.
c85653_g1_i1	c85653_g1_i1|m.19618	4631		PF00250.13	sp|Q7ZX03|FOXK2_XENLA	.	GO:0005634; GO:0003677; GO:0000287; GO:0043565; GO:0003700; GO:0006355; GO:0006351	Forkhead box protein K2
c89569_g1_i2	c89569_g1_i2|m.26480	974	NP_001036588.2; NP_001137896.1; NP_001137897.1; NP_001137898.1; NP_729223.2; NP_729224.2; NP_729225.2	PF00041.16	sp|Q9VS29|DSCL_DROME	.	GO:0005887; GO:0042802; GO:0007156; GO:0048812	Down syndrome cell adhesion molecule-like protein Dscam2
c98175_g2_i1	c98175_g2_i1|m.69123	2865	.	PF03564.10	.	.	.	.
c57473_g1_i1	c57473_g1_i1|m.4568	1429	NP_001271568.1	PF00001.16	sp|P32212|FSHR_MACFA	K04247	GO:0016021; GO:0005886; GO:0004963	Follicle-stimulating hormone receptor
c80228_g1_i3	c80228_g1_i3|m.13735	1679	NP_000028.3; NP_001135917.1; NP_001135918.1; NP_065208.2; NP_065209.2; NP_065210.2; NP_065211.2; NP_065213.2	PF12796.2	sp|P16157|ANK1_HUMAN	K10380	GO:0030673; GO:0016323; GO:0030863; GO:0005856; GO:0005829; GO:0031430; GO:0005634; GO:0005886; GO:0045211; GO:0042383; GO:0016529; GO:0014731; GO:0030018; GO:0051117; GO:0008093; GO:0019899; GO:0030507; GO:0005200; GO:0005198; GO:0007411; GO:0007010; GO:0006888; GO:0048821; GO:0006887; GO:0045199; GO:0015672; GO:0006779; GO:0010638; GO:0072661; GO:0007165	Ankyrin-1
c97840_g1_i1	c97840_g1_i1|m.65748	3369	NP_082172.2; XP_006534318.1; XP_006534320.1	PF01121.15	sp|Q9DBL7|COASY_MOUSE	K02318	GO:0070062; GO:0005759; GO:0005634; GO:0005524; GO:0004140; GO:0004595; GO:0015937	Bifunctional coenzyme A synthase
c94997_g1_i6	c94997_g1_i6|m.45465	2100	.	.	.	.	.	.
c98073_g1_i3	c98073_g1_i3|m.68259	986	.	PF10326.4	.	.	.	.
c87211_g1_i1	c87211_g1_i1|m.22235	489	.	.	.	.	.	.
c87211_g1_i1	c87211_g1_i1|m.22236	489	.	.	.	.	.	.
c69730_g1_i2	c69730_g1_i2|m.8798	2745	NP_001154882.1; NP_848926.3	PF14559.1	sp|Q8K2L8|TPC12_MOUSE	.	GO:0016192	Trafficking protein particle complex subunit 12
c96829_g1_i2	c96829_g1_i2|m.57288	1508	NP_808344.3	PF00612.22	sp|A6H690|IQCAL_MOUSE	.	GO:0005524	IQ and AAA domain-containing protein 1-like
c91031_g2_i3	c91031_g2_i3|m.30429	1467	.	PF04211.8	.	.	.	.
c90740_g1_i1	c90740_g1_i1|m.29593	1705	NP_649655.1; NP_731083.1; NP_731084.1	PF08123.8	sp|Q8INR6|DOT1L_DROME	K11427	GO:0035097; GO:0031151; GO:0006342; GO:0006348; GO:0048096; GO:0034729; GO:0016571; GO:0046331; GO:2000637	Histone-lysine N-methyltransferase, H3 lysine-79 specific
c96462_g3_i1	c96462_g3_i1|m.54564	1588	.	.	.	.	.	.
c94591_g1_i4	c94591_g1_i4|m.43374	1933	NP_001104197.1	PF00209.13	sp|A7Y2X0|SC6A5_XENLA	K05038	GO:0016021; GO:0005328	Sodium- and chloride-dependent glycine transporter 2
c97214_g1_i1	c97214_g1_i1|m.60391	2325	NP_001268529.1	PF00067.17	sp|O70537|CP3AV_MESAU	.	GO:0005783; GO:0016020; GO:0070330; GO:0020037; GO:0005506	Cytochrome P450 3A31
c81053_g1_i1	c81053_g1_i1|m.14356	2424	NP_001020336.1	PF00557.19	sp|Q4QRK0|MAP11_DANRE	K01265	GO:0022626; GO:0046872; GO:0070006; GO:0070084	Methionine aminopeptidase 1
c96462_g3_i1	c96462_g3_i1|m.54562	1588	.	.	.	.	.	.
c97997_g3_i1	c97997_g3_i1|m.67566	5396	.	.	.	.	.	.
c97442_g1_i1	c97442_g1_i1|m.62139	5456	NP_001026569.1	PF09742.4	sp|Q5ZLW3|DYM_CHICK	.	GO:0005794; GO:0060348; GO:0007030	Dymeclin
c97550_g1_i2	c97550_g1_i2|m.62993	2066	XP_002052292.1	PF00128.19	sp|O16099|MAL2_DROVI	.	GO:0004558; GO:0043169; GO:0032450; GO:0005975	Maltase 2
c90795_g1_i2	c90795_g1_i2|m.29744	666	.	.	.	.	.	.
c88758_g1_i1	c88758_g1_i1|m.24823	1189	NP_001277983.1; NP_079952.2	PF00493.18	sp|Q9CWV1|MCM8_MOUSE	K10737	GO:0097362; GO:0005634; GO:0005524; GO:0003677; GO:0004386; GO:0007049; GO:0006974; GO:0006260; GO:0000724; GO:0007292; GO:0048232	DNA helicase MCM8
c97885_g2_i1	c97885_g2_i1|m.66227	510	NP_062286.2	PF07679.11	sp|O89026|ROBO1_MOUSE	K06753	GO:0030673; GO:0016021; GO:0005886; GO:0007411; GO:0016199; GO:0060763; GO:0008285; GO:0021891	Roundabout homolog 1
c92246_g2_i1	c92246_g2_i1|m.34120	3852		PF12357.3	sp|Q41142|PLDA1_RICCO	.	GO:0005783; GO:0005886; GO:0009536; GO:0005773; GO:0005509; GO:0070290; GO:0004630; GO:0016042; GO:0046470	Phospholipase D alpha 1
c98144_g1_i9	c98144_g1_i9|m.68900	4854	NP_001006989.2	PF00400.27	sp|Q5XFW6|WDR6_RAT	.	GO:0008180; GO:0005737; GO:0005886; GO:0043234; GO:0043560; GO:0044822; GO:0007050; GO:0008286; GO:0048009; GO:0010507; GO:0008285	WD repeat-containing protein 6
c96379_g1_i2	c96379_g1_i2|m.53987	5218	NP_001171096.1; NP_001171097.1; NP_031926.2; XP_006535448.1; XP_006535449.1	PF00621.15	sp|Q07139|ECT2_MOUSE	.	GO:0005911; GO:0097149; GO:0032154; GO:0005737; GO:0030496; GO:0072686; GO:0005634; GO:0005923; GO:0005096; GO:0042803; GO:0017048; GO:0005089; GO:0004871; GO:0032147; GO:0032863; GO:0032862; GO:0000902; GO:0071277; GO:0070301; GO:0071479; GO:0000910; GO:0035556; GO:0043065; GO:0043089; GO:0032467; GO:0043123; GO:0045666; GO:0042307; GO:0032321; GO:0051260; GO:0015031; GO:0051988; GO:0045859; GO:…	Protein ECT2
c97473_g2_i1	c97473_g2_i1|m.62426	634	NP_001009814.1; NP_055873.1	PF07728.9	sp|A3KMH1|VWA8_HUMAN	.	GO:0005576; GO:0005739; GO:0005524; GO:0016887	von Willebrand factor A domain-containing protein 8
c89381_g1_i1	c89381_g1_i1|m.26014	2839	NP_001003257.1	PF03372.18	sp|Q29467|I5P1_CANFA	K01106	GO:0070062; GO:0016020; GO:0052659; GO:0052658; GO:0004445; GO:0046856	Type I inositol 1,4,5-trisphosphate 5-phosphatase
c65772_g1_i1	c65772_g1_i1|m.7462	948	.	PF12058.3	.	.	.	.
c77839_g1_i1	c77839_g1_i1|m.12291	308	NP_055532.1	PF13465.1	sp|O15090|ZN536_HUMAN	.	GO:0005634; GO:0046872; GO:0044323; GO:0045665; GO:0048387; GO:0006355; GO:0006351	Zinc finger protein 536
c94105_g1_i1	c94105_g1_i1|m.41530	2575	NP_542364.1	PF00330.15	sp|Q99KI0|ACON_MOUSE	K01681	GO:0005739; GO:0005634; GO:0051538; GO:0051539; GO:0003994; GO:0005506; GO:0006101; GO:0006102; GO:0006099	Aconitate hydratase, mitochondrial
c100496_g1_i1	c100496_g1_i1|m.70609	429	.	.	.	.	.	.
c75043_g1_i4	c75043_g1_i4|m.10375	792	NP_003446.2; XP_005271716.1; XP_005271717.1; XP_005271718.1; XP_005271720.1; XP_005271721.1; XP_006718963.1; XP_006718964.1	PF13465.1	sp|O95125|ZN202_HUMAN	K09229	GO:0005634; GO:0003677; GO:0046872; GO:0000981; GO:0003700; GO:0006629; GO:0000122; GO:0006366	Zinc finger protein 202
c97876_g1_i5	c97876_g1_i5|m.66150	2817	NP_001099003.1; NP_079189.4	PF13839.1	sp|A4D0V7|CPED1_HUMAN	.	GO:0005783	Cadherin-like and PC-esterase domain-containing protein 1
c96596_g3_i2	c96596_g3_i2|m.55576	315	.	.	.	.	.	.
c97518_g2_i1	c97518_g2_i1|m.62714	873	.	.	.	.	.	.
c97097_g1_i3	c97097_g1_i3|m.59372	386	.	PF05915.7	.	.	.	.
c97518_g2_i1	c97518_g2_i1|m.62713	873	.	PF01541.19	.	.	.	.
c88630_g2_i1	c88630_g2_i1|m.24566	1500	.	.	.	.	.	.
c79820_g2_i1	c79820_g2_i1|m.13449	1509	.	PF13894.1	.	.	.	.
c85261_g1_i1	c85261_g1_i1|m.18986	1562	NP_061356.2	PF01798.13	sp|Q6DFW4|NOP58_MOUSE	K14565	GO:0005730; GO:0030529; GO:0030519; GO:0042254	Nucleolar protein 58
c92697_g1_i1	c92697_g1_i1|m.35501	1480	.	PF14956.1	sp|A8E4L3|CH082_BOVIN	.	.	.
c89842_g1_i3	c89842_g1_i3|m.27109	2610	NP_001096303.1	PF14559.1	sp|A4IHR1|TT30A_XENTR	.	GO:0005879; GO:0005929; GO:0031514; GO:0005215; GO:0070738; GO:0042384; GO:0007368; GO:0001736; GO:0042073; GO:0036372; GO:0018095	Tetratricopeptide repeat protein 30A
c98144_g1_i4	c98144_g1_i4|m.68891	491	.	.	.	.	.	.
c91766_g1_i1	c91766_g1_i1|m.32433	1665	NP_001088714.1	PF00036.27	sp|Q5PQ53|PEF1_XENLA	.	GO:0005737; GO:0005509	Peflin
c66287_g1_i1	c66287_g1_i1|m.7633	1116	.	PF01665.11	.	.	.	.
c95276_g1_i3	c95276_g1_i3|m.46793	1220	.	.	.	.	.	.
c95276_g1_i3	c95276_g1_i3|m.46794	1220	.	.	.	.	.	.
c59820_g1_i1	c59820_g1_i1|m.5464	683	.	.	.	.	.	.
c98143_g1_i2	c98143_g1_i2|m.68867	1253	.	.	.	.	.	.
c96317_g1_i2	c96317_g1_i2|m.53587	622	.	PF00628.24	.	.	.	.
c94860_g2_i1	c94860_g2_i1|m.44765	2859	NP_572826.1	PF01259.13	sp|Q9I7S8|PUR6_DROME	K01587	GO:0005524; GO:0004638; GO:0004639; GO:0006189; GO:0007476; GO:0002121	Multifunctional protein ADE2
c15309_g1_i1	c15309_g1_i1|m.1226	344	NP_001128977.1	PF09337.5	sp|Q5RBK0|GIN1_PONAB	.	GO:0003676; GO:0015074	Gypsy retrotransposon integrase-like protein 1
c95680_g1_i3	c95680_g1_i3|m.49286	2612	.	.	sp|Q5BKX5|CS054_HUMAN	.	.	.
c95960_g1_i4	c95960_g1_i4|m.51084	8910	.	PF05941.8	.	.	.	.
c85849_g1_i4	c85849_g1_i4|m.20035	2280	NP_001261474.1; NP_001261475.1; NP_001261476.1; NP_476581.1	PF00056.18	sp|Q95028|LDH_DROME	K00016	GO:0005737; GO:0004459; GO:0044262; GO:0007520; GO:0007525	L-lactate dehydrogenase
c87935_g1_i1	c87935_g1_i1|m.23368	1063	.	PF03942.10	sp|Q6AYF5|DTWD1_RAT	.	.	.
c89179_g1_i2	c89179_g1_i2|m.25660	1449	.	.	.	.	.	.
c96326_g1_i1	c96326_g1_i1|m.53613	2402	NP_001074991.1	PF03619.11	sp|A2VDL9|T184B_BOVIN	.	GO:0016021	Transmembrane protein 184B
c97169_g1_i2	c97169_g1_i2|m.59981	488	.	PF04578.8	.	.	.	.
c92219_g1_i5	c92219_g1_i5|m.34046	2339	NP_009037.1	PF13881.1	sp|O95164|UBL3_HUMAN	.	GO:0070062; GO:0005622; GO:0005886	Ubiquitin-like protein 3
c63974_g1_i1	c63974_g1_i1|m.6983	887	NP_001184256.1; NP_443202.3	.	sp|Q96MM6|HS12B_HUMAN	.	GO:0005524	Heat shock 70 kDa protein 12B
c97765_g1_i7	c97765_g1_i7|m.65057	1367	NP_001093729.1	PF00999.16	sp|A4IHB9|SL9B2_XENTR	.	GO:0016021; GO:0005739; GO:0015299; GO:0006814	Mitochondrial sodium/hydrogen exchanger 9B2
c84538_g2_i1	c84538_g2_i1|m.18255	1139	.	.	.	.	.	.
c47868_g1_i1	c47868_g1_i1|m.3798	318	.	.	.	.	.	.
c95637_g1_i4	c95637_g1_i4|m.49032	3225	NP_523676.1; NP_724890.1; NP_724891.2	PF00365.15	sp|P52034|PFKA_DROME	K00850	GO:0005945; GO:0003872; GO:0005524; GO:0046872; GO:0046835; GO:0006002; GO:0006096; GO:0007520; GO:0007525	ATP-dependent 6-phosphofructokinase
c64224_g1_i1	c64224_g1_i1|m.7082	338	.	PF08192.6	.	.	.	.
c97009_g7_i2	c97009_g7_i2|m.58826	2506	.	.	.	.	.	.
c95812_g3_i2	c95812_g3_i2|m.50064	3240	NP_524518.1; NP_733166.1	PF13855.1	sp|P08953|TOLL_DROME	.	GO:0005737; GO:0005769; GO:0009897; GO:0016021; GO:0005886; GO:0043234; GO:0019955; GO:0042802; GO:0070976; GO:0004888; GO:0019732; GO:0019730; GO:0007155; GO:0006952; GO:0050832; GO:0050830; GO:0009950; GO:0009880; GO:0007507; GO:0035172; GO:0030097; GO:0006955; GO:0045087; GO:0000281; GO:0006963; GO:0006967; GO:0045610; GO:0009617; GO:0009620; GO:0007416; GO:0016201; GO:0008063; GO:0007352	Protein toll
c83878_g1_i3	c83878_g1_i3|m.17514	1534	NP_036447.1	PF00089.21	sp|Q9UKQ9|KLK9_HUMAN	K09618	GO:0005576; GO:0004252	Kallikrein-9
c94588_g1_i3	c94588_g1_i3|m.43345	4350	YP_580518.1	PF12697.2	sp|Q1QBB9|DHMA_PSYCK	K01563	GO:0018786	Haloalkane dehalogenase
c59623_g1_i1	c59623_g1_i1|m.5403	1915	NP_998835.1	PF00149.23	sp|Q6NVU2|PPIG_XENTR	K06269	GO:0000776; GO:0005739; GO:0005634; GO:0046872; GO:0004722; GO:0001525; GO:0005977; GO:0007067; GO:0007084; GO:0006470	Serine/threonine-protein phosphatase PP1-gamma catalytic subunit
c93036_g2_i4	c93036_g2_i4|m.36787	3311	NP_999940.1	PF00076.17	sp|Q7ZT82|RFX1L_DANRE	K14946	GO:0005634; GO:0000166; GO:0003723; GO:0048739; GO:0006397; GO:0043484; GO:0008380; GO:0048741	RNA binding protein fox-1 homolog 1-like
c81244_g2_i1	c81244_g2_i1|m.14474	1428	NP_084456.2; XP_006519768.1	PF00443.24	sp|Q8BL06|UBP54_MOUSE	.	GO:0036459; GO:0006511	Inactive ubiquitin carboxyl-terminal hydrolase 54
c85734_g1_i1	c85734_g1_i1|m.19801	2037	NP_001097661.2; NP_524215.2	PF01436.16	sp|O61307|TENM_DROME	.	GO:0030054; GO:0005737; GO:0005887; GO:0031594; GO:0043005; GO:0043025; GO:0045211; GO:0005578; GO:0031005; GO:0042802; GO:0046982; GO:0042803; GO:0007155; GO:0022416; GO:0048058; GO:0001745; GO:0042051; GO:0031122; GO:0048790; GO:0008045; GO:0007274; GO:0034116; GO:0040017; GO:0001941; GO:0097090; GO:0045467; GO:0008360; GO:0034110; GO:2000331; GO:0050808; GO:0051124; GO:0016200; GO:0008039; GO:…	Teneurin-m
c90537_g1_i2	c90537_g1_i2|m.28992	3060	NP_001013137.1	PF00503.15	sp|Q6Q7Y5|GNA13_RAT	K04639	GO:0031526; GO:0005737; GO:0070062; GO:0005834; GO:0005634; GO:0031752; GO:0031683; GO:0005525; GO:0003924; GO:0046872; GO:0004871; GO:0031584; GO:0007189; GO:0030154; GO:0007186; GO:0001701; GO:0001569; GO:0030168; GO:0007204; GO:0030334; GO:0008360; GO:0007266	Guanine nucleotide-binding protein subunit alpha-13
c85734_g1_i1	c85734_g1_i1|m.19802	2037	.	.	.	.	.	.
c97091_g3_i1	c97091_g3_i1|m.59355	4074	NP_001245510.1; NP_476859.2	PF00008.22	sp|P07207|NOTCH_DROME	K02599	GO:0005912; GO:0009986; GO:0005737; GO:0005829; GO:0030139; GO:0005788; GO:0005768; GO:0005796; GO:0016021; GO:0005622; GO:0005654; GO:0005634; GO:0005886; GO:0043234; GO:0035003; GO:0005509; GO:0003682; GO:0004872; GO:0004888; GO:0007015; GO:0009952; GO:0008356; GO:0007411; GO:0007298; GO:0007155; GO:0001708; GO:0022416; GO:0008407; GO:0042676; GO:0048749; GO:0001745; GO:0046667; GO:0042688; GO:…	Neurogenic locus Notch protein
c97091_g3_i1	c97091_g3_i1|m.59356	4074	.	.	.	.	.	.
c91221_g1_i1	c91221_g1_i1|m.30904	2620	.	.	.	.	.	.
c90575_g1_i4	c90575_g1_i4|m.29107	3192	NP_796055.1; XP_006529759.1; XP_006529760.1; XP_006529761.1	PF00102.22	sp|Q8BUM3|PTN7_MOUSE	K18019	GO:0009898; GO:0005856; GO:0005829; GO:0004725; GO:0035335; GO:0006470	Tyrosine-protein phosphatase non-receptor type 7
c95960_g1_i4	c95960_g1_i4|m.51083	8910	NP_001003919.1	PF13307.1	sp|Q6AXC6|DDX11_MOUSE	K11273	GO:0030496; GO:0000790; GO:0000922; GO:0051539; GO:0005524; GO:0004003; GO:0003677; GO:0008094; GO:0004386; GO:0046872; GO:0003723; GO:0006200; GO:0007062	Probable ATP-dependent RNA helicase DDX11
c94090_g1_i6	c94090_g1_i6|m.41455	5217	NP_001269846.1; NP_001269847.1; NP_065069.1	PF02145.10	sp|Q86X10|RLGPB_HUMAN	.	GO:0046982; GO:0017123; GO:0032859; GO:0061024; GO:0032484; GO:0060178	Ral GTPase-activating protein subunit beta
c76096_g1_i2	c76096_g1_i2|m.11142	3797	NP_788846.1	PF04733.9	sp|Q28104|COPE_BOVIN	K17268	GO:0030126; GO:0005634; GO:0005198; GO:0006891; GO:0015031; GO:0006890	Coatomer subunit epsilon
c76096_g1_i2	c76096_g1_i2|m.11141	3797	NP_001271342.1; NP_001271344.1; NP_001271345.1; NP_036392.2	PF02776.13	sp|Q9UJ83|HACL1_HUMAN	K12261	GO:0005782; GO:0005777; GO:0016830; GO:0048037; GO:0042802; GO:0000287; GO:0005102; GO:0030976; GO:0044255; GO:0001561; GO:0051259; GO:0044281	2-hydroxyacyl-CoA lyase 1
c90382_g1_i3	c90382_g1_i3|m.28537	501	.	PF01088.16	.	.	.	.
c96596_g2_i4	c96596_g2_i4|m.55580	2406	.	.	.	.	.	.
c98099_g1_i3	c98099_g1_i3|m.68442	1098		PF00078.22	sp|Q9NBX4|RTXE_DROME	.	GO:0003964; GO:0006278; GO:0006313	Probable RNA-directed DNA polymerase from transposon X-element
c26781_g1_i1	c26781_g1_i1|m.2490	480	.	.	.	.	.	.
c89918_g1_i1	c89918_g1_i1|m.27346	1384	NP_072150.1	PF13895.1	sp|Q9R044|NPHN_RAT	.	GO:0042995; GO:0070062; GO:0016021; GO:0016020; GO:0045121; GO:0005886; GO:0043234; GO:0036057; GO:0051393; GO:0019904; GO:0030507; GO:0007155; GO:0032836; GO:0003094; GO:0072015; GO:0007254; GO:0007520; GO:0030838; GO:0044062; GO:0007519	Nephrin
c87820_g1_i1	c87820_g1_i1|m.23217	482		PF00665.21	sp|Q09575|YRD6_CAEEL	.	GO:0003676; GO:0008270; GO:0015074	Uncharacterized protein K02A2.6
c97557_g1_i2	c97557_g1_i2|m.63050	1429	.	PF00858.19	.	.	.	.
c92662_g2_i2	c92662_g2_i2|m.35396	1072	.	.	.	.	.	.
c109016_g1_i1	c109016_g1_i1|m.71482	1942	NP_057022.2; XP_005247568.1; XP_005247569.1	PF04981.8	sp|Q96D46|NMD3_HUMAN	K07562	GO:0005737; GO:0016020; GO:0005730; GO:0005654; GO:0044822; GO:0030674; GO:0043023; GO:0015031; GO:0000055	60S ribosomal export protein NMD3
c95345_g1_i2	c95345_g1_i2|m.47191	4394	NP_056642.1	PF04053.9	sp|O55029|COPB2_MOUSE	K17302	GO:0030126; GO:0005794; GO:0005198; GO:0006891; GO:0006886	Coatomer subunit beta'
c92421_g3_i1	c92421_g3_i1|m.34630	1570	NP_001074839.2; NP_001106844.2; XP_006508596.1	PF00536.25	sp|Q80Z38|SHAN2_MOUSE	K15009	GO:0016324; GO:0031526; GO:0030054; GO:0060170; GO:0005737; GO:0043197; GO:0030426; GO:0043005; GO:0043025; GO:0001917; GO:0001750; GO:0005886; GO:0014069; GO:0045211; GO:0035255; GO:0030534; GO:0035640; GO:0007612; GO:0060292; GO:0060291; GO:0007613; GO:0035176; GO:0007416; GO:0071625	SH3 and multiple ankyrin repeat domains protein 2
c96432_g2_i1	c96432_g2_i1|m.54380	685	.	PF01054.12	.	.	.	.
c74641_g1_i2	c74641_g1_i2|m.10026	770	NP_780438.2; XP_006525139.1; XP_006525140.1	PF08312.7	sp|Q8BTI8|SRRM2_MOUSE	K13172	GO:0015030; GO:0071013; GO:0016607; GO:0044822; GO:0006397; GO:0008380	Serine/arginine repetitive matrix protein 2
c90972_g1_i1	c90972_g1_i1|m.30267	9401	.	PF01753.13	.	.	.	.
c95304_g1_i5	c95304_g1_i5|m.46925	332	.	.	.	.	.	.
c83526_g1_i1	c83526_g1_i1|m.16985	1832	NP_033129.2	PF02867.10	sp|P07742|RIR1_MOUSE	K10807	GO:0042995; GO:0005737; GO:0070062; GO:0043025; GO:0005635; GO:0005524; GO:0017076; GO:0004748; GO:0021846; GO:0009263; GO:0006260; GO:0008584; GO:0000278; GO:0051290; GO:0051259; GO:0006206; GO:0010212; GO:0060041	Ribonucleoside-diphosphate reductase large subunit
c96705_g7_i1	c96705_g7_i1|m.56394	3779	.	.	.	.	.	.
c75242_g1_i1	c75242_g1_i1|m.10596	395	.	PF04652.11	.	.	.	.
c96705_g7_i1	c96705_g7_i1|m.56393	3779	NP_001177376.1; NP_002709.2; NP_871626.1; XP_006713749.1	PF13499.1	sp|Q06190|P2R3A_HUMAN	K11583	GO:0000159; GO:0005509; GO:0008601; GO:0001754; GO:0090090; GO:0090263; GO:0045732; GO:0006470; GO:0050790; GO:0090249; GO:0007525; GO:0061053; GO:0090244	Serine/threonine-protein phosphatase 2A regulatory subunit B'' subunit alpha
c96678_g1_i3	c96678_g1_i3|m.56225	15106	NP_001104026.1; NP_001447.2	PF00630.14	sp|P21333|FLNA_HUMAN	K04437	GO:0015629; GO:0005884; GO:0097440; GO:0030863; GO:0005737; GO:0005829; GO:0043198; GO:0005576; GO:0070062; GO:0005925; GO:0016020; GO:0031523; GO:0043025; GO:0005634; GO:0048471; GO:0005886; GO:0005802; GO:0051015; GO:0034988; GO:0001948; GO:0044822; GO:0042803; GO:0048365; GO:0017160; GO:0017048; GO:0004871; GO:0031267; GO:0008134; GO:0051764; GO:0031532; GO:0007195; GO:0007596; GO:0034329; GO:…	Filamin-A
c91315_g1_i2	c91315_g1_i2|m.31211	1312	.	PF14610.1	.	.	.	.
c51146_g1_i1	c51146_g1_i1|m.4093	303	NP_001153168.1; NP_033361.2	PF03299.9	sp|Q61312|AP2C_MOUSE	K09177	GO:0005634; GO:0003677; GO:0001078; GO:0001077; GO:0000980; GO:0000977; GO:0000981; GO:0003700; GO:0030154; GO:0021987; GO:0060598; GO:0060750; GO:0021877; GO:0030718; GO:0001942; GO:0003334; GO:0008584; GO:0045944; GO:0045682; GO:0006357; GO:0006355; GO:0048733; GO:0043588; GO:0035019; GO:0019827; GO:0006366; GO:0001829	Transcription factor AP-2 gamma
c96801_g1_i4	c96801_g1_i4|m.57106	1031	.	.	.	.	.	.
c86916_g1_i1	c86916_g1_i1|m.21792	2826	NP_001080591.1	PF04097.9	sp|Q7ZX96|NUP93_XENLA	K14309	GO:0031965; GO:0034399; GO:0005643; GO:0017056; GO:0051028; GO:0051292; GO:0015031	Nuclear pore complex protein Nup93
c95228_g1_i1	c95228_g1_i1|m.46617	2569	NP_001254509.1; NP_003972.1	PF03999.7	sp|O43663|PRC1_HUMAN	K16732	GO:0005737; GO:0015630; GO:0005634; GO:0005886; GO:0005819; GO:0005876; GO:0042802; GO:0019901; GO:0000910; GO:0000022	Protein regulator of cytokinesis 1
c97537_g2_i3	c97537_g2_i3|m.62885	2375	NP_001074806.1; XP_006531087.1	PF04156.9	sp|Q80TE4|SI1L2_MOUSE	K17702	GO:0005096; GO:0051056	Signal-induced proliferation-associated 1-like protein 2
c96144_g1_i2	c96144_g1_i2|m.52291	2271	.	PF02958.15	.	.	.	.
c89914_g1_i4	c89914_g1_i4|m.27341	6107		PF00094.20	sp|Q9U943|APLP_LOCMI	.	GO:0005576; GO:0008289; GO:0005319; GO:0016055	Apolipophorins
c64776_g1_i1	c64776_g1_i1|m.7208	718	NP_000812.2; NP_001135741.1	PF05090.9	sp|P38435|VKGC_HUMAN	K10106	GO:0005789; GO:0016021; GO:0016020; GO:0008488; GO:0007596; GO:0044267; GO:0006464; GO:0017187; GO:0043687	Vitamin K-dependent gamma-carboxylase
c97989_g1_i1	c97989_g1_i1|m.67422	2791	NP_001075268.1	PF08434.6	sp|Q2TU62|CLCA1_HORSE	K05027	GO:0005576; GO:0016021; GO:0005902; GO:0030141; GO:0006816	Calcium-activated chloride channel regulator 1
c103062_g1_i1	c103062_g1_i1|m.70902	488	NP_001122835.2; NP_001255603.1; NP_001255604.1; NP_502273.2; NP_502274.2	PF00041.16	sp|Q23551|UNC22_CAEEL	.	GO:0031672; GO:0005524; GO:0046872; GO:0004674; GO:0018105; GO:0018107	Twitchin
c93731_g1_i6	c93731_g1_i6|m.39665	6753	NP_001003140.1	PF00791.15	sp|O97758|ZO1_CANFA	K05701	GO:0009986; GO:0005911; GO:0031410; GO:0005921; GO:0005886; GO:0005923; GO:0071277; GO:0070830	Tight junction protein ZO-1
c95869_g2_i1	c95869_g2_i1|m.50432	1856	NP_995316.2	PF02351.11	sp|Q6SJE0|GFRAL_MOUSE	.	GO:0016021; GO:0005886; GO:2001240; GO:0043524; GO:0031098	GDNF family receptor alpha-like
c89859_g1_i2	c89859_g1_i2|m.27143	1117		PF01553.16	sp|Q6IV78|TAZ_SAISC	.	GO:0016021; GO:0016746; GO:0006644	Tafazzin
c77027_g2_i1	c77027_g2_i1|m.11888	1047	.	.	.	.	.	.
c129659_g1_i1	c129659_g1_i1|m.73771	343	.	PF12451.3	.	.	.	.
c77173_g1_i2	c77173_g1_i2|m.11993	356	.	PF00628.24	.	.	.	.
c98024_g1_i1	c98024_g1_i1|m.67817	11611	NP_005742.4; NP_671714.1	PF10495.4	sp|Q99996|AKAP9_HUMAN	K16551	GO:0005813; GO:0036064; GO:0005856; GO:0005829; GO:0005794; GO:0043231; GO:0000242; GO:0008076; GO:0044325; GO:0032947; GO:0005102; GO:0000086; GO:0000278; GO:0060009; GO:0007165; GO:0007283; GO:0007268; GO:0006810	A-kinase anchor protein 9
c90206_g1_i2	c90206_g1_i2|m.28107	1705	.	.	.	.	.	.
c90206_g1_i2	c90206_g1_i2|m.28106	1705	.	.	.	.	.	.
c96329_g1_i2	c96329_g1_i2|m.53635	3210		PF00665.21	sp|P10401|POLY_DROME	.	GO:0004519; GO:0003676; GO:0003964; GO:0015074	Retrovirus-related Pol polyprotein from transposon gypsy
c83642_g1_i2	c83642_g1_i2|m.17148	336	.	.	.	.	.	.
c96539_g2_i1	c96539_g2_i1|m.55133	5459	XP_001649847.1	PF00225.18	sp|Q17BU3|KIF1A_AEDAE	K10392	GO:0005737; GO:0005871; GO:0005874; GO:0005875; GO:0005524; GO:0003777; GO:0048489; GO:0047496	Kinesin-like protein unc-104
c94886_g1_i2	c94886_g1_i2|m.44887	1106	NP_055660.1	.	sp|Q92562|FIG4_HUMAN	.	GO:0031901; GO:0010008; GO:0000139; GO:0031902; GO:0043813; GO:0004438; GO:0043812; GO:0008219; GO:0007626; GO:0032288; GO:0031642; GO:0048666; GO:0006661; GO:0036092; GO:0006644; GO:0043473; GO:0010976; GO:0044281; GO:0007033	Polyphosphoinositide phosphatase
c73430_g1_i2	c73430_g1_i2|m.9567	1741	XP_001353914.2	PF03637.12	sp|Q2LZ59|MOB2_DROPS	.	GO:0005737; GO:0005634; GO:0046872; GO:0000902	MOB kinase activator-like 2
c96780_g1_i3	c96780_g1_i3|m.56968	2944	NP_651181.1	PF05328.7	sp|Q9VCI5|DHSD_DROME	K00237	GO:0016021; GO:0005743; GO:0005749; GO:0020037; GO:0046872; GO:0000104; GO:0048039; GO:0006099	Putative succinate dehydrogenase [ubiquinone] cytochrome b small subunit, mitochondrial
c91612_g1_i3	c91612_g1_i3|m.32065	4176	NP_001086493.1	PF01344.20	sp|Q6DFU2|NS1BP_XENLA	K15046	GO:0005737; GO:0005856; GO:0005634	Influenza virus NS1A-binding protein homolog
c95714_g1_i4	c95714_g1_i4|m.49493	1567	.	.	.	.	.	.
c95714_g1_i4	c95714_g1_i4|m.49492	1567	NP_001024971.1; NP_001024972.1; NP_001024973.1; NP_001024974.1	PF00780.17	sp|Q23356|MIG15_CAEEL	K04413	GO:0005524; GO:0004674; GO:0004871; GO:0005083; GO:0010171; GO:0033563; GO:0002119; GO:0048812; GO:0000003	Serine/threonine-protein kinase mig-15
c98176_g2_i1	c98176_g2_i1|m.69133	337	.	.	.	.	.	.
c93996_g2_i1	c93996_g2_i1|m.41028	1288	NP_055334.2	PF13465.1	sp|Q9UNY5|ZN232_HUMAN	K09230	GO:0005634; GO:0003677; GO:0046872; GO:0003700; GO:0006351	Zinc finger protein 232
c92950_g1_i5	c92950_g1_i5|m.36478	1727	.	PF02809.15	.	.	.	.
c97014_g1_i4	c97014_g1_i4|m.58844	724	.	PF15576.1	.	.	.	.
c96477_g1_i2	c96477_g1_i2|m.54700	2055	.	PF13912.1	.	.	.	.
c81735_g1_i1	c81735_g1_i1|m.14924	500		PF01282.14	sp|O42387|RS24_TAKRU	.	GO:0005840; GO:0000166; GO:0003735; GO:0006412	40S ribosomal protein S24
c98602_g1_i1	c98602_g1_i1|m.70250	1174	NP_608905.1	PF01398.16	sp|Q9V3H2|PSDE_DROME	K03030	GO:0005875; GO:0005838; GO:0008541; GO:0046872; GO:0008237; GO:0009987; GO:0032436; GO:0043161; GO:0006508	26S proteasome non-ATPase regulatory subunit 14
c25311_g1_i1	c25311_g1_i1|m.2227	502	.	.	.	.	.	.
c72238_g1_i1	c72238_g1_i1|m.9342	399	.	PF13843.1	.	.	.	.
c93692_g1_i6	c93692_g1_i6|m.39402	1972	.	PF00400.27	.	.	.	.
c82703_g1_i1	c82703_g1_i1|m.15952	911	.	PF07047.7	sp|Q9VCG3|OPA32_DROME	.	.	.
c86759_g1_i2	c86759_g1_i2|m.21525	1473	NP_001084675.1	PF01652.13	sp|Q6NU27|I4E3B_XENLA	.	GO:0005737; GO:0005845; GO:0003743; GO:0006417	Eukaryotic translation initiation factor 4E type 3-B
c88250_g1_i2	c88250_g1_i2|m.23795	3392	NP_001035869.1; NP_060559.2	PF13606.1	sp|Q9H8Y5|ANKZ1_HUMAN	.	GO:0016020; GO:0046872	Ankyrin repeat and zinc finger domain-containing protein 1
c81916_g1_i2	c81916_g1_i2|m.15133	1096	.	PF08374.6	.	.	.	.
c95879_g6_i1	c95879_g6_i1|m.50460	4516		PF01575.14	sp|P86397|HTD2_HUMAN	.	GO:0005739; GO:0016829; GO:0006631	Hydroxyacyl-thioester dehydratase type 2, mitochondrial
c100249_g1_i1	c100249_g1_i1|m.70571	434	NP_001035037.1; NP_001091967.1; NP_001091968.1; NP_597711.1	PF00566.13	sp|Q2NKQ1|SGSM1_HUMAN	.	GO:0005794; GO:0005097	Small G protein signaling modulator 1
c80575_g1_i2	c80575_g1_i2|m.14014	816		PF00059.16	sp|A7X3Z0|LECM_THRJA	.	GO:0005576; GO:0030246; GO:0046872	C-type lectin lectoxin-Thr1
c98083_g1_i1	c98083_g1_i1|m.68328	1125	NP_001229629.1	PF00008.22	sp|P10079|FBP1_STRPU	.	GO:0031410; GO:0005578; GO:0005509	Fibropellin-1
c74786_g1_i2	c74786_g1_i2|m.10132	1817	NP_001138144.1; NP_001259134.1; NP_726751.2; NP_726752.1; NP_726753.1	PF00651.26	sp|Q24206|BRC4_DROME	K02174	GO:0005634; GO:0003677; GO:0046872; GO:0000977; GO:0003700; GO:0006914; GO:0008219; GO:0071390; GO:0001752; GO:0048813; GO:0035072; GO:0007562; GO:0042332; GO:0048808; GO:0007552; GO:0048747; GO:0010629; GO:0048477; GO:0045944; GO:0007458; GO:0040034; GO:0035075; GO:0009608; GO:0035070	Broad-complex core protein isoform 6
c76047_g1_i3	c76047_g1_i3|m.11104	358	.	PF01576.14	.	.	.	.
c131758_g1_i1	c131758_g1_i1|m.73978	332	.	PF05380.8	.	.	.	.
c82690_g2_i1	c82690_g2_i1|m.15948	1558	NP_035394.2	PF03104.14	sp|Q61493|DPOLZ_MOUSE	K02350	GO:0005694; GO:0005730; GO:0005634; GO:0016035; GO:0051539; GO:0003677; GO:0003887; GO:0046872; GO:0000166; GO:0006281; GO:0006261; GO:0019985	DNA polymerase zeta catalytic subunit
c93416_g1_i1	c93416_g1_i1|m.38232	1830	NP_001126495.1	PF00787.19	sp|Q5R6Q7|SNX16_PONAB	K17928	GO:0005769; GO:0031313; GO:0005770; GO:0005764; GO:0035091; GO:0045022; GO:0008333; GO:0006622	Sorting nexin-16
c97441_g1_i6	c97441_g1_i6|m.62133	3298	.	.	.	.	.	.
c56196_g1_i1	c56196_g1_i1|m.4454	387	.	.	.	.	.	.
c73213_g1_i1	c73213_g1_i1|m.9513	342	.	.	.	.	.	.
c97931_g7_i2	c97931_g7_i2|m.66703	2025	.	.	.	.	.	.
c97931_g7_i2	c97931_g7_i2|m.66702	2025	NP_001281270.1; NP_001281271.1; NP_115595.2	PF07690.11	sp|Q6UXD7|MFSD7_HUMAN	K12306	GO:0016021; GO:0055085	Major facilitator superfamily domain-containing protein 7
c92761_g1_i1	c92761_g1_i1|m.35674	3384	NP_082177.2; XP_006504193.1	PF00400.27	sp|Q8BL74|TF3C2_MOUSE	K15200	GO:0005634; GO:0006351	General transcription factor 3C polypeptide 2
c95692_g1_i3	c95692_g1_i3|m.49385	1393	NP_001029485.1	PF00147.13	sp|Q3SZZ7|FGL1_BOVIN	.	GO:0070062; GO:0060612; GO:0008203; GO:0010906; GO:0035634	Fibrinogen-like protein 1
c17102_g1_i1	c17102_g1_i1|m.1342	1911	NP_001086783.2	PF07994.7	sp|Q6DDT1|INO1B_XENLA	K01858	GO:0005737; GO:0004512; GO:0006021; GO:0008654	Inositol-3-phosphate synthase 1-B
c96402_g1_i8	c96402_g1_i8|m.54134	902	NP_663748.1	PF03184.14	sp|Q96MW7|TIGD1_HUMAN	.	GO:0005634; GO:0003677	Tigger transposable element-derived protein 1
c96402_g1_i8	c96402_g1_i8|m.54133	902	NP_663748.1	PF03221.11	sp|Q96MW7|TIGD1_HUMAN	.	GO:0005634; GO:0003677	Tigger transposable element-derived protein 1
c97657_g1_i2	c97657_g1_i2|m.63896	4478	.	.	.	.	.	.
c57486_g1_i1	c57486_g1_i1|m.4575	3403	XP_659894.1	PF00096.21	sp|O74252|STE12_EMENI	K11215	GO:0005576; GO:0005634; GO:0046872; GO:0043565; GO:0003700; GO:0044212; GO:0000122; GO:0045892; GO:0034251; GO:1900376; GO:0006355; GO:0019953; GO:0000909; GO:0006366	Transcription factor steA
c120627_g1_i1	c120627_g1_i1|m.72772	337	NP_663748.1	PF03221.11	sp|Q96MW7|TIGD1_HUMAN	.	GO:0005634; GO:0003677	Tigger transposable element-derived protein 1
c89379_g1_i2	c89379_g1_i2|m.26011	653	.	PF04849.8	.	.	.	.
c86510_g1_i1	c86510_g1_i1|m.21159	1967	.	PF10265.4	.	.	.	.
c97698_g3_i6	c97698_g3_i6|m.64360	3443	NP_034706.3	PF08441.7	sp|Q00651|ITA4_MOUSE	K06483	GO:0009986; GO:0005911; GO:0009897; GO:0008305; GO:0001968; GO:0046872; GO:0001974; GO:0007155; GO:0016477; GO:0007160; GO:0060710; GO:0060324; GO:0007507; GO:0007157; GO:0007229; GO:0007159; GO:0060485; GO:0090074; GO:0016337; GO:0072678; GO:0061032	Integrin alpha-4
c96253_g2_i1	c96253_g2_i1|m.53062	1825	NP_958762.2	PF14662.1	sp|Q80VJ8|KASH5_MOUSE	.	GO:0000781; GO:0016021; GO:0000800; GO:0005640; GO:0070840; GO:0042802; GO:0090220; GO:0000724; GO:0048477; GO:0007283; GO:0007129	Protein KASH5
c92115_g1_i2	c92115_g1_i2|m.33663	2656	NP_001089958.1	PF03299.9	sp|Q2T9K2|AP2E_XENLA	K09179	GO:0005634; GO:0003677; GO:0003700; GO:0006351	Transcription factor AP-2-epsilon
c87004_g3_i1	c87004_g3_i1|m.21919	1223	.	.	.	.	.	.
c96781_g2_i4	c96781_g2_i4|m.56987	1800	NP_991201.1; XP_005172320.1	PF00249.26	sp|Q6P116|RCOR2_DANRE	.	GO:0005634; GO:0003682; GO:0003677; GO:0006355; GO:0006351	REST corepressor 2
c26564_g1_i1	c26564_g1_i1|m.2420	1542	NP_001089027.1	PF05221.12	sp|P51893|SAHHA_XENLA	K01251	GO:0004013; GO:0006730	Adenosylhomocysteinase A
c97687_g2_i1	c97687_g2_i1|m.64188	3123	.	PF15304.1	.	.	.	.
c76239_g1_i1	c76239_g1_i1|m.11265	1459	NP_001095156.1	PF00149.23	sp|P67777|PP2AA_RABIT	.	GO:0000775; GO:0005737; GO:0005856; GO:0005634; GO:0046872; GO:0004721; GO:0046982; GO:0007126	Serine/threonine-protein phosphatase 2A catalytic subunit alpha isoform
c96507_g1_i7	c96507_g1_i7|m.54918	649	.	.	.	.	.	.
c82912_g1_i1	c82912_g1_i1|m.16280	2896	NP_001076223.1	PF01603.15	sp|Q28653|2A5D_RABIT	.	GO:0005634; GO:0000159; GO:0008601; GO:0007165	Serine/threonine-protein phosphatase 2A 56 kDa regulatory subunit delta isoform
c48079_g2_i1	c48079_g2_i1|m.3817	735	.	.	.	.	.	.
c77515_g2_i1	c77515_g2_i1|m.12142	971	.	.	.	.	.	.
c94709_g1_i4	c94709_g1_i4|m.43895	2233	NP_001280563.1; NP_066288.2	PF01753.13	sp|O75398|DEAF1_HUMAN	.	GO:0005737; GO:0005576; GO:0005634; GO:0005667; GO:0003677; GO:0046872; GO:0009653; GO:0048706; GO:0007281; GO:0045892; GO:0001843; GO:0045893; GO:0033599; GO:0006357; GO:0006366	Deformed epidermal autoregulatory factor 1 homolog
c96210_g5_i3	c96210_g5_i3|m.52723	1974	NP_005415.1	PF00041.16	sp|P35590|TIE1_HUMAN	K05120	GO:0005887; GO:0005524; GO:0004714; GO:0001525; GO:0001701; GO:0007498; GO:0016525; GO:0030336; GO:0018108; GO:0045026; GO:0032526; GO:0007165; GO:0001570	Tyrosine-protein kinase receptor Tie-1
c97928_g2_i2	c97928_g2_i2|m.66652	1630	NP_034386.2; XP_006522973.1; XP_006522974.1; XP_006522975.1	PF01071.14	sp|Q64737|PUR2_MOUSE	K11787	GO:0005737; GO:0070062; GO:0005524; GO:0046872; GO:0008168; GO:0004637; GO:0004641; GO:0004644; GO:0006189; GO:0003360; GO:0021549; GO:0021987; GO:0006544; GO:0009113; GO:0010035; GO:0010033; GO:0046654	Trifunctional purine biosynthetic protein adenosine-3
c97657_g1_i2	c97657_g1_i2|m.63898	4478	.	PF13358.1	.	.	.	.
c95191_g1_i3	c95191_g1_i3|m.46442	1956	.	PF02616.9	.	.	.	.
c95930_g1_i1	c95930_g1_i1|m.50838	2830	NP_036566.1	PF07690.11	sp|Q9NRA2|S17A5_HUMAN	K12301	GO:0030054; GO:0005737; GO:0016023; GO:0005887; GO:0005765; GO:0016020; GO:0005886; GO:0045202; GO:0015136; GO:0005351; GO:0006865; GO:0006820; GO:0006811; GO:0015992; GO:0015739; GO:0055085	Sialin
c91276_g1_i2	c91276_g1_i2|m.31085	1783	.	.	.	.	.	.
c79871_g1_i1	c79871_g1_i1|m.13477	508	.	.	.	.	.	.
c97648_g1_i2	c97648_g1_i2|m.63816	346	.	.	.	.	.	.
c116244_g1_i1	c116244_g1_i1|m.72174	408	.	.	.	.	.	.
c93575_g1_i2	c93575_g1_i2|m.38978	413	.	.	.	.	.	.
c98022_g1_i2	c98022_g1_i2|m.67799	1194	NP_001244928.1; NP_057460.3; XP_005256736.1	PF00651.26	sp|Q9P2R3|ANFY1_HUMAN	.	GO:0005769; GO:0010008; GO:0070062; GO:0005765; GO:0044354; GO:0016020; GO:0046872; GO:1901981; GO:0017137; GO:0034058; GO:0032439; GO:0090160; GO:0048549; GO:0042147	Rabankyrin-5
c92662_g2_i5	c92662_g2_i5|m.35404	864	.	.	.	.	.	.
c97852_g1_i3	c97852_g1_i3|m.65875	757	NP_956831.1	PF03062.14	sp|Q7SZQ0|MBOA7_DANRE	K13516	GO:0016021; GO:0016746; GO:0008654	Lysophospholipid acyltransferase 7
c81780_g1_i1	c81780_g1_i1|m.14972	2136	NP_001180308.1; NP_060329.2	PF13207.1	sp|Q9NWZ5|UCKL1_HUMAN	K00876	GO:0005737; GO:0005634; GO:0005524; GO:0004849; GO:0044211; GO:0044206; GO:0016032	Uridine-cytidine kinase-like 1
c81780_g1_i1	c81780_g1_i1|m.14970	2136	NP_081041.2	PF14681.1	sp|Q91YL3|UCKL1_MOUSE	K00876	GO:0005737; GO:0005634; GO:0005524; GO:0016301; GO:0044206	Uridine-cytidine kinase-like 1
c93714_g1_i1	c93714_g1_i1|m.39514	2145	NP_079870.1	PF12171.3	sp|Q9CPW7|ZMAT2_MOUSE	K12848	GO:0005634; GO:0003677; GO:0008270	Zinc finger matrin-type protein 2
c90679_g1_i1	c90679_g1_i1|m.29409	1043	.	.	.	.	.	.
c94807_g3_i6	c94807_g3_i6|m.44512	1271		PF13855.1	sp|P82963|CHAO_TRICA	.	GO:0005886; GO:0007155; GO:0050896; GO:0007601	Chaoptin (Fragment)
c96302_g3_i1	c96302_g3_i1|m.53402	2508	NP_000129.3	PF14670.1	sp|P35555|FBN1_HUMAN	K06825	GO:0005604; GO:0031012; GO:0005576; GO:0005615; GO:0070062; GO:0001527; GO:0005578; GO:0005509; GO:0005201; GO:0022617; GO:0030198; GO:0007507; GO:0001822; GO:0035582; GO:0035583; GO:0001501	Fibrillin-1
c93714_g1_i1	c93714_g1_i1|m.39513	2145	NP_571519.1	PF00400.27	sp|O42248|GBLP_DANRE	K14753	GO:0005737; GO:0001525; GO:0060027; GO:0030178; GO:2000543; GO:0051302; GO:2000114; GO:0032880	Guanine nucleotide-binding protein subunit beta-2-like 1
c87084_g1_i1	c87084_g1_i1|m.22027	674	NP_001287543.1; NP_524516.2	PF00010.21	sp|P41894|DEI_DROME	K09104	GO:0005634; GO:0043425; GO:0003677; GO:0046982; GO:0000981; GO:0033627; GO:0007474; GO:0007498; GO:0016203; GO:0006357; GO:0006355; GO:0007525; GO:0006366	Helix-loop-helix protein delilah
c132482_g1_i1	c132482_g1_i1|m.74034	641	.	.	.	.	.	.
c85555_g1_i2	c85555_g1_i2|m.19429	1249	NP_003575.2	PF00782.15	sp|O75319|DUS11_HUMAN	K14165	GO:0005634; GO:0098519; GO:0016791; GO:0044822; GO:0004651; GO:0004725; GO:0008138; GO:0003723; GO:0035335; GO:0098507; GO:0016070; GO:0006396	RNA/RNP complex-1-interacting phosphatase
c91695_g1_i1	c91695_g1_i1|m.32221	2815	NP_001079117.1	PF00628.24	sp|Q9W638|REQUA_XENLA	K13196	GO:0005737; GO:0005634; GO:0008270; GO:0006915; GO:0006355; GO:0006351	Zinc finger protein ubi-d4 A
c91578_g1_i1	c91578_g1_i1|m.31939	2327		PF00135.23	sp|P35502|ESTF_MYZPE	.	GO:0052689	Esterase FE4
c91695_g1_i1	c91695_g1_i1|m.32222	2815	.	.	.	.	.	.
c93886_g2_i2	c93886_g2_i2|m.40437	3285	NP_035897.2	PF07528.9	sp|O88532|ZFR_MOUSE	K13203	GO:0005694; GO:0005737; GO:0005634; GO:0003677; GO:0044822; GO:0008270; GO:0007275	Zinc finger RNA-binding protein
c20419_g1_i1	c20419_g1_i1|m.1788	726	.	.	.	.	.	.
c88482_g1_i1	c88482_g1_i1|m.24205	1384	NP_899207.1	PF00106.20	sp|P59837|RDH12_BOVIN	K11153	GO:0005622; GO:0004745; GO:0050896; GO:0042572; GO:0007601	Retinol dehydrogenase 12
c90585_g1_i1	c90585_g1_i1|m.29127	709	NP_660207.2; XP_005269601.1	PF12352.3	sp|Q96AJ9|VTI1A_HUMAN	K08493	GO:0030136; GO:0005768; GO:0005794; GO:0016021; GO:0044306; GO:0043025; GO:0048471; GO:0031201; GO:0008021; GO:0005484; GO:0006886; GO:0042147	Vesicle transport through interaction with t-SNAREs homolog 1A
c90891_g1_i2	c90891_g1_i2|m.30020	2219	.	.	.	.	.	.
c83821_g1_i1	c83821_g1_i1|m.17435	3305	.	PF09811.4	sp|Q8CH62|ORAV1_MOUSE	.	.	.
c83821_g1_i1	c83821_g1_i1|m.17434	3305	NP_001265437.2; NP_001265438.2; NP_001275688.2; NP_001275689.1; NP_001275690.1; NP_001275691.1; NP_001278562.1; NP_037388.3	PF00096.21	sp|Q9UJW8|ZN180_HUMAN	K09228	GO:0005634; GO:0003677; GO:0046872; GO:0006355; GO:0006351	Zinc finger protein 180
c49265_g1_i1	c49265_g1_i1|m.3918	695	NP_001254939.1	PF01400.19	sp|P55112|NAS4_CAEEL	.	GO:0005576; GO:0004222; GO:0008270	Zinc metalloproteinase nas-4
c127596_g1_i1	c127596_g1_i1|m.73449	579	NP_766520.2	PF00135.23	sp|Q8BYM5|NLGN3_MOUSE	K07378	GO:0030054; GO:0009986; GO:0030139; GO:0060076; GO:0005887; GO:0045202; GO:0050839; GO:0042043; GO:0004872; GO:0030534; GO:0048675; GO:0007158; GO:0048709; GO:2000969; GO:2000463; GO:0051965; GO:0051968; GO:0097104; GO:0097105; GO:0006898; GO:2000311; GO:0061001; GO:0060079; GO:0060080; GO:1900271; GO:2000310; GO:0002087; GO:0050804; GO:0051966; GO:2000331; GO:0060024; GO:0035176; GO:0007416; GO:…	Neuroligin-3
c93833_g2_i6	c93833_g2_i6|m.40123	577	NP_001161760.1; NP_940812.2	PF00397.21	sp|P59281|RHG39_MOUSE	.	GO:0005856; GO:0005634; GO:0007165	Rho GTPase-activating protein 39
c89461_g1_i2	c89461_g1_i2|m.26230	2875	NP_001273685.1; NP_037499.2	PF12896.2	sp|Q9UJX5|APC4_HUMAN	K03351	GO:0005680; GO:0005829; GO:0005654; GO:0005634; GO:0019903; GO:0004842; GO:0031145; GO:0000278; GO:0007067; GO:0007094; GO:0051436; GO:0051437; GO:0070979; GO:0051439	Anaphase-promoting complex subunit 4
c10138_g1_i1	c10138_g1_i1|m.939	372	.	.	.	.	.	.
c82881_g1_i2	c82881_g1_i2|m.16225	1621	NP_919426.2; NP_919428.1	PF00069.20	sp|Q3UMM4|CDK10_MOUSE	K02449	GO:0005524; GO:0097472; GO:0004693; GO:0043410; GO:0051726	Cyclin-dependent kinase 10
c86468_g1_i1	c86468_g1_i1|m.21067	924	.	.	.	.	.	.
c92183_g2_i1	c92183_g2_i1|m.33900	906		PF00209.13	sp|Q761V0|SC6A5_MOUSE	.	GO:0016021; GO:0005328	Sodium- and chloride-dependent glycine transporter 2
c92933_g1_i3	c92933_g1_i3|m.36355	1376	NP_001162704.1; NP_001162705.1; NP_001162706.1; NP_001259336.1; NP_001259337.1; NP_511090.1; NP_727274.1; NP_996380.1	PF07679.11	sp|P20241|NRG_DROME	.	GO:0030175; GO:0016021; GO:0016328; GO:0005886; GO:0005919; GO:0005918; GO:0005923; GO:0005509; GO:0008366; GO:0048675; GO:0007409; GO:0061343; GO:0048036; GO:0048813; GO:0007173; GO:0060857; GO:0008050; GO:0007560; GO:0008049; GO:0035011; GO:0016319; GO:0021682; GO:0007158; GO:0048812; GO:0072499; GO:0045924; GO:0035151; GO:0019991; GO:0050808	Neuroglian
c40257_g1_i1	c40257_g1_i1|m.3450	342	.	.	.	.	.	.
c72775_g2_i2	c72775_g2_i2|m.9460	651	.	PF13894.1	.	.	.	.
c97889_g1_i2	c97889_g1_i2|m.66243	2098		PF00078.22	sp|Q03278|PO21_NASVI	.	GO:0004519; GO:0046872; GO:0003964	Retrovirus-related Pol polyprotein from type-1 retrotransposable element R2 (Fragment)
c97962_g2_i2	c97962_g2_i2|m.67007	2929	NP_082310.1	PF04969.11	sp|Q9CWU0|TDR12_MOUSE	K18409	GO:0005524; GO:0004386; GO:0003676; GO:0030154; GO:0043046; GO:0009566; GO:0031047; GO:0007140; GO:0007275; GO:0034587; GO:0007283	Putative ATP-dependent RNA helicase TDRD12
c95908_g1_i1	c95908_g1_i1|m.50609	622	NP_523375.2	PF00786.23	sp|Q9VXE5|PAKM_DROME	K08286	GO:0005912; GO:0005913; GO:0005737; GO:0005886; GO:0005524; GO:0004672; GO:0004674; GO:0004702; GO:0000187; GO:0048749; GO:0001751; GO:0007010; GO:0007030; GO:0046331; GO:0016319; GO:0045792; GO:0018105; GO:0045315; GO:0006468; GO:2000047; GO:0023014	Serine/threonine-protein kinase PAK mbt
c86494_g1_i3	c86494_g1_i3|m.21131	807	.	PF10146.4	.	.	.	.
c88525_g1_i1	c88525_g1_i1|m.24347	2097	NP_001103745.1; NP_034717.2	PF14604.1	sp|Q9Z0R4|ITSN1_MOUSE	.	GO:0030054; GO:0005905; GO:0030139; GO:0030027; GO:0043005; GO:0005886; GO:0045202; GO:0005509; GO:0019209; GO:0005089; GO:0006897; GO:0043524; GO:0042327; GO:0051897; GO:0007264	Intersectin-1
c5998_g1_i1	c5998_g1_i1|m.377	329	.	.	.	.	.	.
c5998_g1_i1	c5998_g1_i1|m.378	329	.	.	.	.	.	.
c70710_g1_i1	c70710_g1_i1|m.9093	876	NP_014756.3	PF13465.1	sp|P41696|AZF1_YEAST	.	GO:0005829; GO:0005634; GO:0046872; GO:0000978; GO:0001077; GO:0071322; GO:0045944; GO:0060237; GO:0006357	Asparagine-rich zinc finger protein AZF1
c118289_g1_i1	c118289_g1_i1|m.72427	394	.	PF05773.17	.	.	.	.
c97962_g2_i2	c97962_g2_i2|m.67009	2929	.	PF00567.19	.	.	.	.
c95223_g1_i3	c95223_g1_i3|m.46588	3827	NP_055417.1	PF00069.20	sp|Q99570|PI3R4_HUMAN	K08333	GO:0005930; GO:0005829; GO:0005770; GO:0016020; GO:0005524; GO:0004672; GO:0004674; GO:0045087; GO:0008286; GO:0006661; GO:0006644; GO:0006468; GO:0044281; GO:0034162; GO:0002224	Phosphoinositide 3-kinase regulatory subunit 4
c88945_g1_i1	c88945_g1_i1|m.25207	1479	NP_477358.1; NP_725476.1	PF01145.20	sp|O61491|FLOT1_DROME	K07192	GO:0016600; GO:0005886; GO:0005198; GO:0007275	Flotillin-1
c23592_g1_i1	c23592_g1_i1|m.2141	1135	.	.	.	.	.	.
c76505_g1_i1	c76505_g1_i1|m.11469	589	.	PF13837.1	.	.	.	.
c87572_g1_i1	c87572_g1_i1|m.22756	913	.	PF14781.1	.	.	.	.
c107920_g1_i1	c107920_g1_i1|m.71300	1460	NP_001103220.1	.	sp|P98154|IDD_MOUSE	.	GO:0016021; GO:0016020; GO:0030246; GO:0007155; GO:0042493	Integral membrane protein DGCR2/IDD
c97933_g1_i2	c97933_g1_i2|m.66717	3185	.	PF01761.15	.	.	.	.
c95391_g3_i4	c95391_g3_i4|m.47384	1832	NP_057356.1; XP_005261372.1; XP_006724168.1	PF07742.7	sp|Q14106|TOB2_HUMAN	K14443	GO:0005737; GO:0005634; GO:0007292; GO:0008285; GO:0045671; GO:0045778; GO:0010468	Protein Tob2
c67912_g1_i1	c67912_g1_i1|m.8295	495	NP_620195.1	PF10183.4	sp|P19814|TGON3_RAT	.	GO:0005768; GO:0016021; GO:0005802; GO:0006895	Trans-Golgi network integral membrane protein TGN38
c95821_g2_i1	c95821_g2_i1|m.50109	3993	NP_001116202.2; NP_839973.1	.	sp|Q80WC3|TNC18_MOUSE	.	GO:0003682	Trinucleotide repeat-containing gene 18 protein
c94958_g1_i14	c94958_g1_i14|m.45228	1377	.	PF00209.13	.	.	.	.
c68278_g1_i1	c68278_g1_i1|m.8418	655	.	.	.	.	.	.
c93530_g1_i2	c93530_g1_i2|m.38776	616	.	.	.	.	.	.
c84405_g1_i1	c84405_g1_i1|m.18117	944	.	.	.	.	.	.
c96483_g1_i1	c96483_g1_i1|m.54715	6756		PF04652.11	sp|Q32L63|VTA1_BOVIN	.	GO:0005768; GO:0016020; GO:0015031	Vacuolar protein sorting-associated protein VTA1 homolog
c97613_g8_i1	c97613_g8_i1|m.63448	973	NP_001018060.1; NP_001018062.1; NP_001269813.1; NP_001269814.1; NP_612211.1	PF08292.7	sp|Q9Y535|RPC8_HUMAN	K03022	GO:0005813; GO:0005829; GO:0005666; GO:0043231; GO:0005654; GO:0005634; GO:0003677; GO:0003899; GO:0051607; GO:0010467; GO:0045087; GO:0006139; GO:0032481; GO:0006386; GO:0006385; GO:0006383; GO:0006384	DNA-directed RNA polymerase III subunit RPC8
c82484_g1_i1	c82484_g1_i1|m.15732	303	.	PF12703.2	.	.	.	.
c77806_g1_i3	c77806_g1_i3|m.12285	1194	NP_036993.1	PF01035.15	sp|P24528|MGMT_RAT	K00567	GO:0005634; GO:0005509; GO:0003677; GO:0003908; GO:0006974; GO:0071479; GO:0071407; GO:0034599; GO:0006307; GO:0060644; GO:0060548; GO:0045739; GO:0043281; GO:0042493; GO:0045471; GO:0051593; GO:0014070; GO:0009636	Methylated-DNA--protein-cysteine methyltransferase
c119733_g1_i1	c119733_g1_i1|m.72650	340	.	.	.	.	.	.
c95938_g1_i2	c95938_g1_i2|m.50895	3353	NP_038903.3	PF00233.14	sp|Q9QXQ1|PDE7B_MOUSE	K18436	GO:0004115; GO:0046872; GO:0006198; GO:0007165	cAMP-specific 3',5'-cyclic phosphodiesterase 7B
c88850_g1_i2	c88850_g1_i2|m.25007	2558	NP_001086462.1	PF10324.4	sp|Q2TAW0|CNDG2_XENLA	K11492	GO:0005634; GO:0030261; GO:0007067	Condensin-2 complex subunit G2
c98108_g1_i2	c98108_g1_i2|m.68566	1406		PF00078.22	sp|P21329|RTJK_DROFU	.	GO:0003964	RNA-directed DNA polymerase from mobile element jockey
c91894_g2_i1	c91894_g2_i1|m.32884	653	.	.	.	.	.	.
c97023_g2_i4	c97023_g2_i4|m.58895	4780	NP_000267.2; NP_001578.2	PF03372.18	sp|Q01968|OCRL_HUMAN	K01099	GO:0030136; GO:0005905; GO:0005737; GO:0005829; GO:0005769; GO:0070062; GO:0005795; GO:0005798; GO:0005634; GO:0001750; GO:0005886; GO:0005802; GO:0052745; GO:0004439; GO:0030675; GO:0048365; GO:0042384; GO:0001701; GO:0043647; GO:0006629; GO:0006661; GO:0046856; GO:0006644; GO:0032855; GO:0032314; GO:0051056; GO:0007264; GO:0044281	Inositol polyphosphate 5-phosphatase OCRL-1
c36692_g1_i1	c36692_g1_i1|m.3298	363	.	.	.	.	.	.
c97033_g1_i2	c97033_g1_i2|m.58975	1286	.	.	.	.	.	.
c63027_g1_i2	c63027_g1_i2|m.6469	1131	NP_524075.2	PF02824.16	sp|Q9VUJ0|RM39_DROME	K17420	GO:0005762; GO:0000166; GO:0003735; GO:0031047; GO:0006417; GO:0006412	39S ribosomal protein L39, mitochondrial
c64808_g1_i1	c64808_g1_i1|m.7213	310	.	.	.	.	.	.
c89390_g1_i4	c89390_g1_i4|m.26032	1065	.	.	.	.	.	.
c94238_g1_i2	c94238_g1_i2|m.42008	2670	NP_001039080.1	PF00400.27	sp|Q28D01|WDR26_XENTR	.	GO:0005737	WD repeat-containing protein 26
c96423_g1_i2	c96423_g1_i2|m.54329	2106	NP_001186628.1; NP_064547.2	PF07717.11	sp|Q9H6R0|DHX33_HUMAN	K17820	GO:0005730; GO:0005654; GO:0005524; GO:0008026; GO:0044822; GO:0000182; GO:0045943	Putative ATP-dependent RNA helicase DHX33
c69852_g1_i1	c69852_g1_i1|m.8885	5156	NP_001138206.1; NP_573136.3	PF00641.13	sp|Q9VXE6|NU153_DROME	K14296	GO:0005813; GO:0072686; GO:0005635; GO:0005719; GO:0034399; GO:0044613; GO:0005634; GO:0031490; GO:0005487; GO:0017056; GO:0008270; GO:0051298; GO:0006338; GO:0051028; GO:0022008; GO:0006607; GO:0006999; GO:0045944; GO:0006606; GO:0034401; GO:0007184; GO:0006351	Nuclear pore complex protein Nup153
c94971_g1_i2	c94971_g1_i2|m.45305	2032	NP_001165644.1; NP_079245.2	PF06758.8	sp|Q8WYN3|CSRN3_HUMAN	K17494	GO:0005634; GO:0001228; GO:0043565; GO:0003700; GO:0006915; GO:0010923; GO:0043065; GO:0045944	Cysteine/serine-rich nuclear protein 3
c95752_g1_i5	c95752_g1_i5|m.49725	1764	NP_001029655.1	PF00370.16	sp|Q3SYZ6|XYLB_BOVIN	K00854	GO:0070062; GO:0005524; GO:0004856; GO:0046835; GO:0042732; GO:0005997	Xylulose kinase
c98046_g1_i1	c98046_g1_i1|m.68023	2038		PF00665.21	sp|P10394|POL4_DROME	.	GO:0004190; GO:0004519; GO:0003676; GO:0003964; GO:0015074	Retrovirus-related Pol polyprotein from transposon 412
c45542_g1_i1	c45542_g1_i1|m.3649	690	NP_787071.2	PF00046.24	sp|Q8N196|SIX5_HUMAN	.	GO:0005737; GO:0005634; GO:0043565; GO:0002088; GO:0008285; GO:0006355; GO:0007286; GO:0006351	Homeobox protein SIX5
c92693_g2_i1	c92693_g2_i1|m.35484	1360	NP_492651.1	PF00036.27	sp|P36609|NCS2_CAEEL	.	GO:0005509	Neuronal calcium sensor 2
c96064_g1_i2	c96064_g1_i2|m.51805	9171	.	.	.	.	.	.
c95508_g2_i3	c95508_g2_i3|m.48186	2957	NP_733102.1	PF00082.17	sp|P30430|FUR1C_DROME	K01349	GO:0005794; GO:0016021; GO:0005886; GO:0004252; GO:0008039	Furin-like protease 1, isoform 1-CRR
c97043_g3_i1	c97043_g3_i1|m.59019	2919	NP_001072723.1	.	sp|A0JM08|C170B_XENTR	K16463	GO:0005737; GO:0005874	Centrosomal protein of 170 kDa protein B
c94783_g2_i4	c94783_g2_i4|m.44344	7454	NP_001097661.2; NP_524215.2	PF07974.8	sp|O61307|TENM_DROME	.	GO:0030054; GO:0005737; GO:0005887; GO:0031594; GO:0043005; GO:0043025; GO:0045211; GO:0005578; GO:0031005; GO:0042802; GO:0046982; GO:0042803; GO:0007155; GO:0022416; GO:0048058; GO:0001745; GO:0042051; GO:0031122; GO:0048790; GO:0008045; GO:0007274; GO:0034116; GO:0040017; GO:0001941; GO:0097090; GO:0045467; GO:0008360; GO:0034110; GO:2000331; GO:0050808; GO:0051124; GO:0016200; GO:0008039; GO:…	Teneurin-m
c98306_g1_i1	c98306_g1_i1|m.70013	4011	.	PF12796.2	sp|Q502K3|ANR52_DANRE	K15504	.	Serine/threonine-protein phosphatase 6 regulatory ankyrin repeat subunit C
c97911_g1_i4	c97911_g1_i4|m.66453	1147	NP_694818.3	PF02171.12	sp|Q8CJG0|AGO2_MOUSE	K11593	GO:0005737; GO:0000932; GO:0005829; GO:0035068; GO:0005845; GO:0005634; GO:0005844; GO:0030529; GO:0016442; GO:0004521; GO:0070551; GO:0046872; GO:0035198; GO:0003729; GO:0000340; GO:0003723; GO:0035197; GO:0030154; GO:0031047; GO:0010586; GO:0006379; GO:0035279; GO:0035278; GO:0045947; GO:0010628; GO:1900153; GO:0060213; GO:0009791; GO:0031054; GO:0006355; GO:0090502; GO:0006351	Protein argonaute-2
c96638_g1_i3	c96638_g1_i3|m.55906	3303	.	.	.	.	.	.
c97647_g3_i5	c97647_g3_i5|m.63802	4236	.	PF12493.3	.	.	.	.
c93693_g1_i1	c93693_g1_i1|m.39407	3172	NP_001012817.1	PF02079.11	sp|Q5ZKK5|ODFP2_CHICK	K16479	GO:0005929; GO:0005737; GO:0005874; GO:0030154; GO:0007275; GO:0007283	Outer dense fiber protein 2
c93814_g2_i1	c93814_g2_i1|m.40041	1306	NP_001014514.1; NP_525110.2; NP_724772.1; NP_724773.1	PF00084.15	sp|Q09101|HIG_DROME	.	GO:0005576; GO:0008039	Locomotion-related protein Hikaru genki
c92947_g1_i9	c92947_g1_i9|m.36451	1000	NP_001026522.1	PF03054.11	sp|Q5ZKW0|MTU1_CHICK	K00566	GO:0005739; GO:0005524; GO:0016783; GO:0000049; GO:0008033	Mitochondrial tRNA-specific 2-thiouridylase 1
c67258_g2_i1	c67258_g2_i1|m.7967	444	.	.	.	.	.	.
c118795_g1_i1	c118795_g1_i1|m.72526	778	.	PF00530.13	.	.	.	.
c69854_g1_i1	c69854_g1_i1|m.8889	766	NP_001074559.1; XP_006500074.1	PF08159.7	sp|Q3V1V3|ESF1_MOUSE	.	GO:0005615; GO:0005634; GO:0044822; GO:0006355; GO:0006351	ESF1 homolog
c91237_g1_i1	c91237_g1_i1|m.30939	1089	NP_001085517.1	PF00789.15	sp|Q6GQ69|FAF2B_XENLA	.	GO:0005783; GO:0005811	FAS-associated factor 2-B
c82508_g1_i3	c82508_g1_i3|m.15745	2382	NP_001273752.1; NP_060290.3	PF01612.15	sp|Q8N9H8|MUT7_HUMAN	.	GO:0008408; GO:0046872; GO:0003676	Exonuclease mut-7 homolog
c97076_g1_i1	c97076_g1_i1|m.59250	916	.	.	.	.	.	.
c96560_g6_i2	c96560_g6_i2|m.55308	445	.	.	.	.	.	.
c118876_g1_i1	c118876_g1_i1|m.72533	410	.	.	.	.	.	.
c84861_g1_i2	c84861_g1_i2|m.18544	2193	.	PF05869.6	.	.	.	.
c88677_g1_i1	c88677_g1_i1|m.24689	2683	NP_079885.2	PF00481.16	sp|Q8CF89|TAB1_MOUSE	K04403	GO:0005737; GO:0005634; GO:0043234; GO:0003824; GO:0019209; GO:0000185; GO:0003007; GO:0001701; GO:0030324; GO:0043406; GO:0007179	TGF-beta-activated kinase 1 and MAP3K7-binding protein 1
c84861_g1_i2	c84861_g1_i2|m.18543	2193	NP_056790.1	PF00078.22	sp|P21414|POL_GALV	.	GO:0004190; GO:0003676; GO:0003964; GO:0004523; GO:0015074; GO:0006310; GO:0075713; GO:0046718	Pol polyprotein
c81919_g1_i3	c81919_g1_i3|m.15141	2030	NP_001123520.1; NP_001123521.1; NP_001123522.1; NP_056111.1	PF11878.3	sp|Q9BZ29|DOCK9_HUMAN	.	GO:0005829; GO:0016020; GO:0005089; GO:0007596; GO:0007264	Dedicator of cytokinesis protein 9
c81919_g1_i3	c81919_g1_i3|m.15140	2030	NP_001009947.2	PF00169.24	sp|A2AF47|DOC11_MOUSE	.	GO:0017048; GO:0005089; GO:0032321; GO:0007264	Dedicator of cytokinesis protein 11
c108712_g1_i1	c108712_g1_i1|m.71430	1227		PF13855.1	sp|Q9GV46|LUCB_OPLGR	.	GO:0005576	Oplophorus-luciferin 2-monooxygenase non-catalytic subunit
c97294_g1_i2	c97294_g1_i2|m.61056	2156	NP_115501.2	PF05608.7	sp|Q9H0R3|TM222_HUMAN	.	GO:0016021	Transmembrane protein 222
c101970_g1_i1	c101970_g1_i1|m.70801	337	NP_536718.1	PF02463.14	sp|Q920F6|SMC1B_MOUSE	K06636	GO:0000775; GO:0000794; GO:0000800; GO:0030893; GO:0034991; GO:0005654; GO:0000795; GO:0005524; GO:0003677; GO:0007126; GO:0007062	Structural maintenance of chromosomes protein 1B
c97995_g1_i3	c97995_g1_i3|m.67507	812	.	.	.	.	.	.
c96135_g1_i1	c96135_g1_i1|m.52239	2768	NP_976083.1; XP_008764222.1	PF07884.9	sp|Q6TEK3|VKORL_RAT	.	GO:0005789; GO:0016021; GO:0048038; GO:0047057; GO:0034599; GO:0017187; GO:0042373	Vitamin K epoxide reductase complex subunit 1-like protein 1
c87086_g1_i1	c87086_g1_i1|m.22030	2240	.	.	.	.	.	.
c97246_g3_i1	c97246_g3_i1|m.60714	3356	.	.	.	.	.	.
c92042_g1_i2	c92042_g1_i2|m.33426	591	.	PF02037.22	.	.	.	.
c64874_g1_i1	c64874_g1_i1|m.7248	3326	.	PF00094.20	.	.	.	.
c87063_g1_i1	c87063_g1_i1|m.22002	336		PF00078.22	sp|P21328|RTJK_DROME	.	GO:0003964	RNA-directed DNA polymerase from mobile element jockey
c98040_g1_i1	c98040_g1_i1|m.68003	2219		PF00078.22	sp|P21328|RTJK_DROME	.	GO:0003964	RNA-directed DNA polymerase from mobile element jockey
c93536_g1_i1	c93536_g1_i1|m.38826	3338	NP_001092469.1	PF10408.4	sp|A5PKG6|UBE4A_BOVIN	K10596	GO:0005737; GO:0000151; GO:0034450; GO:0000209; GO:0006511	Ubiquitin conjugation factor E4 A
c90593_g1_i2	c90593_g1_i2|m.29142	1347	NP_001166121.1; NP_001166122.1; NP_001189354.1; NP_003442.2	PF13465.1	sp|Q13360|ZN177_HUMAN	K09228	GO:0072562; GO:0005634; GO:0003677; GO:0046872; GO:0000122; GO:0006351	Zinc finger protein 177
c92157_g1_i6	c92157_g1_i6|m.33777	3079	NP_776815.1	PF00045.14	sp|Q9GLE4|MMP14_BOVIN	K07763	GO:0005737; GO:0031012; GO:0016021; GO:0005509; GO:0004222; GO:0008270; GO:0048754; GO:0016477; GO:0030324; GO:0030307; GO:0030335; GO:0031638	Matrix metalloproteinase-14
c97415_g1_i8	c97415_g1_i8|m.61952	794	NP_003051.1; XP_005272112.1	.	sp|O76082|S22A5_HUMAN	K08202	GO:0016324; GO:0016323; GO:0031526; GO:0070062; GO:0016021; GO:0005886; GO:0042895; GO:0005524; GO:0015226; GO:0015238; GO:0030165; GO:0015651; GO:0015293; GO:1902603; GO:0015879; GO:0006855; GO:0015893; GO:0060731; GO:0015697; GO:0052106; GO:0006814; GO:0070715; GO:0055085	Solute carrier family 22 member 5
c97064_g2_i2	c97064_g2_i2|m.59176	4577	.	PF04970.8	.	.	.	.
c76093_g2_i1	c76093_g2_i1|m.11135	1474	NP_996469.1	PF02931.18	sp|Q08832|GBRB3_DROME	K05181	GO:0030054; GO:0034707; GO:0005886; GO:0045211; GO:0005254; GO:0005230; GO:0004890; GO:0007165	Gamma-aminobutyric acid receptor subunit beta-like
c91910_g1_i4	c91910_g1_i4|m.32973	1272	.	PF12718.2	.	.	.	.
c87440_g1_i1	c87440_g1_i1|m.22566	1777	.	PF00646.28	.	.	.	.
c33474_g1_i1	c33474_g1_i1|m.3156	896	NP_001285111.1; NP_001285112.1; NP_651969.1; NP_727499.1	PF00071.17	sp|Q9VZ23|RAN_DROME	K07936	GO:0005938; GO:0005737; GO:0005811; GO:0005875; GO:0072686; GO:0005880; GO:0005634; GO:0005525; GO:0003924; GO:0007015; GO:0007155; GO:0007049; GO:0000132; GO:0006886; GO:0000212; GO:0007067; GO:0048812; GO:0006913; GO:0008360; GO:0032880; GO:0007264	GTP-binding nuclear protein Ran
c65938_g1_i1	c65938_g1_i1|m.7498	460	.	.	.	.	.	.
c72022_g1_i2	c72022_g1_i2|m.9294	1384	NP_524526.1; NP_733188.1; NP_733191.1; NP_733194.1; NP_733195.1	.	sp|P48607|SPZ_DROME	.	GO:0005576; GO:0005615; GO:0043234; GO:0005125; GO:0008083; GO:0016015; GO:0042803; GO:0005121; GO:0019732; GO:0006952; GO:0050832; GO:0050830; GO:0009950; GO:0009953; GO:0000578; GO:0006955; GO:0045087; GO:0031640; GO:0007311; GO:0008045; GO:0007310; GO:0006967; GO:0006965; GO:0031334; GO:0008592; GO:0009620; GO:0008063	Protein spaetzle
c91123_g1_i4	c91123_g1_i4|m.30644	813		PF00629.18	sp|B3EWZ6|MLRP2_ACRMI	.	GO:0005576	MAM and LDL-receptor class A domain-containing protein 2 (Fragment)
c63468_g1_i1	c63468_g1_i1|m.6609	1623	NP_990011.1	PF13894.1	sp|O93567|ZBT7A_CHICK	K10494	GO:0005634; GO:0003677; GO:0046872; GO:0000122; GO:0006351	Zinc finger and BTB domain-containing protein 7A
c88768_g1_i7	c88768_g1_i7|m.24852	2200	NP_001002819.2	PF01380.17	sp|Q4KMC4|GFPT2_RAT	K00820	GO:0030246; GO:0004360; GO:0016051; GO:0006541; GO:0006048	Glutamine--fructose-6-phosphate aminotransferase [isomerizing] 2
c93902_g1_i1	c93902_g1_i1|m.40516	1680	.	PF03083.11	.	.	.	.
c20371_g1_i1	c20371_g1_i1|m.1775	1561	NP_001259705.1; NP_573388.1; NP_728257.2	PF00180.15	sp|Q9VWH4|IDH3A_DROME	K00030	GO:0005811; GO:0005875; GO:0005739; GO:0004449; GO:0000287; GO:0051287; GO:0006099	Probable isocitrate dehydrogenase [NAD] subunit alpha, mitochondrial
c94669_g1_i1	c94669_g1_i1|m.43759	2821		PF00078.22	sp|Q9NBX4|RTXE_DROME	.	GO:0003964; GO:0006278; GO:0006313	Probable RNA-directed DNA polymerase from transposon X-element
c84836_g1_i3	c84836_g1_i3|m.18524	715	NP_001127885.1	PF08718.6	sp|B0BNM9|GLTP_RAT	.	GO:0005737; GO:0070062; GO:0051861; GO:0017089	Glycolipid transfer protein
c10401_g1_i1	c10401_g1_i1|m.982	2330	NP_001246224.1; NP_477215.1	PF10436.4	sp|P91622|PDK_DROME	K00898	GO:0005739; GO:0005524; GO:0004674; GO:0004740; GO:0006006	[Pyruvate dehydrogenase (acetyl-transferring)] kinase, mitochondrial
c96832_g1_i1	c96832_g1_i1|m.57306	591	YP_001752815.1	PF01018.17	sp|B1M697|OBG_METRJ	K03979	GO:0005737; GO:0005525; GO:0003924; GO:0000287	GTPase Obg
c93902_g1_i1	c93902_g1_i1|m.40514	1680	NP_001255447.1	PF08685.6	sp|Q19791|GON1_CAEEL	.	GO:0005604; GO:0005623; GO:0005783; GO:0004222; GO:0008237; GO:0008270; GO:0016477; GO:0006888; GO:0008406; GO:0015031	A disintegrin and metalloproteinase with thrombospondin motifs gon-1
c76447_g1_i1	c76447_g1_i1|m.11415	5976	NP_001262790.1; NP_001262791.1; NP_732572.1; NP_732573.1; NP_732574.1; NP_732575.1; NP_996247.1; NP_996248.1; NP_996249.1; NP_996250.1	PF00122.15	sp|P13607|ATNA_DROME	K01539	GO:0016323; GO:0005634; GO:0005886; GO:0005918; GO:0005890; GO:0005524; GO:0046872; GO:0005391; GO:0008344; GO:0006754; GO:0098655; GO:0006812; GO:0008340; GO:0001700; GO:0007630; GO:0007626; GO:0050905; GO:0008360; GO:0035152; GO:0035158; GO:0035159; GO:0009612; GO:0009266; GO:0007605; GO:0019991; GO:0035725; GO:0051124; GO:0007268; GO:0001894; GO:0060439	Sodium/potassium-transporting ATPase subunit alpha
c80620_g1_i1	c80620_g1_i1|m.14042	823	.	.	.	.	.	.
c96501_g1_i1	c96501_g1_i1|m.54840	2101	NP_848913.1; XP_006531200.1; XP_006531201.1	PF13520.1	sp|Q8BGK6|YLAT2_MOUSE	K13872	GO:0016021; GO:0005886; GO:0015171; GO:0015297	Y+L amino acid transporter 2
c87719_g1_i1	c87719_g1_i1|m.22993	807	.	.	.	.	.	.
c74395_g1_i3	c74395_g1_i3|m.9888	3558	NP_001035277.1; NP_951061.1; NP_951062.1	PF00270.24	sp|Q501J6|DDX17_MOUSE	K13178	GO:0005634; GO:0005524; GO:0008026; GO:0030331; GO:0003723; GO:0003713; GO:0072358; GO:0033148; GO:0045944; GO:0009791; GO:2001014; GO:0006351	Probable ATP-dependent RNA helicase DDX17
c61698_g1_i2	c61698_g1_i2|m.6063	691		PF07679.11	sp|Q9Z2I4|ROBO3_MOUSE	.	GO:0030424; GO:0016021; GO:0005886; GO:0007411; GO:0016199; GO:0071679; GO:0001764	Roundabout homolog 3
c74400_g1_i2	c74400_g1_i2|m.9892	419		PF00400.27	sp|Q16959|DYI2_HELCR	.	GO:0005929; GO:0005737; GO:0030286; GO:0005874; GO:0003774	Dynein intermediate chain 2, ciliary
c89432_g1_i2	c89432_g1_i2|m.26126	1654	.	.	.	.	.	.
c61755_g1_i1	c61755_g1_i1|m.6081	1300	.	PF05439.7	.	.	.	.
c85265_g1_i1	c85265_g1_i1|m.18996	1165	NP_663455.1	PF00004.24	sp|Q99J62|RFC4_MOUSE	K10755	GO:0005663; GO:0005634; GO:0005524; GO:0003677; GO:0006260	Replication factor C subunit 4
c91816_g1_i1	c91816_g1_i1|m.32583	849	NP_611691.1	PF00312.17	sp|Q8WTC1|RT15_DROME	K02956	GO:0005763; GO:0005739; GO:0003735; GO:0040008; GO:0006412	28S ribosomal protein S15, mitochondrial
c89417_g1_i4	c89417_g1_i4|m.26085	545	NP_076161.2; NP_940840.1	PF06634.7	sp|Q9D032|SSBP3_MOUSE	.	GO:0005634; GO:0043234; GO:0003697; GO:0060322; GO:0060323; GO:0002244; GO:0021547; GO:2000744; GO:0008284; GO:0045944; GO:0045893; GO:0021501; GO:0006461; GO:0006351	Single-stranded DNA-binding protein 3
c94090_g1_i2	c94090_g1_i2|m.41437	5153	NP_001269846.1; NP_001269847.1; NP_065069.1	PF02145.10	sp|Q86X10|RLGPB_HUMAN	.	GO:0046982; GO:0017123; GO:0032859; GO:0061024; GO:0032484; GO:0060178	Ral GTPase-activating protein subunit beta
c94796_g2_i4	c94796_g2_i4|m.44459	1590	NP_035691.2; NP_766140.2	PF03167.14	sp|P56581|TDG_MOUSE	K03649	GO:0005634; GO:0005886; GO:0019104; GO:0003690; GO:0030983; GO:0042803; GO:0005080; GO:0008263; GO:0001104; GO:0043566; GO:0032183; GO:0006284; GO:0016568; GO:0080111; GO:0009790; GO:0006298; GO:0035562; GO:0032091; GO:0000122; GO:0040029; GO:0006366	G/T mismatch-specific thymine DNA glycosylase
c89707_g1_i2	c89707_g1_i2|m.26803	915	.	PF13637.1	.	.	.	.
c96758_g2_i4	c96758_g2_i4|m.56794	590	NP_990560.1	PF00057.13	sp|P98165|VLDLR_CHICK	.	GO:0005905; GO:0016021; GO:0034361; GO:0034185; GO:0005509; GO:0030228; GO:0008203; GO:0006869; GO:0006898; GO:0021517	Very low-density lipoprotein receptor
c95849_g2_i10	c95849_g2_i10|m.50249	862	.	PF10242.4	sp|Q0D289|CP052_DANRE	.	.	.
c66845_g2_i1	c66845_g2_i1|m.7785	311	.	.	.	.	.	.
c90078_g1_i1	c90078_g1_i1|m.27787	3235	NP_608780.1	PF15469.1	sp|Q9VQQ9|EXOC2_DROME	K17637	GO:0000145; GO:0006887; GO:0006893; GO:0015031	Exocyst complex component 2
c96077_g1_i9	c96077_g1_i9|m.51883	1401	.	.	.	.	.	.
c1006_g1_i1	c1006_g1_i1|m.53	468	.	PF01412.13	.	.	.	.
c49275_g1_i1	c49275_g1_i1|m.3926	1416	NP_001035781.1; NP_035807.2	PF03167.14	sp|P97931|UNG_MOUSE	K03648	GO:0005739; GO:0005634; GO:0004844; GO:0006284; GO:0006281; GO:0043066; GO:0016446; GO:0016447	Uracil-DNA glycosylase
c63952_g1_i1	c63952_g1_i1|m.6957	673	NP_776172.1; XP_005252933.1; XP_005252934.1; XP_006718270.1	PF13359.1	sp|Q96MB7|HARB1_HUMAN	.	GO:0005813; GO:0005737; GO:0005634; GO:0046872; GO:0004518	Putative nuclease HARBI1
c64900_g1_i1	c64900_g1_i1|m.7273	2665	NP_001035454.1	PF00320.22	sp|Q1L8G7|GATD1_DANRE	.	GO:0005634; GO:0043565; GO:0003700; GO:0008270	GATA zinc finger domain-containing protein 1
c97002_g1_i3	c97002_g1_i3|m.58752	664	.	PF15054.1	.	.	.	.
c93275_g1_i3	c93275_g1_i3|m.37657	2034	NP_081726.1	PF00188.21	sp|Q9CYL5|GAPR1_MOUSE	.	GO:0070062; GO:0000139; GO:0010634; GO:0010718; GO:0070374	Golgi-associated plant pathogenesis-related protein 1
c96921_g4_i2	c96921_g4_i2|m.57942	2909	.	PF04063.9	sp|Q297A7|HGH1_DROPS	.	.	.
c97110_g1_i3	c97110_g1_i3|m.59505	1967	NP_665686.2	PF03969.11	sp|Q3V384|LACE1_MOUSE	.	GO:0005739; GO:0005524	Lactation elevated protein 1
c59264_g1_i1	c59264_g1_i1|m.5215	894	.	PF00668.15	.	.	.	.
c97110_g1_i3	c97110_g1_i3|m.59506	1967	.	.	.	.	.	.
c90264_g1_i1	c90264_g1_i1|m.28230	841	.	PF08648.7	.	.	.	.
c96127_g1_i1	c96127_g1_i1|m.52184	928	NP_001005419.2	PF07847.7	sp|Q6PDY2|AEDO_MOUSE	K10712	GO:0005739; GO:0047800; GO:0046872	2-aminoethanethiol dioxygenase
c119837_g1_i1	c119837_g1_i1|m.72658	397	NP_035911.2	PF08516.7	sp|Q9R159|ADA25_MOUSE	K08612	GO:0016021; GO:0005178; GO:0004222; GO:0008237; GO:0008270; GO:0030154; GO:0007275; GO:0007283	Disintegrin and metalloproteinase domain-containing protein 25
c97591_g2_i3	c97591_g2_i3|m.63267	1728	.	PF03066.10	.	.	.	.
c96921_g4_i2	c96921_g4_i2|m.57941	2909	NP_034628.2	PF00884.18	sp|Q08890|IDS_MOUSE	K01136	GO:0005764; GO:0004423; GO:0046872; GO:0008484	Iduronate 2-sulfatase
c94581_g1_i2	c94581_g1_i2|m.43292	1683		PF00078.22	sp|P04323|POL3_DROME	.	GO:0004190; GO:0004519; GO:0003676; GO:0003964; GO:0015074	Retrovirus-related Pol polyprotein from transposon 17.6
c86362_g1_i1	c86362_g1_i1|m.20882	1569	NP_390118.1; WP_004398489.1	PF00155.16	sp|P53001|AAT1_BACSU	K00812	GO:0005737; GO:0004069; GO:0080130; GO:0030170; GO:0009058	Aspartate aminotransferase
c91218_g2_i4	c91218_g2_i4|m.30902	3330	NP_524493.1	PF00104.25	sp|Q24143|HR96_DROME	K14035	GO:0005634; GO:0004879; GO:0000977; GO:0003707; GO:0008270; GO:0042632; GO:0030522; GO:0070873; GO:0042594; GO:0070328	Nuclear hormone receptor HR96
c91840_g1_i1	c91840_g1_i1|m.32653	2630	NP_573118.2	PF00648.16	sp|Q9VXH6|CANC_DROME	.	GO:0005737; GO:0005509	Calpain-C
c97257_g1_i2	c97257_g1_i2|m.60810	3348	NP_445901.1	PF00850.14	sp|Q99P99|HDAC4_RAT	K11406	GO:0031672; GO:0042641; GO:0005737; GO:0005829; GO:0000118; GO:0031594; GO:0005634; GO:0043234; GO:0030017; GO:0017053; GO:0030018; GO:0001047; GO:0004407; GO:0032041; GO:0097372; GO:0046969; GO:0046970; GO:0030955; GO:0043565; GO:0003714; GO:0008270; GO:0006338; GO:0016575; GO:0008285; GO:0045820; GO:0010832; GO:0045668; GO:0043433; GO:0000122; GO:0002076; GO:0034983; GO:0008284; GO:0033235; GO:…	Histone deacetylase 4
c95280_g1_i3	c95280_g1_i3|m.46814	960	.	PF14893.1	.	.	.	.
c95343_g1_i3	c95343_g1_i3|m.47182	3520	NP_683735.1; XP_006500610.1	PF03137.15	sp|Q8K078|SO4A1_MOUSE	K14354	GO:0016021; GO:0005886; GO:0005215; GO:0006811	Solute carrier organic anion transporter family member 4A1
c105587_g1_i1	c105587_g1_i1|m.71087	689	.	.	.	.	.	.
c95241_g1_i2	c95241_g1_i2|m.46654	616	NP_062537.2	PF13465.1	sp|P17031|ZNF26_HUMAN	K09228	GO:0005634; GO:0003677; GO:0046872; GO:0003700; GO:0006355; GO:0006351	Zinc finger protein 26
c97736_g2_i2	c97736_g2_i2|m.64775	2217		PF13358.1	sp|P34257|TC3A_CAEEL	.	GO:0005634; GO:0003677; GO:0004803; GO:0015074; GO:0006313	Transposable element Tc3 transposase
c96031_g1_i1	c96031_g1_i1|m.51534	1706	XP_001350083.1	PF07150.6	sp|Q8IDX6|RBP2A_PLAF7	K13849	GO:0016021; GO:0016020; GO:0005886; GO:0008201; GO:0016337	Reticulocyte-binding protein 2 homolog a
c79597_g1_i1	c79597_g1_i1|m.13296	621	NP_000456.2; NP_001269472.1	PF00533.21	sp|Q99728|BARD1_HUMAN	K10683	GO:0070531; GO:0031436; GO:0005737; GO:0043231; GO:0005730; GO:0005634; GO:0000151; GO:0019900; GO:0016874; GO:0046982; GO:0042803; GO:0003723; GO:0004842; GO:0008270; GO:0007050; GO:0006974; GO:0006281; GO:0043066; GO:0031441; GO:0046826; GO:0043065; GO:0045732; GO:0085020; GO:0016567; GO:0042325; GO:0001894	BRCA1-associated RING domain protein 1
c83257_g1_i1	c83257_g1_i1|m.16704	634	NP_079051.9	PF06372.7	sp|Q8WXD5|GEMI6_HUMAN	K13134	GO:0005737; GO:0005829; GO:0016604; GO:0005654; GO:0032797; GO:0034719; GO:0010467; GO:0000398; GO:0034660; GO:0016070; GO:0000245; GO:0000387	Gem-associated protein 6
c97005_g3_i2	c97005_g3_i2|m.58783	439	.	.	.	.	.	.
c84084_g1_i1	c84084_g1_i1|m.17782	1945	NP_067499.2	PF04095.11	sp|Q99KQ4|NAMPT_MOUSE	K03462	GO:0005737; GO:0005615; GO:0005634; GO:0008144; GO:0047280; GO:0004514; GO:0032922; GO:0007623; GO:0007565; GO:0009435; GO:0048661; GO:0014070	Nicotinamide phosphoribosyltransferase
c89792_g1_i2	c89792_g1_i2|m.26993	2304	NP_113761.1	PF00069.20	sp|P13286|PHKG1_RAT	K00871	GO:0005964; GO:0005524; GO:0019899; GO:0004689; GO:0050321; GO:0005978; GO:0005977; GO:0006468	Phosphorylase b kinase gamma catalytic chain, skeletal muscle/heart isoform
c86314_g1_i1	c86314_g1_i1|m.20804	1777	NP_612203.2	PF00096.21	sp|Q8TD23|ZN675_HUMAN	K09228	GO:0005634; GO:0048471; GO:0003677; GO:0031625; GO:0008270; GO:0045453; GO:0019221; GO:0007249; GO:2000660; GO:0046329; GO:0043508; GO:0032088; GO:0045671; GO:0000122; GO:2000678; GO:0010804; GO:0006351	Zinc finger protein 675
c43743_g1_i1	c43743_g1_i1|m.3604	318	.	.	.	.	.	.
c95469_g2_i2	c95469_g2_i2|m.47893	2326	NP_001098676.2; NP_001098677.2; NP_001098678.1; NP_001098679.1; NP_002281.3	PF02210.19	sp|Q16363|LAMA4_HUMAN	K06241	GO:0005605; GO:0005604; GO:0005576; GO:0070062; GO:0005606; GO:0005201; GO:0001568; GO:0050873; GO:0007155; GO:0030198; GO:0030155; GO:0030334; GO:0045995	Laminin subunit alpha-4
c79608_g1_i4	c79608_g1_i4|m.13304	1466	NP_001167308.1	PF15065.1	sp|C0HBB2|NCUG1_SALSA	.	GO:0016021; GO:0005764	Lysosomal protein NCU-G1
c94493_g2_i3	c94493_g2_i3|m.42972	2238	NP_035804.2; XP_006501373.1	PF00201.13	sp|Q64676|CGT_MOUSE	K04628	GO:0016021; GO:0003851; GO:0008120; GO:0008489; GO:0008088; GO:0007010; GO:0006682; GO:0009247; GO:0042552; GO:0048812; GO:0030913; GO:0002175	2-hydroxyacylsphingosine 1-beta-galactosyltransferase
c98257_g1_i2	c98257_g1_i2|m.69674	2656	.	PF07544.8	.	.	.	.
c96327_g2_i1	c96327_g2_i1|m.53619	4617	.	.	.	.	.	.
c79323_g1_i1	c79323_g1_i1|m.13129	410	.	PF06691.6	.	.	.	.
c88348_g1_i2	c88348_g1_i2|m.23954	1379	NP_082912.1	PF07748.8	sp|Q91W89|MA2C1_MOUSE	K01191	GO:0004559; GO:0030246; GO:0008270; GO:0006013	Alpha-mannosidase 2C1
c20476_g1_i1	c20476_g1_i1|m.1807	1394	.	.	.	.	.	.
c86935_g2_i1	c86935_g2_i1|m.21823	660	.	PF00811.13	.	.	.	.
c48439_g1_i1	c48439_g1_i1|m.3856	383		PF00629.18	sp|B3EWZ5|MLRP1_ACRMI	.	GO:0005576	MAM and LDL-receptor class A domain-containing protein 1 (Fragment)
c78826_g1_i1	c78826_g1_i1|m.12898	1165	.	.	.	.	.	.
c93558_g1_i2	c93558_g1_i2|m.38924	5726	.	.	.	.	.	.
c97956_g1_i1	c97956_g1_i1|m.66947	7379	NP_524786.1	PF12145.3	sp|Q9VW47|MED12_DROME	K15162	GO:0016592; GO:0001104; GO:0022416; GO:0048749; GO:0036011; GO:0030177; GO:0006357; GO:0045498; GO:0006367	Mediator of RNA polymerase II transcription subunit 12
c95877_g1_i1	c95877_g1_i1|m.50445	820		PF01401.13	sp|Q10751|ACE_CHICK	.	GO:0016021; GO:0004180; GO:0046872; GO:0008237; GO:0008241	Angiotensin-converting enzyme (Fragment)
c93558_g1_i2	c93558_g1_i2|m.38921	5726	.	.	.	.	.	.
c93558_g1_i2	c93558_g1_i2|m.38920	5726		PF07714.12	sp|Q91694|EPA4B_XENLA	.	GO:0031901; GO:0005887; GO:0005524; GO:0005004; GO:0005005; GO:0007155; GO:0007399; GO:0032314; GO:0032317	Ephrin type-A receptor 4-B
c97060_g2_i2	c97060_g2_i2|m.59145	2828	NP_001013358.1	PF06916.8	sp|Q5CZQ0|CR19B_DANRE	.	GO:0016021	Uncharacterized protein C18orf19 homolog B
c96630_g1_i3	c96630_g1_i3|m.55828	652	NP_859074.1	.	sp|Q86XE3|MICU3_HUMAN	.	GO:0016021; GO:0005739; GO:0005509	Calcium uptake protein 3, mitochondrial
c92870_g1_i5	c92870_g1_i5|m.36159	1505	NP_776152.1	PF00130.17	sp|Q8NEN9|PDZD8_HUMAN	.	GO:0016020; GO:0046872; GO:0007010; GO:0035556; GO:0022604; GO:0016032	PDZ domain-containing protein 8
c53358_g1_i1	c53358_g1_i1|m.4292	594	.	.	.	.	.	.
c63958_g1_i1	c63958_g1_i1|m.6960	684	.	.	.	.	.	.
c92982_g3_i2	c92982_g3_i2|m.36575	3017	NP_001185757.1; NP_001185758.1; NP_001185759.1; NP_004181.1	PF00561.15	sp|P07098|LIPG_HUMAN	K14452	GO:0005576; GO:0005739; GO:0008289; GO:0016615; GO:0004806; GO:0016042; GO:0006108; GO:0006641	Gastric triacylglycerol lipase
c131921_g1_i1	c131921_g1_i1|m.73996	914	NP_001012301.1	PF14707.1	sp|Q5FYB1|ARSI_HUMAN	K12375	GO:0005788; GO:0005576; GO:0004065; GO:0046872; GO:0044267; GO:0006687; GO:0043687; GO:0044281; GO:0006665	Arylsulfatase I
c118007_g1_i1	c118007_g1_i1|m.72374	1472	NP_001287841.1; NP_115809.1	PF00096.21	sp|Q96JL9|ZN333_HUMAN	K09228	GO:0005634; GO:0003677; GO:0046872; GO:0006355; GO:0006351	Zinc finger protein 333
c98124_g1_i1	c98124_g1_i1|m.68674	1059	.	PF00078.22	.	.	.	.
c85368_g1_i2	c85368_g1_i2|m.19144	3123	NP_726856.1; NP_726858.2	PF00233.14	sp|Q9W4S9|PDE4C_DROME	K13293	GO:0004114; GO:0046872; GO:0008306; GO:0048675; GO:0048149; GO:0006198; GO:0019933; GO:0007623; GO:0001661; GO:0007619; GO:0046331; GO:0007612; GO:0007611; GO:0045475; GO:0007617; GO:0007613; GO:0046958; GO:0008355; GO:0048477; GO:0010738; GO:0000003; GO:0007614; GO:0007268; GO:0040040	cAMP-specific 3',5'-cyclic phosphodiesterase, isoforms N/G
c85938_g1_i1	c85938_g1_i1|m.20154	743	.	PF00430.13	.	.	.	.
c97593_g1_i1	c97593_g1_i1|m.63278	2967	NP_001027219.1; NP_722762.1	PF00343.15	sp|Q9XTL9|PYG_DROME	K00688	GO:0008184; GO:0030170; GO:0050829; GO:0060361; GO:0005980; GO:0045824	Glycogen phosphorylase
c89838_g1_i3	c89838_g1_i3|m.27100	743	.	.	.	.	.	.
c63662_g2_i1	c63662_g2_i1|m.6725	1441	NP_849218.2	PF00147.13	sp|A2AV25|FBCD1_MOUSE	.	GO:0016021; GO:0016020; GO:0008061; GO:0046872	Fibrinogen C domain-containing protein 1
c88403_g1_i1	c88403_g1_i1|m.24067	705	NP_663748.1	PF03221.11	sp|Q96MW7|TIGD1_HUMAN	.	GO:0005634; GO:0003677	Tigger transposable element-derived protein 1
c95606_g1_i2	c95606_g1_i2|m.48798	950	.	PF13383.1	.	.	.	.
c91676_g1_i2	c91676_g1_i2|m.32184	2497	.	PF08474.6	.	.	.	.
c91676_g1_i2	c91676_g1_i2|m.32183	2497	NP_001268663.1; NP_001268664.1; NP_067083.1; NP_848535.1	PF01363.16	sp|Q9HBF4|ZFYV1_HUMAN	K17603	GO:0005776; GO:0005783; GO:0044233; GO:0005795; GO:0048471; GO:0000407; GO:0005545; GO:0005547; GO:0043325; GO:0008270; GO:0010923	Zinc finger FYVE domain-containing protein 1
c85479_g1_i2	c85479_g1_i2|m.19310	728	NP_077784.2	PF08320.7	sp|Q99LV7|PIGX_MOUSE	K07541	GO:0005789; GO:0016021; GO:0006506	Phosphatidylinositol-glycan biosynthesis class X protein
c97735_g1_i1	c97735_g1_i1|m.64755	5992	.	.	.	.	.	.
c96751_g1_i4	c96751_g1_i4|m.56728	2455	NP_594133.1	PF07992.9	sp|Q9C102|GLT1_SCHPO	K00264	GO:0005829; GO:0005739; GO:0051538; GO:0050660; GO:0010181; GO:0016040; GO:0004355; GO:0005506; GO:0006537; GO:0006541; GO:0097054	Putative glutamate synthase [NADPH]
c97407_g1_i3	c97407_g1_i3|m.61892	298	.	.	.	.	.	.
c87155_g1_i1	c87155_g1_i1|m.22171	1235	NP_476579.1; NP_788589.1	PF07679.11	sp|P15364|AMAL_DROME	.	GO:0031225; GO:0005886	Protein amalgam
c96894_g1_i1	c96894_g1_i1|m.57785	3044	.	.	.	.	.	.
c96632_g1_i4	c96632_g1_i4|m.55851	2373	NP_001030215.1	PF01301.14	sp|Q58D55|BGAL_BOVIN	K12309	GO:0005764; GO:0004565; GO:0005975	Beta-galactosidase
c88806_g1_i1	c88806_g1_i1|m.24916	594	NP_001287355.1; NP_476709.1	PF00089.21	sp|Q05319|STUB_DROME	.	GO:0016021; GO:0005886; GO:0004252; GO:0051017; GO:0007010; GO:0006508; GO:0035220	Serine proteinase stubble
c94609_g1_i2	c94609_g1_i2|m.43469	2349	.	.	.	.	.	.
c97050_g1_i9	c97050_g1_i9|m.59111	4901		PF05652.7	sp|D3K0N9|DCPS_ASCSU	.	GO:0005634; GO:0050072; GO:0000340; GO:0000290; GO:0000288; GO:0009408	m7GpppX diphosphatase
c94904_g1_i8	c94904_g1_i8|m.44924	1067	NP_609364.1	PF03637.12	sp|Q9VL13|MOB3_DROME	.	GO:0046872; GO:0019901	MOB kinase activator-like 3
c86812_g1_i1	c86812_g1_i1|m.21584	879	.	PF12743.2	.	.	.	.
c128226_g1_i1	c128226_g1_i1|m.73562	435	.	PF13863.1	.	.	.	.
c68737_g1_i1	c68737_g1_i1|m.8599	818	NP_722629.1	PF00046.24	sp|Q06453|AL_DROME	K09452	GO:0005634; GO:0043234; GO:0043565; GO:0048800; GO:0022416; GO:0035015; GO:0007480; GO:0035218; GO:0045892; GO:0045747	Homeobox protein aristaless
c77958_g1_i3	c77958_g1_i3|m.12372	1698	NP_001121054.1; NP_001121055.1; NP_001121056.1; NP_001121057.1; NP_001121058.1; NP_057246.2	PF12998.2	sp|Q9UNL4|ING4_HUMAN	K11346	GO:0000123; GO:0005654; GO:0005634; GO:0035064; GO:0003713; GO:0008270; GO:0006915; GO:0007050; GO:0006325; GO:0006978; GO:0006260; GO:0043966; GO:0043983; GO:0043981; GO:0043982; GO:0008285; GO:0045926; GO:0045892; GO:0043065; GO:0006473	Inhibitor of growth protein 4
c92023_g1_i3	c92023_g1_i3|m.33347	697	.	.	.	.	.	.
c71287_g1_i1	c71287_g1_i1|m.9176	525	.	.	.	.	.	.
c91166_g1_i1	c91166_g1_i1|m.30771	681	.	.	.	.	.	.
c95491_g1_i1	c95491_g1_i1|m.48020	2435	NP_000173.2	PF00378.15	sp|P40939|ECHA_HUMAN	K07515	GO:0016507; GO:0005743; GO:0042645; GO:0005739; GO:0003857; GO:0003985; GO:0004300; GO:0000062; GO:0016509; GO:0016508; GO:0051287; GO:0035965; GO:0044255; GO:0006635; GO:0046474; GO:0006644; GO:0042493; GO:0032868; GO:0044281	Trifunctional enzyme subunit alpha, mitochondrial
c97804_g1_i8	c97804_g1_i8|m.65405	5664	.	.	.	.	.	.
c96297_g1_i5	c96297_g1_i5|m.53365	1904	NP_001017278.1	PF14259.1	sp|A4IGK4|RBM5_XENTR	K13094	GO:0005634; GO:0005681; GO:0003729; GO:0000166; GO:0008270; GO:0043065; GO:0000381; GO:0000245	RNA-binding protein 5
c81482_g1_i1	c81482_g1_i1|m.14677	868	.	.	.	.	.	.
c96748_g1_i1	c96748_g1_i1|m.56697	472	NP_065789.1	PF12796.2	sp|Q9ULH0|KDIS_HUMAN	K12460	GO:0005829; GO:0016021; GO:0005770; GO:0016020; GO:0043234; GO:0030165; GO:0000186; GO:1990090; GO:0016482; GO:0048813; GO:0001701; GO:0038180; GO:0048011; GO:0010976	Kinase D-interacting substrate of 220 kDa
c67079_g1_i1	c67079_g1_i1|m.7864	1324	.	PF08170.7	.	.	.	.
c67079_g1_i1	c67079_g1_i1|m.7861	1324	.	PF15038.1	.	.	.	.
c96892_g4_i1	c96892_g4_i1|m.57760	1296	.	.	.	.	.	.
c54835_g1_i1	c54835_g1_i1|m.4399	326	.	.	.	.	.	.
c29721_g1_i2	c29721_g1_i2|m.2946	495	NP_001076176.1	PF00027.24	sp|Q9TV66|HCN4_RABIT	.	GO:0016021; GO:0031226; GO:0030552; GO:0005222; GO:0005272; GO:0005249; GO:0071320; GO:0071805; GO:0002027	Potassium/sodium hyperpolarization-activated cyclic nucleotide-gated channel 4
c94476_g1_i1	c94476_g1_i1|m.42912	2578	NP_036931.1	PF00001.16	sp|P24053|NMBR_RAT	K04168	GO:0016021; GO:0005886; GO:0004946; GO:0008188; GO:0007218	Neuromedin-B receptor
c58258_g1_i2	c58258_g1_i2|m.4845	2385	.	PF00400.27	sp|Q9H967|WDR76_HUMAN	.	.	.
c91264_g1_i7	c91264_g1_i7|m.31046	1858	NP_001014613.2; NP_001027170.1; NP_476576.1; NP_476577.3; NP_476578.3	PF05920.6	sp|O46339|HTH_DROME	K16672	GO:0005737; GO:0005634; GO:0005667; GO:0003677; GO:0003705; GO:0003700; GO:0008134; GO:0007420; GO:0048749; GO:0001752; GO:0001654; GO:0048735; GO:0007480; GO:0007476; GO:0007479; GO:0007422; GO:0045944; GO:0000060; GO:0034504; GO:0009954; GO:0042659; GO:0045664; GO:0006357; GO:0007432; GO:0035282; GO:0007525; GO:0010092; GO:0007383; GO:0007380; GO:0006366	Homeobox protein homothorax
c129653_g1_i1	c129653_g1_i1|m.73769	464		PF00665.21	sp|P08361|POL_MLVCB	.	GO:0046872; GO:0003676; GO:0015074; GO:0075713; GO:0046718	Gag-Pol polyprotein (Fragment)
c97761_g4_i1	c97761_g4_i1|m.65014	1921	NP_073616.6; NP_619526.1; XP_005272263.1	PF00270.24	sp|Q9H8H2|DDX31_HUMAN	K14806	GO:0005634; GO:0005524; GO:0008026; GO:0044822	Probable ATP-dependent RNA helicase DDX31
c88525_g1_i8	c88525_g1_i8|m.24366	3505	NP_006268.2; NP_062541.3; NP_671494.2	PF14604.1	sp|Q9NZM3|ITSN2_HUMAN	.	GO:0005737; GO:0070062; GO:0005509; GO:0005089; GO:0005070; GO:0006897; GO:0009967	Intersectin-2
c96151_g2_i3	c96151_g2_i3|m.52385	3725	NP_608637.1	PF02221.10	sp|Q9VQ62|NPC2_DROME	K13443	GO:0005615; GO:0030882; GO:0001530; GO:0070891; GO:0042834; GO:0045456; GO:0061057; GO:0055092; GO:0015918; GO:0008039	Protein NPC2 homolog
c88176_g1_i1	c88176_g1_i1|m.23703	1726	NP_613048.1	PF13519.1	sp|Q9JHA8|VWA7_MOUSE	.	GO:0005576	von Willebrand factor A domain-containing protein 7
c58314_g1_i1	c58314_g1_i1|m.4867	423	.	.	.	.	.	.
c93514_g1_i5	c93514_g1_i5|m.38684	3230	.	.	.	.	.	.
c59295_g1_i1	c59295_g1_i1|m.5235	1222	NP_064337.1; XP_006513965.1	PF11938.3	sp|Q9QXT0|CNPY2_MOUSE	.	GO:0005783; GO:0010629; GO:0045716; GO:0010988	Protein canopy homolog 2
c93530_g1_i6	c93530_g1_i6|m.38786	588	.	PF00852.14	.	.	.	.
c89611_g1_i9	c89611_g1_i9|m.26588	537	NP_001167491.1	PF00010.21	sp|Q4ZHW1|PTF1A_XENLA	K09073	GO:0005737; GO:0005634; GO:0005667; GO:0003677; GO:0009790; GO:0031017; GO:0048699; GO:0030902; GO:0045893; GO:0006355; GO:0048384; GO:0009888; GO:0006351	Pancreas transcription factor 1 subunit alpha
c26626_g1_i1	c26626_g1_i1|m.2439	395	.	PF14529.1	.	.	.	.
c83385_g1_i2	c83385_g1_i2|m.16829	1938	.	PF12714.2	.	.	.	.
c94071_g2_i4	c94071_g2_i4|m.41308	467	NP_005303.2; NP_941372.1	PF00618.15	sp|Q13905|RPGF1_HUMAN	K06277	GO:0005829; GO:0005769; GO:0005768; GO:0017034; GO:0000186; GO:0001568; GO:0071320; GO:1990090; GO:0061028; GO:0090090; GO:0070373; GO:2000178; GO:0051898; GO:0046580; GO:0038180; GO:0048011; GO:0048008; GO:0010976; GO:0032854; GO:0032486; GO:1901888; GO:0007165; GO:0016337; GO:0007169	Rap guanine nucleotide exchange factor 1
c84074_g1_i1	c84074_g1_i1|m.17766	1870	.	PF12874.2	.	.	.	.
c85768_g1_i1	c85768_g1_i1|m.19858	1544	NP_524362.2	PF00089.21	sp|P13582|EAST_DROME	K01362	GO:0005576; GO:0008233; GO:0004252; GO:0008236; GO:0009950; GO:0007311; GO:0006508; GO:0008063; GO:0031638	Serine protease easter
c127511_g1_i1	c127511_g1_i1|m.73426	1901	NP_724945.1; NP_788320.1; NP_995807.1	PF00651.26	sp|P42284|LOLA2_DROME	.	GO:0005634; GO:0003700; GO:0019730; GO:0007411; GO:0016199; GO:0007409; GO:0048854; GO:0048813; GO:0008406; GO:0002121; GO:0031987; GO:0022008; GO:0045476; GO:0045893; GO:0007464; GO:0045467; GO:0044719; GO:0006355; GO:0001964; GO:0006351	Longitudinals lacking protein, isoforms H/M/V
c95790_g1_i3	c95790_g1_i3|m.49860	4931	.	.	.	.	.	.
c67713_g1_i1	c67713_g1_i1|m.8192	1485	NP_036098.1	PF00227.21	sp|Q9QUM9|PSA6_MOUSE	K02730	GO:0005737; GO:0000932; GO:0005829; GO:0070062; GO:0030016; GO:0016363; GO:0005844; GO:0005839; GO:0019773; GO:0030017; GO:0003723; GO:0004298; GO:0051092; GO:0051603; GO:0007519; GO:0006511	Proteasome subunit alpha type-6
c8308_g1_i1	c8308_g1_i1|m.702	2257	NP_524161.2	PF07571.8	sp|P49847|TAF6_DROME	K03131	GO:0005634; GO:0000124; GO:0005669; GO:0022008; GO:0051090; GO:0051123; GO:0006366; GO:0006367	Transcription initiation factor TFIID subunit 6
c97994_g1_i1	c97994_g1_i1|m.67489	7400	.	PF07157.7	.	.	.	.
c97002_g2_i5	c97002_g2_i5|m.58757	3741	.	PF13495.1	.	.	.	.
c74595_g1_i1	c74595_g1_i1|m.9985	1402	.	PF04592.9	.	.	.	.
c97317_g2_i7	c97317_g2_i7|m.61221	677	.	.	.	.	.	.
c90331_g2_i1	c90331_g2_i1|m.28430	564	.	PF04362.9	.	.	.	.
c74595_g1_i1	c74595_g1_i1|m.9986	1402	.	PF00096.21	.	.	.	.
c95315_g2_i3	c95315_g2_i3|m.46980	1895	NP_663748.1	PF03184.14	sp|Q96MW7|TIGD1_HUMAN	.	GO:0005634; GO:0003677	Tigger transposable element-derived protein 1
c93481_g1_i1	c93481_g1_i1|m.38548	2560	.	.	.	.	.	.
c90738_g2_i1	c90738_g2_i1|m.29588	2343	NP_006523.1	PF10390.4	sp|P55199|ELL_HUMAN	K15183	GO:0015030; GO:0035363; GO:0016607; GO:0005654; GO:0008023; GO:0035327; GO:0019902; GO:0010467; GO:0001701; GO:0010923; GO:0032786; GO:0032968; GO:0045945; GO:0050434; GO:0042795; GO:0042796; GO:0006368; GO:0006366; GO:0016032	RNA polymerase II elongation factor ELL
c64260_g1_i1	c64260_g1_i1|m.7102	1802		PF05383.12	sp|Q26457|LA_AEDAL	.	GO:0005737; GO:0005634; GO:0030529; GO:0003677; GO:0000166; GO:0003723; GO:0006396	La protein homolog
c96208_g3_i2	c96208_g3_i2|m.52708	9460	NP_001104817.1	PF13330.1	sp|P98092|HMCT_BOMMO	K03900	GO:0030246; GO:0003676; GO:0008270; GO:0007155	Hemocytin
c47150_g1_i1	c47150_g1_i1|m.3736	1151	.	PF05050.7	.	.	.	.
c94168_g1_i12	c94168_g1_i12|m.41720	4272	NP_062516.2; XP_006496221.1; XP_006496222.1; XP_006496223.1	PF00817.15	sp|Q920Q2|REV1_MOUSE	K03515	GO:0005634; GO:0003684; GO:0017125; GO:0003887; GO:0000287; GO:0042276; GO:0009411	DNA repair protein REV1
c95873_g1_i1	c95873_g1_i1|m.50440	1221	NP_001007240.1; NP_055770.1; NP_057019.3	PF08241.7	sp|Q8N6R0|MET13_HUMAN	.	GO:0008168	Methyltransferase-like protein 13
c3465_g1_i2	c3465_g1_i2|m.280	1333	.	.	.	.	.	.
c3465_g1_i2	c3465_g1_i2|m.281	1333	.	.	.	.	.	.
c93802_g1_i2	c93802_g1_i2|m.39978	1663		PF13895.1	sp|Q7TPD3|ROBO2_MOUSE	.	GO:0030673; GO:0009986; GO:0016021; GO:0005886; GO:0042802; GO:0007411; GO:0016199; GO:0007420; GO:0007156; GO:0001656; GO:0021891; GO:0050772; GO:0031290; GO:0001657	Roundabout homolog 2
c96109_g1_i2	c96109_g1_i2|m.52030	1750	NP_940962.1	PF10242.4	sp|Q7Z7J7|LHPL4_HUMAN	.	GO:0016021	Lipoma HMGIC fusion partner-like 4 protein
c93802_g1_i2	c93802_g1_i2|m.39976	1663	NP_062286.2	PF07679.11	sp|O89026|ROBO1_MOUSE	K06753	GO:0030673; GO:0016021; GO:0005886; GO:0007411; GO:0016199; GO:0060763; GO:0008285; GO:0021891	Roundabout homolog 1
c90704_g1_i2	c90704_g1_i2|m.29479	2193	NP_001078984.1; XP_006538073.1	PF01055.21	sp|Q69ZQ1|K1161_MOUSE	.	GO:0016021; GO:0031965; GO:0004553; GO:0005975; GO:0043568; GO:0051897; GO:0048741	Uncharacterized family 31 glucosidase KIAA1161
c81086_g1_i1	c81086_g1_i1|m.14377	1492	NP_648241.1	PF00076.17	sp|P92204|NELFE_DROME	K15182	GO:0005694; GO:0032021; GO:0005634; GO:0008023; GO:0017053; GO:0003729; GO:0000166; GO:0003723; GO:0032785; GO:0034244; GO:0000122; GO:0007070; GO:0022008; GO:0045944; GO:0006368	Negative elongation factor E
c95138_g1_i3	c95138_g1_i3|m.46143	561	NP_009061.1; NP_700359.1; XP_005272722.1; XP_005272723.1; XP_005272725.1; XP_005272726.1; XP_006724613.1; XP_006724614.1; XP_006724615.1; XP_006724616.1; XP_006724617.1; XP_006724618.1; XP_006724619.1; XP_006724620.1; XP_006724621.1	PF13465.1	sp|P51814|ZNF41_HUMAN	K09228	GO:0005634; GO:0003677; GO:0046872; GO:0003700; GO:0006355; GO:0006351	Zinc finger protein 41
c89867_g1_i1	c89867_g1_i1|m.27179	5424	NP_001084927.1	PF00651.26	sp|Q6NRS1|IBTK_XENLA	.	GO:0005737; GO:0016020	Inhibitor of Bruton tyrosine kinase
c78973_g1_i2	c78973_g1_i2|m.12976	1803	NP_789817.1; XP_006532376.1	PF12796.2	sp|Q80T11|USH1G_MOUSE	.	GO:0015629; GO:0005737; GO:0016020; GO:0005886; GO:0042803; GO:0030507; GO:0050957; GO:0042472; GO:0060113; GO:0045494; GO:0050953; GO:0007605	Usher syndrome type-1G protein homolog
c97972_g1_i1	c97972_g1_i1|m.67167	1382	.	.	.	.	.	.
c93748_g1_i4	c93748_g1_i4|m.39722	660	NP_001119526.1; NP_001119527.1; NP_003679.2	PF00595.19	sp|O14936|CSKP_HUMAN	K06103	GO:0015629; GO:0005604; GO:0016323; GO:0005911; GO:0060170; GO:0005737; GO:0005829; GO:0005925; GO:0005652; GO:0016363; GO:0005730; GO:0005886; GO:0042734; GO:0005524; GO:0004385; GO:0004674; GO:0070509; GO:0007155; GO:0030198; GO:0001953; GO:0090288; GO:0010839; GO:0061045; GO:0046939; GO:0090280; GO:0045944	Peripheral plasma membrane protein CASK
c89893_g1_i3	c89893_g1_i3|m.27259	3200	.	.	.	.	.	.
c81964_g1_i2	c81964_g1_i2|m.15190	725		PF13405.1	sp|Q24756|MLC1_DROVI	.	GO:0005859; GO:0005509	Myosin light chain alkali
c120041_g1_i1	c120041_g1_i1|m.72694	488	NP_659476.2	PF03221.11	sp|B2RD01|CENP1_HUMAN	.	GO:0005634; GO:0003677	CENPB DNA-binding domain-containing protein 1
c93776_g1_i2	c93776_g1_i2|m.39830	1363	NP_001153252.1	PF00249.26	sp|Q5RBN9|TAD2B_PONAB	K15127	GO:0005634; GO:0003682; GO:0003677; GO:0008270; GO:0006355; GO:0006351	Transcriptional adapter 2-beta
c95619_g3_i1	c95619_g3_i1|m.48894	1097	.	PF15189.1	sp|A2AG06|CQ104_MOUSE	.	.	.
c89058_g1_i1	c89058_g1_i1|m.25434	671	NP_611157.1; NP_995860.1	PF00379.18	sp|Q9V7U0|RESIL_DROME	.	GO:0031012; GO:0005576; GO:0032992; GO:0008061; GO:0030023; GO:0008010; GO:0042302; GO:0040003	Pro-resilin
c78224_g1_i2	c78224_g1_i2|m.12540	460	.	PF09720.5	.	.	.	.
c90740_g1_i1	c90740_g1_i1|m.29595	1705	NP_115871.1	.	sp|Q8TEK3|DOT1L_HUMAN	K11427	GO:0005634; GO:0003677; GO:0018024; GO:0008134; GO:0034968; GO:0046425; GO:2000677	Histone-lysine N-methyltransferase, H3 lysine-79 specific
c96421_g1_i11	c96421_g1_i11|m.54304	3110	.	.	.	.	.	.
c90174_g2_i3	c90174_g2_i3|m.28066	2717	NP_001268364.1; NP_003001.1	PF00069.20	sp|P45985|MP2K4_HUMAN	K04430	GO:0005829; GO:0032839; GO:0005634; GO:0043204; GO:0005524; GO:0008545; GO:0004672; GO:0004674; GO:0004713; GO:0006915; GO:0071260; GO:0072709; GO:0038095; GO:0045087; GO:0007254; GO:0002755; GO:0002756; GO:0045740; GO:0043525; GO:0007165; GO:0051403; GO:0034166; GO:0034134; GO:0034138; GO:0034142; GO:0034146; GO:0034162; GO:0002224; GO:0038123; GO:0038124; GO:0035666	Dual specificity mitogen-activated protein kinase kinase 4
c83239_g1_i2	c83239_g1_i2|m.16693	1668	NP_001069950.1; XP_005225275.1; XP_005225276.1; XP_005225277.1	PF01918.16	sp|Q0II25|POP7_BOVIN	K14527	GO:0005737; GO:0005634; GO:0044822; GO:0004526; GO:0008033	Ribonuclease P protein subunit p20
c83239_g1_i2	c83239_g1_i2|m.16694	1668	NP_001085810.1	PF10269.4	sp|Q6GNX5|TM203_XENLA	.	GO:0016021	Transmembrane protein 203
c83239_g1_i2	c83239_g1_i2|m.16695	1668	.	.	.	.	.	.
c94512_g4_i1	c94512_g4_i1|m.43043	1576	.	.	sp|Q6AWG9|Y5098_DROME	.	.	.
c116786_g1_i1	c116786_g1_i1|m.72200	309	.	.	.	.	.	.
c92986_g1_i4	c92986_g1_i4|m.36602	2895	XP_001358863.1	PF03114.13	sp|Q8I1C0|SH3G3_DROPS	K11247	GO:0005737; GO:0016020; GO:0042171; GO:0008152; GO:0050803; GO:0048488	Endophilin-A
c96302_g2_i4	c96302_g2_i4|m.53399	1507	NP_001164161.1; NP_066025.2; XP_005253090.2	PF07645.10	sp|Q9NQ36|SCUB2_HUMAN	.	GO:0005576; GO:0005509	Signal peptide, CUB and EGF-like domain-containing protein 2
c98090_g3_i3	c98090_g3_i3|m.68380	2332	.	.	.	.	.	.
c97049_g2_i2	c97049_g2_i2|m.59068	875	.	.	.	.	.	.
c100789_g1_i1	c100789_g1_i1|m.70650	480	NP_498740.2; NP_498741.3; NP_741237.1; NP_741238.1	PF00648.16	sp|P34308|CAN_CAEEL	K08585	GO:0031430; GO:0030017; GO:0004198; GO:0010940; GO:0006508	Calpain clp-1
c17629_g1_i1	c17629_g1_i1|m.1363	579	.	.	.	.	.	.
c91392_g1_i2	c91392_g1_i2|m.31417	3924	NP_572930.3	PF00412.17	sp|Q9VY77|AJUBA_DROME	K16682	GO:0005912; GO:0003779; GO:0008270; GO:0035329; GO:0007067; GO:0045572; GO:0046622; GO:0071539	LIM domain-containing protein jub
c85380_g1_i2	c85380_g1_i2|m.19166	1556	NP_999507.1	PF00069.20	sp|Q863I2|OXSR1_PIG	K08835	GO:0005737; GO:0005524; GO:0000287; GO:0004674; GO:0004702; GO:0035556; GO:0006468	Serine/threonine-protein kinase OSR1
c98071_g4_i1	c98071_g4_i1|m.68223	3366	NP_001163304.1; NP_001261190.1; NP_728505.1; NP_728507.1; NP_995946.1	PF00439.20	sp|Q9W0T1|NU301_DROME	K11728	GO:0016589; GO:0003677; GO:0016922; GO:0070577; GO:0035064; GO:0008270; GO:0006325; GO:0006338; GO:0048813; GO:0035076; GO:0030097; GO:0046331; GO:0007095; GO:0045824; GO:0046426; GO:0042766; GO:0045747; GO:0035073; GO:0010468; GO:0006357; GO:0048515; GO:0006351	Nucleosome-remodeling factor subunit NURF301
c94082_g1_i3	c94082_g1_i3|m.41398	1845		PF00089.21	sp|Q27081|CFB_TACTR	.	GO:0005576; GO:0004252; GO:0042381	Clotting factor B
c126947_g1_i1	c126947_g1_i1|m.73282	1005	.	PF10275.4	.	.	.	.
c97550_g1_i2	c97550_g1_i2|m.62994	2066	NP_476628.2	.	sp|P07192|MAL3_DROME	K01187	GO:0004558; GO:0043169; GO:0032450; GO:0005975	Maltase A3
c95817_g1_i3	c95817_g1_i3|m.50095	2142		PF02931.18	sp|A8WQK3|ACH1_CAEBR	.	GO:0030054; GO:0016021; GO:0045211; GO:0004889	Acetylcholine receptor subunit alpha-type acr-16
c88824_g1_i1	c88824_g1_i1|m.24953	940	NP_001125823.1	PF12923.2	sp|Q5RA17|RRP7A_PONAB	K14545	GO:0000166; GO:0003723	Ribosomal RNA-processing protein 7 homolog A
c91359_g1_i2	c91359_g1_i2|m.31305	4903	NP_780694.3	PF00041.16	sp|Q2EY15|PRTG_MOUSE	.	GO:0005615; GO:0016021; GO:0007275	Protogenin
c97267_g5_i4	c97267_g5_i4|m.60869	7470	NP_001001932.1	PF01363.16	sp|Q8BL66|EEA1_MOUSE	K12478	GO:0044308; GO:0031410; GO:0005829; GO:0005769; GO:0005768; GO:0070062; GO:0019897; GO:0055037; GO:0005969; GO:0005545; GO:0046872; GO:0006897; GO:0006906	Early endosome antigen 1
c94856_g2_i1	c94856_g2_i1|m.44761	1103	.	PF04500.11	.	.	.	.
c74660_g1_i1	c74660_g1_i1|m.10038	454	NP_055806.2	.	sp|Q8IZQ1|WDFY3_HUMAN	.	GO:0005776; GO:0005737; GO:0019898; GO:0016234; GO:0005635; GO:0016605; GO:0005545; GO:0003831; GO:0046872; GO:0035973; GO:0016239	WD repeat and FYVE domain-containing protein 3
c4532_g1_i1	c4532_g1_i1|m.328	334	.	.	.	.	.	.
c59246_g1_i2	c59246_g1_i2|m.5208	560	.	PF03305.8	.	.	.	.
c93466_g1_i4	c93466_g1_i4|m.38507	2709	.	.	.	.	.	.
c125015_g1_i1	c125015_g1_i1|m.73127	353	.	.	.	.	.	.
c97683_g1_i6	c97683_g1_i6|m.64160	538	.	.	.	.	.	.
c82864_g1_i1	c82864_g1_i1|m.16196	2161	.	PF04483.7	.	.	.	.
c82864_g1_i1	c82864_g1_i1|m.16195	2161	NP_001093703.1	PF00505.14	sp|A4QNG3|SOX14_XENTR	K09267	GO:0005634; GO:0043565; GO:0021854; GO:0000122; GO:0045892; GO:0007399; GO:0006351	Transcription factor Sox-14
c97928_g2_i4	c97928_g2_i4|m.66663	1780	NP_108163.1; WP_010915250.1	PF00586.19	sp|Q984K6|PUR5_RHILO	K01933	GO:0005737; GO:0005524; GO:0004641; GO:0006189	Phosphoribosylformylglycinamidine cyclo-ligase
c72316_g1_i1	c72316_g1_i1|m.9365	332	XP_308952.3	PF01607.19	sp|O76217|PE1_ANOGA	.	GO:0005576; GO:0008061; GO:0006030	Peritrophin-1
c90324_g1_i1	c90324_g1_i1|m.28406	1911	.	PF13927.1	.	.	.	.
c97870_g1_i2	c97870_g1_i2|m.66096	1166	.	PF13966.1	.	.	.	.
c97870_g1_i2	c97870_g1_i2|m.66095	1166	.	PF00075.19	.	.	.	.
c92162_g1_i3	c92162_g1_i3|m.33788	1050	NP_523440.1	PF00466.15	sp|Q9VPL3|RM10_DROME	K02864	GO:0005762; GO:0030529; GO:0003735; GO:0042254; GO:0006412	39S ribosomal protein L10, mitochondrial
c11038_g1_i1	c11038_g1_i1|m.1035	944	.	PF00710.15	.	.	.	.
c97656_g1_i1	c97656_g1_i1|m.63887	1556	NP_001025133.1	PF07970.7	sp|Q4V8Y6|ERGI1_DANRE	.	GO:0005783; GO:0005794; GO:0016021; GO:0016192	Endoplasmic reticulum-Golgi intermediate compartment protein 1
c74395_g1_i3	c74395_g1_i3|m.9889	3558	NP_057568.1; XP_006724723.1	PF00595.19	sp|Q5EBL8|PDZ11_HUMAN	.	GO:0016323; GO:0005737; GO:0005829; GO:0005576; GO:0008022	PDZ domain-containing protein 11
c95011_g1_i4	c95011_g1_i4|m.45514	8996	NP_033752.1	PF00211.15	sp|O88444|ADCY1_MOUSE	K08041	GO:0005737; GO:0070062; GO:0016021; GO:0005634; GO:0005886; GO:0004016; GO:0005524; GO:0008294; GO:0046872; GO:0007190; GO:0007409; GO:0006171; GO:0007623; GO:0035556; GO:0007616; GO:0042752; GO:0042493; GO:0010226	Adenylate cyclase type 1
c97205_g1_i2	c97205_g1_i2|m.60293	11115	.	.	.	.	.	.
c63644_g1_i1	c63644_g1_i1|m.6714	2796	NP_780763.3	.	sp|Q80YR7|CLSPN_MOUSE	.	GO:0005694; GO:0005634; GO:0003677; GO:0032147; GO:0006281; GO:0031572; GO:0033314; GO:0018105	Claspin
c93833_g1_i1	c93833_g1_i1|m.40114	1965	.	PF12664.2	.	.	.	.
c107858_g1_i1	c107858_g1_i1|m.71285	2024	NP_775272.1	PF05193.16	sp|Q9DC61|MPPA_MOUSE	K01412	GO:0005615; GO:0005739; GO:0046872; GO:0004222	Mitochondrial-processing peptidase subunit alpha
c64007_g1_i1	c64007_g1_i1|m.7006	2384	NP_001051035.1	PF05721.8	sp|Q10E49|PAHX1_ORYSJ	.	GO:0031418; GO:0046872; GO:0048244; GO:0006631	Phytanoyl-CoA dioxygenase 1
c78357_g1_i1	c78357_g1_i1|m.12611	694	NP_001072284.1	PF00169.24	sp|Q0IJ05|OSBL9_XENTR	.	GO:0008289; GO:0006869	Oxysterol-binding protein-related protein 9
c96728_g1_i1	c96728_g1_i1|m.56597	4829	NP_001104618.1	PF00023.25	sp|A9JR78|TONSL_DANRE	K09257	GO:0005737; GO:0043596; GO:0042393; GO:0000724; GO:0031297	Tonsoku-like protein
c77217_g1_i1	c77217_g1_i1|m.12017	905	NP_989310.1	PF07690.11	sp|Q6P2X9|MOT12_XENTR	K11810	GO:0016021; GO:0005886; GO:0015293	Monocarboxylate transporter 12
c81937_g1_i1	c81937_g1_i1|m.15147	931	NP_001005013.2	PF13886.1	sp|Q6DFQ7|TM198_XENTR	.	GO:0031410; GO:0016021; GO:0005886; GO:0012506; GO:0007275; GO:0016055	Transmembrane protein 198
c102489_g1_i1	c102489_g1_i1|m.70853	493	NP_001036368.2; NP_609855.3	PF00028.12	sp|Q9VJB6|CADN2_DROME	.	GO:0005887; GO:0005509; GO:0050839; GO:0004872; GO:0048846; GO:0016339; GO:0044331; GO:0007156; GO:0016318; GO:0045467; GO:0045463	Putative neural-cadherin 2
c90111_g1_i1	c90111_g1_i1|m.27895	1308	.	PF03382.9	.	.	.	.
c90348_g1_i4	c90348_g1_i4|m.28461	1448	NP_989517.1	PF00583.19	sp|Q8AXL1|SAT1_CHICK	K00657	GO:0005737; GO:0004145; GO:0001525; GO:0009447; GO:0042127	Diamine acetyltransferase 1
c91303_g1_i1	c91303_g1_i1|m.31189	1491	NP_001123999.1; NP_001124000.1; NP_001238900.1; NP_003962.3	PF14783.1	sp|O60271|JIP4_HUMAN	.	GO:0005737; GO:0031410; GO:0005829; GO:0070062; GO:0016021; GO:0048471; GO:0007257; GO:0042692; GO:0090074; GO:0030335; GO:0051149; GO:0045666; GO:0051260; GO:0042147; GO:0007283; GO:0051146	C-Jun-amino-terminal kinase-interacting protein 4
c86320_g1_i1	c86320_g1_i1|m.20817	1760	.	PF00059.16	.	.	.	.
c59797_g1_i1	c59797_g1_i1|m.5461	493	.	PF05699.9	.	.	.	.
c74149_g1_i1	c74149_g1_i1|m.9776	479		PF03619.11	sp|Q90YM5|OSTA_LEUER	.	GO:0005789; GO:0016021; GO:0005886; GO:0043234; GO:0046982; GO:0042803; GO:0005215; GO:0015721; GO:0006810	Organic solute transporter subunit alpha
c21564_g1_i1	c21564_g1_i1|m.1985	527		PF13465.1	sp|Q4V348|Z658B_HUMAN	.	GO:0005634; GO:0003677; GO:0046872; GO:0006355; GO:0006351	Zinc finger protein 658B
c64870_g1_i1	c64870_g1_i1|m.7242	880	.	.	.	.	.	.
c96003_g1_i5	c96003_g1_i5|m.51399	6252	NP_788398.1; NP_995875.1; NP_995876.1	PF08683.6	sp|A1ZAU8|PTRO_DROME	K17493	GO:0005813; GO:0005737; GO:0005874; GO:0030496; GO:0005819; GO:0051011; GO:0051013; GO:0000022; GO:0007026	Patronin
c21683_g1_i1	c21683_g1_i1|m.1998	2066	NP_001089515.1	PF00069.20	sp|Q4V7Q6|ULK3_XENLA	K08269	GO:0005737; GO:0005524; GO:0004674; GO:0006914; GO:0045879; GO:0045880; GO:0046777	Serine/threonine-protein kinase ULK3
c15731_g1_i1	c15731_g1_i1|m.1246	341	NP_071373.2; XP_005266015.1	.	sp|Q8IZ13|ZBED8_HUMAN	.	GO:0005739; GO:0003676	Protein ZBED8
c95507_g1_i2	c95507_g1_i2|m.48138	2741	.	.	.	.	.	.
c90910_g1_i1	c90910_g1_i1|m.30078	529	.	PF10186.4	.	.	.	.
c87580_g1_i2	c87580_g1_i2|m.22760	2755	NP_001260173.1; NP_477205.1	PF12220.3	sp|P17133|RU17_DROME	K11093	GO:0071013; GO:0005634; GO:0071011; GO:0005681; GO:0005685; GO:0003729; GO:0000166; GO:0003723; GO:0007052; GO:0000398; GO:0048025; GO:0022008; GO:0000381; GO:0043484	U1 small nuclear ribonucleoprotein 70 kDa
c88880_g1_i1	c88880_g1_i1|m.25068	2057	.	.	.	.	.	.
c51777_g1_i1	c51777_g1_i1|m.4162	972	NP_001159853.1	PF04098.10	sp|P43352|RAD52_MOUSE	K10873	GO:0005634; GO:0003677; GO:0006310; GO:0000724	DNA repair protein RAD52 homolog
c74127_g1_i1	c74127_g1_i1|m.9764	824	.	PF10500.4	.	.	.	.
c83425_g1_i2	c83425_g1_i2|m.16878	2242	NP_001014593.1; NP_001014594.1; NP_001014595.1; NP_001014596.1; NP_001014597.1; NP_001014598.1; NP_001189145.1; NP_001189146.1; NP_001189147.1; NP_001189148.1; NP_001189149.1; NP_524189.2; NP_730573.2; NP_730574.2; NP_730576.1	PF00027.24	sp|P16905|KAPR1_DROME	K04739	GO:0005952; GO:0030552; GO:0008603; GO:0007015; GO:0019933; GO:0007591; GO:0007274; GO:0008355; GO:0008103; GO:2000253; GO:0045859; GO:0045471	cAMP-dependent protein kinase type I regulatory subunit
c91365_g1_i7	c91365_g1_i7|m.31328	4141	NP_001026593.1	PF01504.13	sp|Q5ZJ58|PI51B_CHICK	K00889	GO:0016020; GO:0016308; GO:0005524	Phosphatidylinositol 4-phosphate 5-kinase type-1 beta
c62834_g1_i2	c62834_g1_i2|m.6418	525	.	.	.	.	.	.
c114104_g1_i1	c114104_g1_i1|m.72036	411	.	.	.	.	.	.
c93773_g1_i3	c93773_g1_i3|m.39810	2773	NP_060110.4	.	sp|Q5VZK9|LR16A_HUMAN	.	GO:0005737; GO:0005829; GO:0070062; GO:0031941; GO:0030027; GO:0005634; GO:0032403; GO:0007015; GO:0051638; GO:0007596; GO:0016477; GO:0030032; GO:2000813; GO:0030838; GO:0030335; GO:1902745; GO:0051496; GO:1900026; GO:0031529; GO:0046415	Leucine-rich repeat-containing protein 16A
c93826_g1_i1	c93826_g1_i1|m.40097	1317	NP_001285193.1; NP_001285194.1; NP_572865.1	PF01209.13	sp|Q9VYF8|COQ5_DROME	K06127	GO:0005739; GO:0043334; GO:0006744	2-methoxy-6-polyprenyl-1,4-benzoquinol methylase, mitochondrial
c94908_g1_i1	c94908_g1_i1|m.44948	457	NP_065156.5; NP_851607.2; XP_006711528.1	PF13513.1	sp|Q8IZE3|PACE1_HUMAN	K17542	GO:0005737; GO:0005794; GO:0030027; GO:0005524; GO:0016772; GO:0016477; GO:0006468	Protein-associating with the carboxyl-terminal domain of ezrin
c95082_g1_i1	c95082_g1_i1|m.45842	1447	.	PF00858.19	.	.	.	.
c112944_g1_i1	c112944_g1_i1|m.71954	350	.	.	.	.	.	.
c97449_g1_i2	c97449_g1_i2|m.62232	3859	NP_001014216.1	PF00226.26	sp|Q5FVM7|DJC16_RAT	K09536	GO:0016021; GO:0045454	DnaJ homolog subfamily C member 16
c97694_g1_i3	c97694_g1_i3|m.64283	7849	.	.	.	.	.	.
c87621_g2_i1	c87621_g2_i1|m.22844	3126	NP_597730.2	PF00096.21	sp|Q8TF32|ZN431_HUMAN	K09228	GO:0005634; GO:0003682; GO:0001046; GO:0046872; GO:0030154; GO:0043433; GO:0000122; GO:0006351	Zinc finger protein 431
c97694_g1_i3	c97694_g1_i3|m.64285	7849	.	.	.	.	.	.
c85504_g1_i2	c85504_g1_i2|m.19351	2937	NP_036190.2; XP_006528111.1	PF05529.7	sp|Q61335|BAP31_MOUSE	K14009	GO:0005783; GO:0000139; GO:0005887; GO:0005811; GO:0042288; GO:0032403; GO:0035584; GO:0006888; GO:0006886; GO:0032471; GO:0043280; GO:0007204; GO:2001244; GO:0051561; GO:0070973; GO:0007283	B-cell receptor-associated protein 31
c94455_g2_i2	c94455_g2_i2|m.42798	2397	NP_001277077.1; NP_083240.2	PF02759.14	sp|Q9D3S3|SNX29_MOUSE	K17935	GO:0070062; GO:0035091	Sorting nexin-29
c66040_g1_i1	c66040_g1_i1|m.7531	441	.	.	.	.	.	.
c94888_g1_i1	c94888_g1_i1|m.44891	2124	NP_001025055.1; XP_005267122.1; XP_005267123.1; XP_005267124.1; XP_006715584.1; XP_006715585.1	PF00621.15	sp|Q9ULL1|PKHG1_HUMAN	.	GO:0005089	Pleckstrin homology domain-containing family G member 1
c95690_g2_i5	c95690_g2_i5|m.49368	895	.	PF01049.12	.	.	.	.
c17942_g1_i1	c17942_g1_i1|m.1377	1697	.	.	.	.	.	.
c63260_g1_i1	c63260_g1_i1|m.6538	831		PF00416.17	sp|Q8ISP0|RS18_BRABE	.	GO:0005840; GO:0019843; GO:0003735; GO:0006412	40S ribosomal protein S18
c94419_g1_i1	c94419_g1_i1|m.42603	3400		PF01363.16	sp|E1BLZ4|ZFY26_BOVIN	.	GO:0005813; GO:0005765; GO:0030496; GO:0046872; GO:0032266; GO:0000910; GO:0000724	Zinc finger FYVE domain-containing protein 26
c17942_g1_i1	c17942_g1_i1|m.1374	1697	.	.	.	.	.	.
c81580_g1_i1	c81580_g1_i1|m.14768	2048	.	PF02995.12	.	.	.	.
c96965_g1_i4	c96965_g1_i4|m.58373	4238	NP_991389.1	PF13855.1	sp|Q6R5N8|TLR13_MOUSE	.	GO:0005737; GO:0005768; GO:0016021; GO:0042803; GO:0019843; GO:0006954; GO:0045087; GO:0002755; GO:0043408; GO:0009615; GO:0034178	Toll-like receptor 13
c94910_g5_i1	c94910_g5_i1|m.44967	873	.	PF10500.4	.	.	.	.
c95659_g1_i2	c95659_g1_i2|m.49161	4284	NP_808815.2; XP_005227045.1; XP_005227046.1; XP_005227047.1; XP_005227048.1; XP_005227049.1; XP_005227050.1; XP_005227051.1; XP_005227052.1	PF02786.12	sp|Q29RK2|PYC_BOVIN	K01958	GO:0005743; GO:0005739; GO:0005524; GO:0004075; GO:0003677; GO:0046872; GO:0004736; GO:0006094; GO:0006629	Pyruvate carboxylase, mitochondrial
c6484_g1_i1	c6484_g1_i1|m.434	1174	NP_001285322.1; NP_542446.2; NP_727959.2; NP_727960.1; NP_727961.1; NP_996485.1	PF09011.5	sp|Q24537|HMG2_DROME	K10802	GO:0005634; GO:0005700; GO:0003677; GO:0008301; GO:0003697; GO:0017025; GO:0008134; GO:0006338; GO:0032502; GO:0006268; GO:0035218; GO:0008348; GO:0017055; GO:0000122; GO:0045892; GO:0043388; GO:0007379	High mobility group protein DSP1
c17942_g1_i1	c17942_g1_i1|m.1378	1697	.	.	.	.	.	.
c94956_g1_i1	c94956_g1_i1|m.45208	3818	NP_997857.1	PF09766.4	sp|Q6NY52|THOC5_DANRE	K13174	GO:0005737; GO:0005634; GO:0003723; GO:0030154; GO:0006397; GO:0051028; GO:0008380	THO complex subunit 5 homolog
c50877_g1_i2	c50877_g1_i2|m.4060	398	.	.	.	.	.	.
c87842_g3_i1	c87842_g3_i1|m.23242	2086	.	.	.	.	.	.
c97968_g8_i7	c97968_g8_i7|m.67142	5590	.	.	.	.	.	.
c87215_g2_i1	c87215_g2_i1|m.22245	1530	NP_176322.1	PF01490.13	sp|O22719|LHTL3_ARATH	.	GO:0016021; GO:0005886; GO:0006865	Lysine histidine transporter-like 3
c28141_g1_i1	c28141_g1_i1|m.2791	464	.	PF05308.6	.	.	.	.
c91287_g1_i4	c91287_g1_i4|m.31116	973	NP_001029651.1	PF00059.16	sp|Q3LUH2|CLC6A_BOVIN	K17514	GO:0016021; GO:0030246; GO:0050832; GO:0045087; GO:0050715; GO:0043123	C-type lectin domain family 6 member A
c89710_g1_i1	c89710_g1_i1|m.26809	2756	NP_776818.1	PF00009.22	sp|P46198|IF2M_BOVIN	K02519	GO:0005739; GO:0005525; GO:0003924; GO:0044822; GO:0043024; GO:0008135; GO:0003743; GO:0001732; GO:0006446; GO:0032790	Translation initiation factor IF-2, mitochondrial
c57710_g1_i1	c57710_g1_i1|m.4666	1635		PF00067.17	sp|Q27712|CP2L1_PANAR	.	GO:0005783; GO:0016020; GO:0070330; GO:0020037; GO:0005506	Cytochrome P450 2L1
c85313_g1_i1	c85313_g1_i1|m.19059	700	.	PF07686.12	.	.	.	.
c90212_g1_i1	c90212_g1_i1|m.28118	1777	NP_064416.1; XP_006527295.1	PF14792.1	sp|Q9QXE2|DPOLL_MOUSE	K03512	GO:0005634; GO:0003677; GO:0003887; GO:0016829; GO:0046872; GO:0006287; GO:0006261; GO:0006289	DNA polymerase lambda
c87369_g1_i5	c87369_g1_i5|m.22467	1891		PF02008.15	sp|Q800L6|CXXC4_XENLA	.	GO:0005737; GO:0003677; GO:0008270; GO:0016055	CXXC-type zinc finger protein 4
c94732_g2_i3	c94732_g2_i3|m.44021	2179	NP_649939.1	PF03901.12	sp|Q9VH78|ALG12_DROME	K03847	GO:0005783; GO:0016021; GO:0000009; GO:0052917; GO:0006488; GO:0097502; GO:0006486	Probable Dol-P-Man:Man(7)GlcNAc(2)-PP-Dol alpha-1,6-mannosyltransferase
c98373_g1_i1	c98373_g1_i1|m.70157	334	.	.	.	.	.	.
c66144_g1_i1	c66144_g1_i1|m.7563	795	NP_477139.1	PF02019.13	sp|Q27324|RYK1_DROME	K05128	GO:0030424; GO:0016021; GO:0005886; GO:0005524; GO:0004713; GO:0004714; GO:0017147; GO:0007411; GO:0016199; GO:0016204; GO:0007482; GO:0007611; GO:0007613; GO:0016203; GO:0008355; GO:0018108; GO:0006468; GO:0007435; GO:0007165; GO:0016055	Tyrosine-protein kinase Drl
c90244_g1_i6	c90244_g1_i6|m.28190	519	.	.	.	.	.	.
c92347_g1_i1	c92347_g1_i1|m.34402	2261	.	.	.	.	.	.
c92347_g1_i1	c92347_g1_i1|m.34403	2261	.	.	.	.	.	.
c85629_g1_i2	c85629_g1_i2|m.19568	1437	.	.	.	.	.	.
c85629_g1_i2	c85629_g1_i2|m.19567	1437	NP_001088379.1	PF00076.17	sp|Q5XG24|RNP1A_XENLA	K14325	GO:0005737; GO:0005634; GO:0000166; GO:0003723; GO:0006397; GO:0008380	RNA-binding protein with serine-rich domain 1-A
c7862_g1_i1	c7862_g1_i1|m.579	712	.	PF00078.22	.	.	.	.
c102173_g1_i1	c102173_g1_i1|m.70824	508	.	PF07173.7	.	.	.	.
c81686_g1_i1	c81686_g1_i1|m.14860	1472	XP_001855135.1	PF01399.22	sp|B0WTN3|EIF3M_CULQU	K15030	GO:0016282; GO:0033290; GO:0005852; GO:0003743; GO:0001731; GO:0006446	Eukaryotic translation initiation factor 3 subunit M
c97724_g1_i4	c97724_g1_i4|m.64641	3454	.	.	.	.	.	.
c95619_g3_i1	c95619_g3_i1|m.48895	1097	.	.	.	.	.	.
c92250_g1_i2	c92250_g1_i2|m.34136	1129	NP_001014887.1	PF00400.27	sp|Q58D20|NLE1_BOVIN	K14855	GO:0005730; GO:0061484; GO:0001826; GO:2001268; GO:0045930; GO:0007219; GO:0090263; GO:0042273	Notchless protein homolog 1
c94843_g1_i4	c94843_g1_i4|m.44686	2469	.	.	sp|Q6DCP5|SAAL1_XENLA	.	.	.
c95033_g1_i1	c95033_g1_i1|m.45591	2260	NP_192425.1	PF00501.23	sp|Q9M0X9|4CLL7_ARATH	K01904	GO:0005777; GO:0005524; GO:0004321; GO:0016874; GO:0009695; GO:0031408	4-coumarate--CoA ligase-like 7
c97687_g2_i5	c97687_g2_i5|m.64203	3604	.	PF15304.1	.	.	.	.
c59897_g1_i1	c59897_g1_i1|m.5507	3407	NP_795946.2; XP_006496117.1; XP_006496118.1; XP_006496119.1; XP_006496121.1	PF00443.24	sp|Q8C0R0|UBP37_MOUSE	K11850	GO:0004197; GO:0004843; GO:0000082; GO:0007067; GO:0035871; GO:0071108; GO:0006511	Ubiquitin carboxyl-terminal hydrolase 37
c97540_g2_i4	c97540_g2_i4|m.62904	1963	NP_001035362.3; NP_443098.3	PF00090.14	sp|Q8N6G6|ATL1_HUMAN	.	GO:0005578; GO:0008237; GO:0008270	ADAMTS-like protein 1
c84601_g1_i1	c84601_g1_i1|m.18312	557	NP_001096035.1	PF13532.1	sp|P0CB42|ALKB1_MOUSE	K10765	GO:0005739; GO:0005719; GO:0042056; GO:0003906; GO:0008198; GO:0070579; GO:0030154; GO:0048589; GO:0000737; GO:0006307; GO:0080111; GO:0006281; GO:0001701; GO:0043524; GO:0001764; GO:0031175; GO:0070989; GO:0001890; GO:0050918; GO:0010468; GO:0042245	Alkylated DNA repair protein alkB homolog 1
c97369_g1_i2	c97369_g1_i2|m.61621	1542	.	.	.	.	.	.
c97497_g2_i2	c97497_g2_i2|m.62549	1611	NP_997469.1	PF00704.23	sp|Q6RY07|CHIA_RAT	K01183	GO:0005737; GO:0005576; GO:0005615; GO:0008061; GO:0004568; GO:0006915; GO:0006032; GO:0002376; GO:0000272; GO:0090197; GO:0002532	Acidic mammalian chitinase
c86950_g1_i2	c86950_g1_i2|m.21849	771	.	.	.	.	.	.
c36082_g1_i1	c36082_g1_i1|m.3283	315	NP_524362.2	PF00089.21	sp|P13582|EAST_DROME	K01362	GO:0005576; GO:0008233; GO:0004252; GO:0008236; GO:0009950; GO:0007311; GO:0006508; GO:0008063; GO:0031638	Serine protease easter
c85700_g1_i4	c85700_g1_i4|m.19732	1331	NP_055020.1	PF04438.11	sp|Q9UHR6|ZNHI2_HUMAN	.	GO:0046872	Zinc finger HIT domain-containing protein 2
c93871_g1_i1	c93871_g1_i1|m.40356	1471	NP_002868.1; NP_598193.2; NP_598194.1	PF08423.6	sp|O15315|RA51B_HUMAN	K10869	GO:0005654; GO:0005634; GO:0033063; GO:0005657; GO:0005524; GO:0003677; GO:0008094; GO:0003690; GO:0003697; GO:0006200; GO:0007596; GO:0006310; GO:0006281; GO:0000724; GO:0010971; GO:0007131	DNA repair protein RAD51 homolog 2
c97661_g1_i1	c97661_g1_i1|m.63942	1835	.	PF06512.8	.	.	.	.
c87099_g1_i1	c87099_g1_i1|m.22041	4250	NP_001259898.1; NP_001259899.1; NP_476753.1; NP_722753.1; NP_722754.1	PF00632.20	sp|Q9Y0H4|SUDX_DROME	K05633	GO:0005737; GO:0005634; GO:0016874; GO:0005112; GO:0004842; GO:0016348; GO:0008587; GO:0008586; GO:0019915; GO:0045746; GO:0007219; GO:0042787; GO:0035209; GO:0031623; GO:0032880; GO:0048190	E3 ubiquitin-protein ligase Su(dx)
c108714_g1_i1	c108714_g1_i1|m.71433	308	.	PF13887.1	.	.	.	.
c98179_g1_i5	c98179_g1_i5|m.69149	3501	.	PF00628.24	.	.	.	.
c97819_g2_i3	c97819_g2_i3|m.65525	334	.	PF14918.1	.	.	.	.
c95462_g3_i1	c95462_g3_i1|m.47809	4878	NP_001072726.1	PF00053.19	sp|A0JM12|MEG10_XENTR	.	GO:0016021; GO:0005886; GO:0007155; GO:0006909; GO:0014719; GO:0014816; GO:0014841	Multiple epidermal growth factor-like domains protein 10
c29885_g1_i1	c29885_g1_i1|m.2978	1077	.	.	.	.	.	.
c122793_g1_i1	c122793_g1_i1|m.72970	498	.	.	.	.	.	.
c92891_g1_i1	c92891_g1_i1|m.36221	3610	NP_001600.1	PF00441.19	sp|P45954|ACDSB_HUMAN	K09478	GO:0070062; GO:0005759; GO:0005739; GO:0003995; GO:0050660; GO:0009083; GO:0034641; GO:0006631; GO:0044281	Short/branched chain specific acyl-CoA dehydrogenase, mitochondrial
c1037_g1_i1	c1037_g1_i1|m.58	1508	NP_077151.3; XP_006521354.1	PF00641.13	sp|Q99LW6|YAF2_MOUSE	K11468	GO:0005634; GO:0003713; GO:0003714; GO:0008270; GO:0045892; GO:0045893; GO:0006351	YY1-associated factor 2
c97198_g1_i2	c97198_g1_i2|m.60199	2628	.	.	.	.	.	.
c87221_g2_i1	c87221_g2_i1|m.22258	380	.	.	.	.	.	.
c91884_g2_i1	c91884_g2_i1|m.32767	2040	.	PF01548.12	.	.	.	.
c96144_g1_i1	c96144_g1_i1|m.52288	2251	.	PF02958.15	.	.	.	.
c111111_g1_i1	c111111_g1_i1|m.71794	1304	NP_036049.2; XP_006508865.1; XP_006508866.1; XP_006508867.1	PF12998.2	sp|Q9QXV3|ING1_MOUSE	.	GO:0005634; GO:0008270; GO:0007049; GO:0016568; GO:0008285; GO:0045893; GO:0006606; GO:0010941	Inhibitor of growth protein 1
c97198_g1_i2	c97198_g1_i2|m.60198	2628	NP_001028458.1	PF01545.16	sp|Q3UVU3|ZNT10_MOUSE	K14697	GO:0016021; GO:0005886; GO:0008324; GO:0006829	Zinc transporter 10
c96100_g1_i1	c96100_g1_i1|m.51962	2152	NP_001032360.1; NP_003742.2	PF08662.6	sp|P55884|EIF3B_HUMAN	K03253	GO:0005829; GO:0016282; GO:0033290; GO:0005852; GO:0071541; GO:0070062; GO:0000166; GO:0032947; GO:0003743; GO:0044267; GO:0001731; GO:0010467; GO:0006446; GO:0006412; GO:0006413	Eukaryotic translation initiation factor 3 subunit B
c83646_g1_i1	c83646_g1_i1|m.17155	7272	NP_444322.1	PF00152.15	sp|Q99MN1|SYK_MOUSE	K04567	GO:0005739; GO:0005524; GO:0004824; GO:0046872; GO:0003676; GO:0006430	Lysine--tRNA ligase
c78145_g1_i1	c78145_g1_i1|m.12472	637	NP_001093149.1; NP_036342.2; XP_005251870.1	PF14634.1	sp|Q13049|TRI32_HUMAN	K10607	GO:0005737; GO:0005829; GO:0005634; GO:0005863; GO:0016874; GO:0017022; GO:0043621; GO:0003723; GO:0030957; GO:0003713; GO:0031369; GO:0043130; GO:0004842; GO:0008270; GO:0045444; GO:0045087; GO:0048147; GO:1902230; GO:1902187; GO:0032897; GO:0045787; GO:0030307; GO:0030335; GO:2000147; GO:0043123; GO:0050769; GO:0045666; GO:0051092; GO:0045732; GO:0045862; GO:0051091; GO:0032481; GO:0000209; GO:…	E3 ubiquitin-protein ligase TRIM32
c79020_g2_i1	c79020_g2_i1|m.12997	445	.	.	.	.	.	.
c94512_g5_i1	c94512_g5_i1|m.43047	1034	NP_065397.3	PF00628.24	sp|Q9H8E8|CSR2B_HUMAN	.	GO:0005671; GO:0005737; GO:0005634; GO:0004402; GO:0030274; GO:0006325; GO:0000086; GO:0043966	Cysteine-rich protein 2-binding protein
c69836_g1_i3	c69836_g1_i3|m.8874	2402	.	.	.	.	.	.
c94827_g2_i1	c94827_g2_i1|m.44626	326		PF00078.22	sp|P21328|RTJK_DROME	.	GO:0003964	RNA-directed DNA polymerase from mobile element jockey
c89869_g1_i3	c89869_g1_i3|m.27190	2000	NP_116098.2	PF01266.19	sp|Q8N2H3|PYRD2_HUMAN	.	GO:0016491	Pyridine nucleotide-disulfide oxidoreductase domain-containing protein 2
c97091_g1_i1	c97091_g1_i1|m.59345	356	.	PF11936.3	.	.	.	.
c93600_g1_i4	c93600_g1_i4|m.39091	2233	.	PF15290.1	.	.	.	.
c102328_g1_i1	c102328_g1_i1|m.70834	712	.	.	.	.	.	.
c107715_g1_i1	c107715_g1_i1|m.71243	1965	NP_001125672.1	PF01008.12	sp|Q5RAR0|EI2BA_PONAB	K03239	GO:0005851; GO:0005886; GO:0005085; GO:0003743; GO:0051716; GO:0014003	Translation initiation factor eIF-2B subunit alpha
c93600_g1_i3	c93600_g1_i3|m.39090	2398	.	PF15290.1	.	.	.	.
c82720_g1_i1	c82720_g1_i1|m.15975	724	.	PF12762.2	.	.	.	.
c97765_g1_i5	c97765_g1_i5|m.65048	2352	NP_001287685.1; NP_849155.2; XP_006714147.1; XP_006714148.1	PF00999.16	sp|Q86UD5|SL9B2_HUMAN	.	GO:0016021; GO:0005743; GO:0015299; GO:0034220; GO:0006814; GO:0055085	Mitochondrial sodium/hydrogen exchanger 9B2
c96095_g4_i5	c96095_g4_i5|m.51947	826	NP_001273068.1; NP_689526.2	PF01490.13	sp|Q6YBV0|S36A4_HUMAN	K14209	GO:0016021; GO:0015293; GO:0015808; GO:0015824; GO:0015827	Proton-coupled amino acid transporter 4
c95862_g2_i1	c95862_g2_i1|m.50367	3535	NP_001273443.1; NP_001273444.1; NP_060649.3; NP_851997.1; XP_006719171.1; XP_006719172.1	PF00041.16	sp|Q6VMQ6|MCAF1_HUMAN	.	GO:0005634; GO:0006306; GO:0045892; GO:0045893; GO:0045898; GO:0006351; GO:0016032	Activating transcription factor 7-interacting protein 1
c78059_g1_i1	c78059_g1_i1|m.12433	675	.	.	.	.	.	.
c89264_g1_i2	c89264_g1_i2|m.25794	1129	NP_001089896.1	PF01965.19	sp|Q32NG4|PDDC1_XENLA	.	GO:0005576	Parkinson disease 7 domain-containing protein 1
c92001_g1_i3	c92001_g1_i3|m.33252	1208	NP_001039697.1	PF02798.15	sp|Q2NL00|GSTT1_BOVIN	K00799	GO:0005737; GO:0004364; GO:0006749	Glutathione S-transferase theta-1
c97682_g1_i1	c97682_g1_i1|m.64116	1442	.	PF13727.1	.	.	.	.
c80904_g1_i4	c80904_g1_i4|m.14268	3617	.	PF14600.1	.	.	.	.
c95422_g3_i4	c95422_g3_i4|m.47600	907	NP_990060.1	PF08450.7	sp|Q9I923|RGN_CHICK	K01053	GO:0005737; GO:0005634; GO:0005509; GO:0030234; GO:0004341; GO:0008270; GO:0006874; GO:0019853; GO:0032781; GO:0050848	Regucalcin
c33292_g1_i2	c33292_g1_i2|m.3147	927	NP_001081734.1	PF07714.12	sp|O73798|IGF1R_XENLA	K05087	GO:0005887; GO:0005524; GO:0043560; GO:0005520; GO:0005010; GO:0046872; GO:0043548; GO:0004713; GO:0048009; GO:0007275; GO:0001556; GO:0018108; GO:0046777; GO:0051262	Insulin-like growth factor 1 receptor
c6158_g1_i1	c6158_g1_i1|m.395	3250		PF00503.15	sp|P38404|GNAO_LOCMI	.	GO:0005525; GO:0003924; GO:0046872; GO:0004871; GO:0007188	Guanine nucleotide-binding protein G(o) subunit alpha
c98179_g1_i4	c98179_g1_i4|m.69146	4094	.	PF00628.24	.	.	.	.
c80904_g1_i4	c80904_g1_i4|m.14265	3617	NP_002824.1	PF00102.22	sp|P43378|PTN9_HUMAN	K18038	GO:0005737; GO:0004726; GO:0004725; GO:0035335; GO:0006470	Tyrosine-protein phosphatase non-receptor type 9
c83130_g1_i2	c83130_g1_i2|m.16532	3211	NP_001016953.1	PF00454.22	sp|Q28G26|P4K2B_XENTR	K13711	GO:0005737; GO:0016020; GO:0004430; GO:0005524	Phosphatidylinositol 4-kinase type 2-beta
c91896_g2_i1	c91896_g2_i1|m.32891	1337	NP_055978.4; NP_443210.1	PF13445.1	sp|Q9C026|TRIM9_HUMAN	K10649	GO:0030054; GO:0005737; GO:0005856; GO:0030425; GO:0008021; GO:0016874; GO:0042803; GO:0004842; GO:0008270; GO:0045955; GO:0035544; GO:0043161; GO:0016079	E3 ubiquitin-protein ligase TRIM9
c41116_g1_i1	c41116_g1_i1|m.3495	1015	.	.	.	.	.	.
c91479_g3_i1	c91479_g3_i1|m.31655	1949	YP_001318587.1	PF04227.7	sp|A6TL60|PSUG_ALKMQ	K16329	GO:0016798; GO:0046872	Pseudouridine-5'-phosphate glycosidase
c96650_g1_i2	c96650_g1_i2|m.56032	2512	NP_001036800.1; NP_001036801.1; NP_001273275.1; NP_001273276.1	PF00400.27	sp|Q05BC3|EMAL1_MOUSE	.	GO:0005829; GO:0005874; GO:0008017; GO:0015631; GO:0007420; GO:0002244; GO:0000226; GO:0007052; GO:0007405	Echinoderm microtubule-associated protein-like 1
c83759_g3_i4	c83759_g3_i4|m.17328	483	NP_651759.4; NP_733334.1	PF03611.9	sp|Q9VAC5|ADA17_DROME	K06059	GO:0016021; GO:0004222; GO:0008270; GO:0006509	ADAM 17-like protease
c93831_g1_i3	c93831_g1_i3|m.40106	2473	NP_998762.1; XP_006721504.1; XP_006721505.1	PF13683.1	sp|Q6ZNG9|KRBA2_HUMAN	.	GO:0005622; GO:0003676; GO:0015074; GO:0006355	KRAB-A domain-containing protein 2
c98188_g1_i1	c98188_g1_i1|m.69249	827	.	.	.	.	.	.
c74743_g1_i1	c74743_g1_i1|m.10092	2030	XP_001924454.2; XP_005659464.1; XP_005659465.1	PF02878.11	sp|F1RQM2|AGM1_PIG	K01836	GO:0005829; GO:0000287; GO:0004610; GO:0004614; GO:0005975; GO:0009790; GO:0019255; GO:0030097; GO:0007283; GO:0006048	Phosphoacetylglucosamine mutase
c88550_g1_i1	c88550_g1_i1|m.24421	2696	XP_001639741.1	PF05014.10	sp|A7RLE5|DNPH1_NEMVE	.	GO:0005737; GO:0005634; GO:0070694; GO:0050144; GO:0009159; GO:0009116; GO:0009117; GO:0030307	Putative 2'-deoxynucleoside 5'-phosphate N-hydrolase 1
c93745_g1_i3	c93745_g1_i3|m.39711	4059	.	.	.	.	.	.
c96892_g9_i1	c96892_g9_i1|m.57776	1112	.	PF05481.7	.	.	.	.
c94160_g1_i1	c94160_g1_i1|m.41657	2095	NP_001268868.1	PF03165.11	sp|P13623|NFIX_MESAU	.	GO:0005634; GO:0003677; GO:0003700; GO:0006260; GO:0006351	Nuclear factor 1 X-type
c4470_g1_i2	c4470_g1_i2|m.325	447	.	PF06032.7	.	.	.	.
c95677_g1_i4	c95677_g1_i4|m.49275	1495	XP_005203129.1	PF01431.16	sp|P42891|ECE1_BOVIN	K01415	GO:0016021; GO:0016020; GO:0005886; GO:0004175; GO:0046872; GO:0004222; GO:0042803; GO:0016486; GO:0016485; GO:0006508	Endothelin-converting enzyme 1
c132535_g1_i1	c132535_g1_i1|m.74039	317	.	.	.	.	.	.
c19874_g1_i1	c19874_g1_i1|m.1665	1278	NP_081670.1	PF09814.4	sp|Q8BX13|UBE3D_MOUSE	.	GO:0005737; GO:0016874; GO:0016567	E3 ubiquitin-protein ligase E3D
c68405_g1_i1	c68405_g1_i1|m.8480	675	.	PF02326.10	.	.	.	.
c97573_g1_i1	c97573_g1_i1|m.63087	3187	NP_031590.1	PF00642.19	sp|P23950|TISB_MOUSE	.	GO:0005737; GO:0005829; GO:0005634; GO:0003677; GO:0046872; GO:0003729; GO:0006915; GO:0008283; GO:0060710; GO:0048568; GO:0007507; GO:0006402; GO:0035264; GO:0021915; GO:0000288; GO:0003342; GO:0043488; GO:0006417; GO:0060712; GO:0033077; GO:0001570	Zinc finger protein 36, C3H1 type-like 1
c96161_g5_i1	c96161_g5_i1|m.52431	3014		PF02373.17	sp|P0CF52|KDM7B_DANRE	.	GO:0005634; GO:0071558; GO:0051864; GO:0032454; GO:0035575; GO:0016706; GO:0008270; GO:0071557; GO:0070544; GO:0033169; GO:0035574; GO:0030901; GO:0006355; GO:0006351	Lysine-specific demethylase 7B
c89676_g1_i4	c89676_g1_i4|m.26731	688	.	.	.	.	.	.
c95687_g1_i8	c95687_g1_i8|m.49325	1169	.	PF10473.4	.	.	.	.
c121593_g1_i1	c121593_g1_i1|m.72865	732	.	PF03668.10	.	.	.	.
c88904_g1_i1	c88904_g1_i1|m.25100	2280	NP_001071355.1	PF09750.4	sp|A0JNI5|CLASR_BOVIN	K13168	GO:0005634; GO:0006397; GO:0008380	CLK4-associating serine/arginine rich protein
c89480_g1_i3	c89480_g1_i3|m.26267	754	NP_001103723.2; NP_683727.3	PF02759.14	sp|Q8VDC1|FYCO1_MOUSE	.	GO:0005776; GO:0031410; GO:0016021; GO:0005770; GO:0005764; GO:0046872; GO:0072383	FYVE and coiled-coil domain-containing protein 1
c91280_g1_i1	c91280_g1_i1|m.31090	3345	NP_056175.3	PF13234.1	sp|P42285|SK2L2_HUMAN	K12598	GO:0071013; GO:0005634; GO:0005524; GO:0004386; GO:0044822; GO:0000460; GO:0000398	Superkiller viralicidic activity 2-like 2
c62307_g1_i1	c62307_g1_i1|m.6227	643	NP_000912.3	.	sp|Q14432|PDE3A_HUMAN	K13296	GO:0005829; GO:0016021; GO:0004115; GO:0030552; GO:0004119; GO:0046872; GO:0007596; GO:0006198; GO:0019933; GO:0071321; GO:0071560; GO:0019934; GO:0016101; GO:0006629; GO:0043066; GO:0043116; GO:0001556; GO:0060282; GO:0043117; GO:0040020; GO:0051591; GO:0042493	cGMP-inhibited 3',5'-cyclic phosphodiesterase A
c92194_g2_i3	c92194_g2_i3|m.33948	1220	NP_001153059.1; NP_001153060.1; NP_598000.2; XP_005248716.1	PF07703.9	sp|Q6YHK3|CD109_HUMAN	K06530	GO:0031225; GO:0009986; GO:0005615; GO:0005886; GO:0004867; GO:0050431; GO:0030512; GO:0061045	CD109 antigen
c96048_g2_i1	c96048_g2_i1|m.51598	518	.	.	.	.	.	.
c96257_g1_i7	c96257_g1_i7|m.53101	951	XP_001660279.1	PF00104.25	sp|P49880|ECR_AEDAE	K14034	GO:0005634; GO:0004884; GO:0043565; GO:0005496; GO:0008270	Ecdysone receptor
c97572_g1_i1	c97572_g1_i1|m.63085	1190		PF00080.15	sp|P81926|SODC_HALRO	.	GO:0005737; GO:0046872; GO:0004784	Superoxide dismutase [Cu-Zn]
c58979_g1_i1	c58979_g1_i1|m.5111	904	NP_001034789.2; NP_001273383.1; NP_853522.2	.	sp|Q2EG98|PK1L3_MOUSE	K04989	GO:0070062; GO:0016021; GO:0016020; GO:0005886; GO:0005262; GO:0005509; GO:0030246; GO:0070588; GO:0098655; GO:0006812; GO:0071468; GO:0001581; GO:0050982; GO:0007218	Polycystic kidney disease protein 1-like 3
c94421_g1_i1	c94421_g1_i1|m.42626	2235	.	.	.	.	.	.
c127421_g1_i1	c127421_g1_i1|m.73410	1029		PF01607.19	sp|Q25255|PE44_LUCCU	.	GO:0005576; GO:0008061; GO:0006030	Peritrophin-44
c41972_g1_i1	c41972_g1_i1|m.3526	478	.	.	.	.	.	.
c68646_g1_i1	c68646_g1_i1|m.8581	1231	.	PF05347.10	sp|B5FXA0|LYRM5_TAEGU	.	.	.
c94709_g2_i1	c94709_g2_i1|m.43894	625	.	PF03051.10	.	.	.	.
c74988_g1_i1	c74988_g1_i1|m.10305	1511	NP_001035782.1; NP_001129559.1; NP_001162115.1; NP_001162116.1; NP_001162117.1	PF00209.13	sp|O88576|S6A18_MOUSE	K05048	GO:0031526; GO:0005887; GO:0005886; GO:0005328; GO:0005215; GO:0003333; GO:0006810	Sodium-dependent neutral amino acid transporter B(0)AT3
c76441_g1_i3	c76441_g1_i3|m.11410	3672	NP_596898.1	PF00780.17	sp|Q924I2|M4K3_RAT	K04406	GO:0005524; GO:0004674; GO:0005083; GO:0035556; GO:0006468; GO:0009411	Mitogen-activated protein kinase kinase kinase kinase 3
c83889_g1_i1	c83889_g1_i1|m.17530	715	NP_476882.1	PF13465.1	sp|Q9VQS7|SOB_DROME	K09215	GO:0005634; GO:0003677; GO:0046872; GO:0000981; GO:0007350; GO:0016348; GO:0000122; GO:0045892; GO:0007366; GO:0006909; GO:0045944; GO:0045893; GO:0006355; GO:0006366	Protein sister of odd and bowel
c109967_g1_i1	c109967_g1_i1|m.71645	477	.	.	.	.	.	.
c59002_g1_i1	c59002_g1_i1|m.5114	1301	NP_060040.1	PF01968.13	sp|O14841|OPLA_HUMAN	K01469	GO:0005829; GO:0017168; GO:0005524; GO:0006750; GO:1901687; GO:0044281; GO:0006805	5-oxoprolinase
c87918_g1_i2	c87918_g1_i2|m.23340	2732	.	PF13903.1	.	.	.	.
c22917_g2_i1	c22917_g2_i1|m.2099	758	.	.	.	.	.	.
c97920_g2_i5	c97920_g2_i5|m.66556	10060	NP_955452.3	PF00476.15	sp|O75417|DPOLQ_HUMAN	K02349	GO:0005654; GO:0005524; GO:0003684; GO:0003887; GO:0043142; GO:0006200; GO:0006281	DNA polymerase theta
c96683_g1_i1	c96683_g1_i1|m.56320	3166	NP_001284722.1; NP_524632.1; NP_726646.1	PF00028.12	sp|Q9V498|CSTN1_DROME	.	GO:0005576; GO:0005887; GO:0045211; GO:0005509; GO:0016339; GO:0044331; GO:0007156	Calsyntenin-1
c95125_g1_i2	c95125_g1_i2|m.46038	4566	NP_001017152.1	PF00076.17	sp|Q28HE9|CELF1_XENTR	K13207	GO:0005737; GO:0005634; GO:0000166; GO:0003723; GO:0006397; GO:0008380	CUGBP Elav-like family member 1
c85941_g1_i2	c85941_g1_i2|m.20156	2036	XP_006238092.2	PF00069.20	sp|P80204|TGFR1_RAT	.	GO:0016324; GO:0016323; GO:0005901; GO:0045121; GO:0043234; GO:0005923; GO:0070022; GO:0005524; GO:0046872; GO:0032403; GO:0046982; GO:0004674; GO:0004702; GO:0050431; GO:0005025; GO:0031625; GO:0007568; GO:0006915; GO:0030154; GO:0048565; GO:0007566; GO:0030324; GO:0045602; GO:0031100; GO:0046777; GO:0006468; GO:0040008; GO:0051602; GO:0043627; GO:0001666; GO:0014070; GO:0034695; GO:0009636; GO:…	TGF-beta receptor type-1
c95125_g1_i2	c95125_g1_i2|m.46037	4566	NP_058893.2; XP_008770083.1; XP_008770084.1; XP_008770086.1	PF00076.17	sp|Q792H5|CELF2_RAT	K13207	GO:0005737; GO:0005634; GO:0000166; GO:0003723; GO:0006397	CUGBP Elav-like family member 2
c84889_g1_i2	c84889_g1_i2|m.18593	687	.	PF12434.3	.	.	.	.
c74798_g1_i2	c74798_g1_i2|m.10143	741	.	PF07679.11	.	.	.	.
c95843_g2_i1	c95843_g2_i1|m.50211	3001	XP_001350083.1	.	sp|Q8IDX6|RBP2A_PLAF7	K13849	GO:0016021; GO:0016020; GO:0005886; GO:0008201; GO:0016337	Reticulocyte-binding protein 2 homolog a
c94202_g1_i2	c94202_g1_i2|m.41858	493	.	.	.	.	.	.
c84597_g1_i2	c84597_g1_i2|m.18309	827	.	PF01607.19	.	.	.	.
c96816_g3_i1	c96816_g3_i1|m.57194	3035	NP_001001344.1; NP_068768.2; XP_005274747.1; XP_005274748.1; XP_005274749.1; XP_005274750.1	PF00689.16	sp|Q16720|AT2B3_HUMAN	K05850	GO:0005794; GO:0016021; GO:0005886; GO:0031982; GO:0005524; GO:0005388; GO:0046872; GO:0007596; GO:0008219; GO:0034220; GO:0055085; GO:0006810	Plasma membrane calcium-transporting ATPase 3
c97932_g1_i3	c97932_g1_i3|m.66710	1310	NP_997748.2	PF02535.17	sp|P59889|S39A1_DANRE	K14709	GO:0016021; GO:0005886; GO:0008270; GO:0005385; GO:0071577; GO:0006829	Zinc transporter ZIP1
c58438_g1_i1	c58438_g1_i1|m.4904	520	NP_001003661.1	PF00909.16	sp|Q6WRY0|RHCG_XENTR	K06580	GO:0016324; GO:0016021; GO:0008519; GO:0015696	Ammonium transporter Rh type C
c58438_g1_i1	c58438_g1_i1|m.4905	520	.	PF11309.3	.	.	.	.
c90466_g1_i7	c90466_g1_i7|m.28803	15662	NP_525040.2; NP_726773.2	PF00628.24	sp|Q8IRW8|TRR_DROME	K09188	GO:0044666; GO:0005634; GO:0005700; GO:0042800; GO:0005102; GO:0003713; GO:0008270; GO:0048749; GO:0051568; GO:0016571; GO:1900114; GO:0045893; GO:0007458; GO:0006351	Histone-lysine N-methyltransferase trr
c95538_g1_i4	c95538_g1_i4|m.48340	833	NP_001017952.1	PF01423.17	sp|Q5E9Z8|LSM1_BOVIN	K12620	GO:0005737; GO:0005634; GO:0030529; GO:0044822; GO:0071044; GO:0006397; GO:0008380	U6 snRNA-associated Sm-like protein LSm1
c94716_g1_i4	c94716_g1_i4|m.43922	2426	.	PF02273.10	.	.	.	.
c108210_g1_i1	c108210_g1_i1|m.71360	1046	NP_033485.1	PF00179.21	sp|P62257|UBE2H_MOUSE	K10576	GO:0016881; GO:0005524; GO:0004842; GO:0070979; GO:0070936	Ubiquitin-conjugating enzyme E2 H
c80342_g1_i1	c80342_g1_i1|m.13823	1385	.	PF01871.12	sp|Q8JZZ6|AMERL_MOUSE	.	.	.
c63783_g1_i1	c63783_g1_i1|m.6824	900	.	.	.	.	.	.
c92019_g1_i1	c92019_g1_i1|m.33334	2645		PF00078.22	sp|O00370|LORF2_HUMAN	.	GO:0046872; GO:0003964; GO:0009036; GO:0000737; GO:0006310; GO:0090305; GO:0032199; GO:0032197	LINE-1 retrotransposable element ORF2 protein
c75353_g1_i2	c75353_g1_i2|m.10670	673	NP_195739.2	PF07731.9	sp|Q6ID18|LAC10_ARATH	.	GO:0048046; GO:0005507; GO:0052716; GO:0046274	Laccase-10
c96042_g2_i6	c96042_g2_i6|m.51562	1401	NP_001034832.1	PF10225.4	sp|Q28EH9|T194A_XENTR	.	GO:0016021	Transmembrane protein 194A
c64850_g1_i2	c64850_g1_i2|m.7227	2283	NP_001164606.1; NP_001164607.1; NP_004720.1	PF02892.10	sp|O96006|ZBED1_HUMAN	.	GO:0000228; GO:0003677; GO:0046872; GO:0004803; GO:0008152	Zinc finger BED domain-containing protein 1
c97249_g6_i1	c97249_g6_i1|m.60755	3399	NP_001020372.2; NP_001193531.1; NP_001813.1	PF00620.22	sp|P15882|CHIN_HUMAN	.	GO:0005829; GO:0005096; GO:0046872; GO:0005070; GO:0048013; GO:0008045; GO:0009967; GO:0050770; GO:0032314; GO:0051056; GO:0007264	N-chimaerin
c82140_g1_i1	c82140_g1_i1|m.15367	587	NP_055458.1	PF13465.1	sp|Q92618|ZN516_HUMAN	.	GO:0005634; GO:0003677; GO:0046872; GO:0006355; GO:0006351	Zinc finger protein 516
c93115_g1_i3	c93115_g1_i3|m.37095	2292	NP_956033.2	PF12906.2	sp|Q6NYK8|MARH5_DANRE	K10660	GO:0005783; GO:0016021; GO:0005741; GO:0016874; GO:0004842; GO:0008270; GO:0090344; GO:0051865; GO:0090140	E3 ubiquitin-protein ligase MARCH5
c41358_g1_i1	c41358_g1_i1|m.3508	662	NP_001285826.1; NP_477161.1; NP_723644.1	PF00347.18	sp|P50882|RL9_DROME	K02940	GO:0005840; GO:0019843; GO:0003735; GO:0051298; GO:0000022; GO:0007052; GO:0006412	60S ribosomal protein L9
c113405_g1_i1	c113405_g1_i1|m.71983	298	.	PF10551.4	.	.	.	.
c95540_g1_i1	c95540_g1_i1|m.48357	1537	NP_060107.3	PF13894.1	sp|Q6ZN30|BNC2_HUMAN	.	GO:0005737; GO:0005634; GO:0005886; GO:0003677; GO:0046872; GO:0003416; GO:0060485; GO:0060021; GO:0006355; GO:0043586; GO:0006351	Zinc finger protein basonuclin-2
c116870_g1_i1	c116870_g1_i1|m.72206	649	.	.	.	.	.	.
c90269_g1_i1	c90269_g1_i1|m.28268	745	.	.	.	.	.	.
c65774_g1_i1	c65774_g1_i1|m.7464	1688	.	PF04240.7	.	.	.	.
c56665_g1_i1	c56665_g1_i1|m.4498	331	.	PF11613.3	.	.	.	.
c75311_g1_i1	c75311_g1_i1|m.10649	600	NP_033603.2	PF00096.21	sp|Q80YP6|ZIK1_MOUSE	K09228	GO:0005634; GO:0003677; GO:0046872; GO:0006355; GO:0006351	Zinc finger protein interacting with ribonucleoprotein K
c61170_g1_i1	c61170_g1_i1|m.5904	439	NP_766036.2; XP_006532764.1; XP_006536512.1	PF13639.1	sp|Q5NCP0|RNF43_MOUSE	K15694	GO:0005783; GO:0005887; GO:0005634; GO:0016874; GO:0004842; GO:0008270; GO:0030178; GO:0016567; GO:0042787; GO:0072089; GO:0038018; GO:0016055	E3 ubiquitin-protein ligase RNF43
c78680_g1_i1	c78680_g1_i1|m.12806	1089	NP_001093149.1; NP_036342.2; XP_005251870.1	PF14634.1	sp|Q13049|TRI32_HUMAN	K10607	GO:0005737; GO:0005829; GO:0005634; GO:0005863; GO:0016874; GO:0017022; GO:0043621; GO:0003723; GO:0030957; GO:0003713; GO:0031369; GO:0043130; GO:0004842; GO:0008270; GO:0045444; GO:0045087; GO:0048147; GO:1902230; GO:1902187; GO:0032897; GO:0045787; GO:0030307; GO:0030335; GO:2000147; GO:0043123; GO:0050769; GO:0045666; GO:0051092; GO:0045732; GO:0045862; GO:0051091; GO:0032481; GO:0000209; GO:…	E3 ubiquitin-protein ligase TRIM32
c93955_g1_i3	c93955_g1_i3|m.40714	1902	.	PF10157.4	sp|Q96GS4|CQ059_HUMAN	.	.	.
c95349_g1_i4	c95349_g1_i4|m.47217	2783	NP_001034170.1; NP_001273150.1; NP_001273151.1; NP_001273152.1; NP_081972.2; XP_006503464.1; XP_006503465.1	PF01448.19	sp|Q5UAK0|MIER1_MOUSE	.	GO:0005634; GO:0017053; GO:0003682; GO:0003677; GO:0004871; GO:0031937; GO:0043123; GO:0006351	Mesoderm induction early response protein 1
c97489_g1_i2	c97489_g1_i2|m.62510	2098	.	PF05605.7	.	.	.	.
c84690_g2_i2	c84690_g2_i2|m.18406	1421	NP_001014641.2; NP_001034061.2; NP_650827.3; NP_732447.2	PF02931.18	sp|Q94900|GLUCL_DROME	K05273	GO:0030054; GO:0034707; GO:0016021; GO:0005886; GO:0045211; GO:0008068; GO:1902476; GO:0006821; GO:0048812	Glutamate-gated chloride channel
c98034_g1_i2	c98034_g1_i2|m.67957	2658	.	PF13843.1	sp|Q96DM1|PGBD4_HUMAN	.	.	.
c81983_g2_i2	c81983_g2_i2|m.15221	457	.	PF14936.1	.	.	.	.
c9920_g1_i1	c9920_g1_i1|m.897	540	.	.	.	.	.	.
c109891_g1_i1	c109891_g1_i1|m.71632	320	.	PF05639.6	.	.	.	.
c96054_g3_i2	c96054_g3_i2|m.51688	1766	.	PF05539.6	.	.	.	.
c47226_g1_i1	c47226_g1_i1|m.3746	1849	NP_477011.1; NP_723985.1; NP_723986.1	PF00069.20	sp|O61661|CHK1_DROME	K02216	GO:0005634; GO:0005524; GO:0004672; GO:0004674; GO:0007050; GO:0000075; GO:0007349; GO:0051299; GO:0000077; GO:0001700; GO:0016321; GO:0007444; GO:0007093; GO:0033314; GO:0007095; GO:0006468; GO:0007348; GO:0009314; GO:0051225; GO:0042060	Serine/threonine-protein kinase grp
c91119_g1_i3	c91119_g1_i3|m.30635	1094	.	.	.	.	.	.
c91119_g1_i3	c91119_g1_i3|m.30634	1094	NP_649813.1	PF05216.8	sp|Q9VHN5|UNC50_DROME	.	GO:0005794; GO:0016021; GO:0015031	Protein unc-50 homolog
c117646_g1_i1	c117646_g1_i1|m.72274	1303	NP_082201.2	PF00076.17	sp|Q80VC6|TSAP1_MOUSE	.	GO:0005737; GO:0005634; GO:0000166; GO:0044822; GO:0001514	tRNA selenocysteine 1-associated protein 1
c87424_g1_i1	c87424_g1_i1|m.22532	1306	NP_976068.1	PF00583.19	sp|Q7PCJ8|SAT2_BOVIN	K00657	GO:0005737; GO:0070062; GO:0004145; GO:0046204; GO:0032920; GO:0009447; GO:0032918; GO:0032919	Diamine acetyltransferase 2
c129885_g1_i1	c129885_g1_i1|m.73796	503	NP_001009947.2	PF14429.1	sp|A2AF47|DOC11_MOUSE	.	GO:0017048; GO:0005089; GO:0032321; GO:0007264	Dedicator of cytokinesis protein 11
c96915_g1_i2	c96915_g1_i2|m.57909	1697	.	PF04484.7	.	.	.	.
c87740_g1_i1	c87740_g1_i1|m.23060	4348	NP_001238806.1; NP_003354.2; NP_955475.1	PF00443.24	sp|Q13107|UBP4_HUMAN	K11835	GO:0005737; GO:0005764; GO:0005634; GO:0005886; GO:0031685; GO:0042802; GO:0046872; GO:0004221; GO:0004843; GO:0031397; GO:0016579; GO:0034394; GO:0031647; GO:0006511	Ubiquitin carboxyl-terminal hydrolase 4
c94813_g2_i2	c94813_g2_i2|m.44566	2035	.	PF12799.2	.	.	.	.
c81359_g1_i1	c81359_g1_i1|m.14563	559	.	PF05456.6	.	.	.	.
c67871_g1_i1	c67871_g1_i1|m.8290	1548	.	.	.	.	.	.
c97410_g2_i8	c97410_g2_i8|m.61927	2105	NP_001245710.1; NP_476891.1	PF00076.17	sp|Q24562|U2AF2_DROME	K12837	GO:0005634; GO:0071011; GO:0005681; GO:0005686; GO:0003729; GO:0000166; GO:0008187; GO:0003723; GO:0007052; GO:0000398; GO:0022008; GO:0051168; GO:0046833; GO:0000381; GO:0008380	Splicing factor U2AF 50 kDa subunit
c90696_g1_i3	c90696_g1_i3|m.29458	2239	NP_001029852.1	PF00733.16	sp|Q0V8E4|ASND1_BOVIN	.	GO:0004066; GO:0006529; GO:0006541	Asparagine synthetase domain-containing protein 1
c97929_g1_i3	c97929_g1_i3|m.66671	3118	NP_065643.1	PF00505.14	sp|O54941|SMCE1_MOUSE	K11651	GO:0071565; GO:0071564; GO:0000790; GO:0016514; GO:0017053; GO:0008080; GO:0003723; GO:0000978; GO:0000980; GO:0043044; GO:0045892; GO:0007399; GO:0006337	SWI/SNF-related matrix-associated actin-dependent regulator of chromatin subfamily E member 1
c97951_g1_i3	c97951_g1_i3|m.66917	2419	NP_001261972.1; NP_648920.1; NP_730197.1	PF00313.17	sp|Q9VVA0|Y9705_DROME	.	GO:0003677; GO:0048813; GO:0006355	Cold shock domain-containing protein CG9705
c92472_g1_i2	c92472_g1_i2|m.34804	924	NP_523713.2	PF07679.11	sp|Q24372|LACH_DROME	.	GO:0031225; GO:0005886; GO:0005918; GO:0042803; GO:0061343; GO:0007156; GO:0035160; GO:0016331; GO:0007424; GO:0035151; GO:0019991	Lachesin
c88829_g1_i1	c88829_g1_i1|m.24961	1672	NP_001007748.1	PF03071.10	sp|Q5XIN7|PMGT1_RAT	K09666	GO:0005794; GO:0016021; GO:0047223; GO:0006493	Protein O-linked-mannose beta-1,2-N-acetylglucosaminyltransferase 1
c94721_g2_i9	c94721_g2_i9|m.43967	2715	XP_001350083.1	PF05672.6	sp|Q8IDX6|RBP2A_PLAF7	K13849	GO:0016021; GO:0016020; GO:0005886; GO:0008201; GO:0016337	Reticulocyte-binding protein 2 homolog a
c93311_g2_i1	c93311_g2_i1|m.37764	861	.	.	.	.	.	.
c97913_g1_i2	c97913_g1_i2|m.66482	2088	NP_001004320.1	PF04116.8	sp|Q6ZNB7|ALKMO_HUMAN	K15537	GO:0005783; GO:0016021; GO:0050479; GO:0005506; GO:0046485; GO:0006633; GO:0006643	Alkylglycerol monooxygenase
c87882_g1_i1	c87882_g1_i1|m.23287	974	.	PF09756.4	sp|Q9VDD1|DDRGK_DROME	.	.	.
c28465_g1_i1	c28465_g1_i1|m.2820	466	.	.	.	.	.	.
c94732_g2_i5	c94732_g2_i5|m.44025	3461	NP_649939.1	PF03901.12	sp|Q9VH78|ALG12_DROME	K03847	GO:0005783; GO:0016021; GO:0000009; GO:0052917; GO:0006488; GO:0097502; GO:0006486	Probable Dol-P-Man:Man(7)GlcNAc(2)-PP-Dol alpha-1,6-mannosyltransferase
c96880_g1_i3	c96880_g1_i3|m.57702	4527	.	.	.	.	.	.
c93311_g3_i2	c93311_g3_i2|m.37782	433	.	PF02198.11	.	.	.	.
c96014_g1_i1	c96014_g1_i1|m.51476	1593	.	PF04520.8	.	.	.	.
c94887_g2_i1	c94887_g2_i1|m.44888	2754	.	.	.	.	.	.
c31558_g1_i1	c31558_g1_i1|m.3060	910	NP_001245400.1; NP_524616.2	PF08337.7	sp|Q9V4A7|PLXB_DROME	K06821	GO:0016021; GO:0005622; GO:0005886; GO:0004872; GO:0007411; GO:0008045; GO:0035021; GO:0071678; GO:0035025; GO:0007165	Plexin-B
c121171_g1_i1	c121171_g1_i1|m.72824	312	.	.	.	.	.	.
c14433_g1_i1	c14433_g1_i1|m.1175	309	.	PF14529.1	.	.	.	.
c68637_g2_i1	c68637_g2_i1|m.8574	369	NP_001036368.2; NP_609855.3	PF12661.2	sp|Q9VJB6|CADN2_DROME	.	GO:0005887; GO:0005509; GO:0050839; GO:0004872; GO:0048846; GO:0016339; GO:0044331; GO:0007156; GO:0016318; GO:0045467; GO:0045463	Putative neural-cadherin 2
c91361_g1_i1	c91361_g1_i1|m.31312	1637	.	.	.	.	.	.
c66261_g1_i2	c66261_g1_i2|m.7616	720	.	PF09815.4	.	.	.	.
c74629_g1_i2	c74629_g1_i2|m.10023	3099	.	PF05729.7	.	.	.	.
c87546_g1_i2	c87546_g1_i2|m.22724	1475	NP_001246550.1; NP_001261282.1; NP_477298.2	PF00704.23	sp|Q9W092|CHIT2_DROME	K01183	GO:0004568; GO:0006032; GO:0000272	Probable chitinase 2
c91501_g1_i1	c91501_g1_i1|m.31702	2955	NP_609566.1	PF02005.11	sp|Q9VK89|TRM1_DROME	K00555	GO:0004809; GO:0000049	Probable tRNA (guanine(26)-N(2))-dimethyltransferase
c68453_g1_i3	c68453_g1_i3|m.8494	1820	.	PF11498.3	.	.	.	.
c97622_g1_i1	c97622_g1_i1|m.63547	863	.	.	.	.	.	.
c78259_g1_i2	c78259_g1_i2|m.12554	1325	NP_990342.1	PF02798.15	sp|O73888|HPGDS_CHICK	K01830	GO:0005737; GO:0005509; GO:0004364; GO:0000287; GO:0004667; GO:0001516; GO:0006693	Hematopoietic prostaglandin D synthase
c30473_g1_i1	c30473_g1_i1|m.3001	382	.	PF00373.13	.	.	.	.
c97739_g3_i7	c97739_g3_i7|m.64814	793	.	.	.	.	.	.
c95932_g1_i1	c95932_g1_i1|m.50851	2846	NP_001103154.1; NP_001103155.1; NP_653114.3	PF07647.12	sp|Q69ZS8|KAZRN_MOUSE	.	GO:0001533; GO:0005737; GO:0030057; GO:0005634; GO:0031424	Kazrin
c128408_g1_i1	c128408_g1_i1|m.73608	347	.	.	.	.	.	.
c90381_g1_i1	c90381_g1_i1|m.28534	508	NP_001026201.1	PF14608.1	sp|Q5ZJJ1|ZC11A_CHICK	.	GO:0046872	Zinc finger CCCH domain-containing protein 11A
c874_g1_i1	c874_g1_i1|m.35	2685	.	PF03471.12	.	.	.	.
c96436_g2_i2	c96436_g2_i2|m.54404	3624	.	.	.	.	.	.
c91754_g2_i2	c91754_g2_i2|m.32386	1129	.	.	.	.	.	.
c95366_g1_i2	c95366_g1_i2|m.47284	3779	.	.	.	.	.	.
c91992_g1_i3	c91992_g1_i3|m.33211	1607	NP_001017291.1	PF06384.6	sp|Q28D79|LZIC_XENTR	.	GO:0007417	Protein LZIC
c93692_g1_i5	c93692_g1_i5|m.39397	1731	XP_001655529.1	PF00889.14	sp|Q17PI0|EFTS_AEDAE	K02357	GO:0005739; GO:0003746	Elongation factor Ts, mitochondrial
c95688_g1_i1	c95688_g1_i1|m.49330	8252	.	.	.	.	.	.
c85740_g1_i1	c85740_g1_i1|m.19806	1040	NP_001156499.1; NP_945197.2; XP_006503122.1; XP_006537044.1	PF00001.16	sp|P58307|OX1R_MOUSE	K04238	GO:0016021; GO:0005886; GO:0016499; GO:0017046; GO:0007631; GO:0007218	Orexin receptor type 1
c70230_g1_i3	c70230_g1_i3|m.9012	517	NP_001074856.1; XP_006500067.1	PF13465.1	sp|A2APF3|CTCFL_MOUSE	.	GO:0005737; GO:0005634; GO:0042393; GO:0046872; GO:0000978; GO:0001077; GO:0043565; GO:0043046; GO:0016571; GO:0006349; GO:0051569	Transcriptional repressor CTCFL
c94728_g1_i4	c94728_g1_i4|m.44007	4757	.	PF13315.1	.	.	.	.
c70854_g1_i2	c70854_g1_i2|m.9109	1268	.	PF14681.1	.	.	.	.
c67550_g1_i1	c67550_g1_i1|m.8103	2219	NP_001246537.1; NP_612044.1	PF01370.16	sp|Q9W0P5|GALE_DROME	K01784	GO:0050662; GO:0003978; GO:0003974; GO:0006012	UDP-glucose 4-epimerase
c96341_g1_i1	c96341_g1_i1|m.53709	2706	NP_001177738.1; NP_068750.2	PF07717.11	sp|Q9H5Z1|DHX35_HUMAN	K13117	GO:0071013; GO:0005524; GO:0008026; GO:0003676; GO:0000398	Probable ATP-dependent RNA helicase DHX35
c93418_g2_i1	c93418_g2_i1|m.38245	1975	NP_001265514.1; NP_006578.2	PF00057.13	sp|Q9Y5Q5|CORIN_HUMAN	K09614	GO:0009986; GO:0005576; GO:0016021; GO:0005887; GO:0005886; GO:0004252; GO:0070008; GO:0007565; GO:0016486; GO:0006508; GO:0008217; GO:0035813; GO:0003050	Atrial natriuretic peptide-converting enzyme
c82409_g1_i1	c82409_g1_i1|m.15643	1579	.	PF01607.19	.	.	.	.
c98220_g1_i1	c98220_g1_i1|m.69395	437	NP_001070915.1; NP_001274435.1; NP_001274437.1; NP_001274438.1; NP_001274439.1; NP_001274440.1; NP_078940.2	PF04127.10	sp|Q9HAB8|PPCS_HUMAN	K01922	GO:0005829; GO:0070062; GO:0004632; GO:0015937; GO:0009108; GO:0015939; GO:0044281; GO:0006766; GO:0006767	Phosphopantothenate--cysteine ligase
c89893_g1_i1	c89893_g1_i1|m.27253	3352	.	.	.	.	.	.
c96935_g2_i1	c96935_g2_i1|m.58117	4036	NP_001026738.1	PF00412.17	sp|Q5F464|LPP_CHICK	K16676	GO:0005737; GO:0005925; GO:0005634; GO:0008270; GO:0007155	Lipoma-preferred partner homolog
c97325_g1_i4	c97325_g1_i4|m.61273	2613	NP_036136.1	PF08840.6	sp|O55137|ACOT1_MOUSE	K01068	GO:0005737; GO:0005739; GO:0047617; GO:0052689; GO:0016290; GO:0006637; GO:0001676	Acyl-coenzyme A thioesterase 1
c86743_g1_i1	c86743_g1_i1|m.21510	3825	NP_001265147.1; NP_001265148.1; NP_001265149.1; NP_081142.3	PF02460.13	sp|Q3TDN0|DISP1_MOUSE	.	GO:0016021; GO:0008158; GO:0015197; GO:0007368; GO:0060539; GO:0009953; GO:0009880; GO:0007225; GO:0007389; GO:0015833; GO:0007224	Protein dispatched homolog 1
c85683_g1_i1	c85683_g1_i1|m.19681	629	NP_001189.2; NP_878911.1	.	sp|O75626|PRDM1_HUMAN	.	GO:0005737; GO:0005634; GO:0046872; GO:0008168; GO:0043565; GO:0003700; GO:0045165; GO:0042462; GO:0007281; GO:0060576; GO:0001893; GO:0030889; GO:0031665; GO:0000122; GO:0045579; GO:0010628; GO:0009791; GO:0006351; GO:0060707	PR domain zinc finger protein 1
c97389_g1_i3	c97389_g1_i3|m.61733	1078	.	PF13855.1	sp|Q4R642|TCTE1_MACFA	.	.	.
c130805_g1_i1	c130805_g1_i1|m.73904	570		PF00520.26	sp|Q25452|CAC1M_MUSDO	.	GO:0005891; GO:0046872; GO:0005245	Muscle calcium channel subunit alpha-1
c97619_g3_i1	c97619_g3_i1|m.63484	8617	NP_060783.3	PF00439.20	sp|Q86U86|PB1_HUMAN	K11757	GO:0000776; GO:0000228; GO:0003682; GO:0003677; GO:0006338; GO:0007507; GO:0007067; GO:0008285; GO:0001890; GO:0006355; GO:0006351	Protein polybromo-1
c35925_g2_i1	c35925_g2_i1|m.3270	393	.	PF06070.6	.	.	.	.
c97317_g2_i8	c97317_g2_i8|m.61222	1435	.	.	.	.	.	.
c97317_g2_i8	c97317_g2_i8|m.61223	1435	.	.	.	.	.	.
c98110_g1_i2	c98110_g1_i2|m.68574	1214	.	.	.	.	.	.
c98110_g1_i2	c98110_g1_i2|m.68575	1214	NP_001247193.1; NP_477264.1; NP_732412.1	PF15102.1	sp|P10041|DL_DROME	K06051	GO:0005912; GO:0009986; GO:0031410; GO:0030139; GO:0005768; GO:0016021; GO:0005886; GO:0035003; GO:0005509; GO:0005112; GO:0005102; GO:0007015; GO:0048800; GO:0007475; GO:0008356; GO:0007298; GO:0007155; GO:0001708; GO:0008407; GO:0042676; GO:0048749; GO:0046667; GO:0007451; GO:0007398; GO:0042067; GO:0001736; GO:0030718; GO:0008347; GO:0007480; GO:0036011; GO:0007476; GO:0007474; GO:0046331; GO:…	Neurogenic locus protein delta
c94028_g1_i3	c94028_g1_i3|m.41164	1288		PF00089.21	sp|P21902|PCE_TACTR	.	GO:0005576; GO:0004252; GO:0042381	Proclotting enzyme
c97803_g1_i1	c97803_g1_i1|m.65356	3521	NP_005947.3	PF01268.14	sp|P11586|C1TC_HUMAN	K00288	GO:0005829; GO:0070062; GO:0016020; GO:0005739; GO:0005524; GO:0004329; GO:0004477; GO:0004488; GO:0004486; GO:0046655; GO:0009396; GO:0000105; GO:0009086; GO:0006730; GO:0006164; GO:0044281; GO:0035999; GO:0006766; GO:0006767	C-1-tetrahydrofolate synthase, cytoplasmic
c85283_g1_i1	c85283_g1_i1|m.19016	953	NP_004202.2	PF00209.13	sp|Q9Y345|SC6A5_HUMAN	K05038	GO:0016021; GO:0005886; GO:0015375; GO:0005328; GO:0036233; GO:0007268; GO:0060012; GO:0055085; GO:0006810	Sodium- and chloride-dependent glycine transporter 2
c112793_g1_i1	c112793_g1_i1|m.71947	353	.	.	.	.	.	.
c91756_g2_i3	c91756_g2_i3|m.32417	4594	.	.	.	.	.	.
c93123_g1_i4	c93123_g1_i4|m.37116	1134	NP_666314.1	PF00096.21	sp|Q8R0T2|ZN768_MOUSE	K09228	GO:0005634; GO:0003677; GO:0046872; GO:0044822; GO:0006355; GO:0006351	Zinc finger protein 768
c91756_g2_i3	c91756_g2_i3|m.32415	4594	.	.	.	.	.	.
c91756_g2_i3	c91756_g2_i3|m.32414	4594	NP_523368.2; NP_727963.1; NP_727964.1; NP_727965.1; NP_727966.1; NP_727967.1; NP_996486.1	PF01483.15	sp|P30432|FUR2_DROME	K01349	GO:0016021; GO:0005886; GO:0004252	Furin-like protease 2
c82828_g1_i1	c82828_g1_i1|m.16139	995	NP_476460.1	PF00076.17	sp|P62997|TRA2B_RAT	K12897	GO:0005634; GO:0003729; GO:0000166; GO:0003723; GO:0000398; GO:0048026; GO:0000381; GO:0000302	Transformer-2 protein homolog beta
c96034_g2_i2	c96034_g2_i2|m.51538	1588	NP_034176.1	PF03062.14	sp|Q9Z2A7|DGAT1_MOUSE	K11155	GO:0005783; GO:0016021; GO:0043231; GO:0016020; GO:0003846; GO:0004144; GO:0050252; GO:0046339; GO:0055089; GO:0019915; GO:0035336; GO:0019432; GO:0034379	Diacylglycerol O-acyltransferase 1
c80448_g1_i1	c80448_g1_i1|m.13891	2589		PF00209.13	sp|Q761V0|SC6A5_MOUSE	.	GO:0016021; GO:0005328	Sodium- and chloride-dependent glycine transporter 2
c94803_g1_i3	c94803_g1_i3|m.44485	2661	NP_001123199.1; NP_001123200.1; NP_001123201.1; NP_001123203.1; NP_056247.1	PF00621.15	sp|Q58EX7|PKHG4_HUMAN	.	GO:0005089	Puratrophin-1
c80504_g1_i2	c80504_g1_i2|m.13957	1663	NP_059495.3; XP_006504781.1	PF00096.21	sp|Q6PGE4|ZF316_MOUSE	K09228	GO:0005634; GO:0003677; GO:0046872; GO:0006355; GO:0006351	Zinc finger protein 316
c97968_g8_i1	c97968_g8_i1|m.67116	5463	.	.	.	.	.	.
c88153_g1_i1	c88153_g1_i1|m.23672	961	NP_001008083.1	PF13615.1	sp|Q28DV7|MCMBP_XENTR	.	GO:0005634; GO:0003682; GO:0006261; GO:0007067; GO:0007062	Mini-chromosome maintenance complex-binding protein
c95408_g1_i1	c95408_g1_i1|m.47519	1222	.	.	.	.	.	.
c96944_g1_i2	c96944_g1_i2|m.58213	1371	NP_612201.1; XP_006721796.1	PF01694.17	sp|P58872|RHBL3_HUMAN	K02857	GO:0016021; GO:0005509; GO:0004252	Rhomboid-related protein 3
c100223_g1_i1	c100223_g1_i1|m.70567	413	.	.	.	.	.	.
c87593_g3_i2	c87593_g3_i2|m.22789	2083	NP_758472.2	.	sp|Q80U93|NU214_MOUSE	K14317	GO:0005925; GO:0005643; GO:0005487; GO:0006406; GO:0006611; GO:0006606; GO:0051726	Nuclear pore complex protein Nup214
c92239_g1_i5	c92239_g1_i5|m.34099	1324	NP_001096401.1	PF12895.2	sp|A4III8|TTC26_XENTR	.	GO:0072372; GO:0030030	Tetratricopeptide repeat protein 26
c98082_g1_i1	c98082_g1_i1|m.68324	5655	NP_613048.1	PF13519.1	sp|Q9JHA8|VWA7_MOUSE	.	GO:0005576	von Willebrand factor A domain-containing protein 7
c96427_g1_i3	c96427_g1_i3|m.54351	1355	.	.	.	.	.	.
c82764_g1_i1	c82764_g1_i1|m.16037	352	.	.	.	.	.	.
c96427_g1_i1	c96427_g1_i1|m.54348	1727	.	.	.	.	.	.
c97804_g1_i5	c97804_g1_i5|m.65390	3513	.	.	.	.	.	.
c97509_g1_i2	c97509_g1_i2|m.62646	1050	NP_056131.2	PF00018.23	sp|Q96KQ4|ASPP1_HUMAN	K17554	GO:0005737; GO:0005634; GO:0005886; GO:0072332; GO:0045786	Apoptosis-stimulating of p53 protein 1
c83759_g3_i1	c83759_g3_i1|m.17319	646	NP_651759.4; NP_733334.1	PF01555.13	sp|Q9VAC5|ADA17_DROME	K06059	GO:0016021; GO:0004222; GO:0008270; GO:0006509	ADAM 17-like protease
c83941_g1_i1	c83941_g1_i1|m.17578	2669	NP_523474.1; NP_787977.2; NP_787978.1; NP_787979.1	PF13465.1	sp|P20385|CF2_DROME	K02215	GO:0005634; GO:0046872; GO:0001077; GO:0043565; GO:0007527; GO:0032968; GO:0045944	Chorion transcription factor Cf2
c94216_g2_i8	c94216_g2_i8|m.41908	2246	XP_001693080.1	PF13091.1	sp|A8IW99|PLD6_CHLRE	K16862	GO:0016021; GO:0005741; GO:0004519; GO:0046872; GO:0016042; GO:0007126	Mitochondrial cardiolipin hydrolase
c57735_g1_i1	c57735_g1_i1|m.4688	1433	.	PF10171.4	sp|Q9BSF4|CS052_HUMAN	.	.	.
c74553_g1_i1	c74553_g1_i1|m.9970	670	.	.	.	.	.	.
c66213_g1_i1	c66213_g1_i1|m.7588	3041	NP_741039.1; NP_741040.1	PF00076.17	sp|O01159|RSP7_CAEEL	K13165	GO:0005634; GO:0000166; GO:0003723; GO:0000398	Probable splicing factor, arginine/serine-rich 7
c75109_g1_i1	c75109_g1_i1|m.10466	1582	NP_001029936.1	PF14792.1	sp|Q27958|DPOLB_BOVIN	K02330	GO:0005737; GO:0005634; GO:0005876; GO:0003677; GO:0003887; GO:0016829; GO:0046872; GO:0006284; GO:0006974; GO:0006261; GO:0008630; GO:0051402	DNA polymerase beta
c102116_g1_i1	c102116_g1_i1|m.70818	309	.	PF00424.13	.	.	.	.
c69375_g2_i1	c69375_g2_i1|m.8724	462	.	PF03567.9	.	.	.	.
c73597_g1_i1	c73597_g1_i1|m.9594	614	.	.	.	.	.	.
c95871_g1_i1	c95871_g1_i1|m.50439	1251	NP_001263371.1; NP_079647.1	PF01546.23	sp|Q99JW2|ACY1_MOUSE	K14677	GO:0005737; GO:0004046; GO:0046872; GO:0008237; GO:0006520	Aminoacylase-1
c89089_g1_i1	c89089_g1_i1|m.25491	1749	NP_001036338.1; NP_608906.2	PF00535.21	sp|Q6WV17|GALT5_DROME	K00710	GO:0005795; GO:0016021; GO:0030246; GO:0046872; GO:0004653; GO:0009312; GO:0006486	Polypeptide N-acetylgalactosaminyltransferase 5
c95118_g1_i2	c95118_g1_i2|m.45998	1442	NP_001287543.1; NP_524516.2	PF00010.21	sp|P41894|DEI_DROME	K09104	GO:0005634; GO:0043425; GO:0003677; GO:0046982; GO:0000981; GO:0033627; GO:0007474; GO:0007498; GO:0016203; GO:0006357; GO:0006355; GO:0007525; GO:0006366	Helix-loop-helix protein delilah
c129103_g1_i1	c129103_g1_i1|m.73707	1731	.	.	.	.	.	.
c97287_g1_i7	c97287_g1_i7|m.61028	1691	NP_523450.1; NP_722674.1	PF05050.7	sp|P42519|STAR_DROME	.	GO:0005783; GO:0005794; GO:0016021; GO:0016020; GO:0097038; GO:0005886; GO:0048149; GO:0046845; GO:0001751; GO:0046667; GO:0035225; GO:0038004; GO:0007173; GO:0061331; GO:0007476; GO:0016318; GO:0048477; GO:0000042; GO:0045467; GO:0042058; GO:0048865; GO:0007421; GO:0007601	Protein Star
c98289_g1_i1	c98289_g1_i1|m.69907	2888		PF00078.22	sp|Q9NBX4|RTXE_DROME	.	GO:0003964; GO:0006278; GO:0006313	Probable RNA-directed DNA polymerase from transposon X-element
c84023_g1_i1	c84023_g1_i1|m.17689	1709	NP_001072672.1	PF03034.10	sp|Q08D11|PTSS2_XENTR	K08730	GO:0005783; GO:0016021; GO:0016740; GO:0006659	Phosphatidylserine synthase 2
c85378_g1_i1	c85378_g1_i1|m.19163	1022	NP_001253962.1; NP_003413.2; NP_932172.1; XP_006723422.1; XP_006723423.1	PF13465.1	sp|P28698|MZF1_HUMAN	K09221	GO:0005634; GO:0046872; GO:0042803; GO:0000978; GO:0001078; GO:0001077; GO:0003700; GO:0044212; GO:0000122; GO:0045944; GO:0006355	Myeloid zinc finger 1
c40148_g1_i1	c40148_g1_i1|m.3447	1156	NP_115868.1	PF00444.13	sp|Q9P0J6|RM36_HUMAN	K02919	GO:0005762; GO:0003735; GO:0006412	39S ribosomal protein L36, mitochondrial
c61353_g2_i1	c61353_g2_i1|m.5966	375	NP_001138190.1; NP_001162731.1; NP_001162732.2; NP_001245640.1; NP_001259483.1; NP_511137.3	PF00008.22	sp|Q9VYN8|TENA_DROME	.	GO:0030054; GO:0016021; GO:0043005; GO:0043025; GO:0048786; GO:0048788; GO:0042734; GO:0003824; GO:0046982; GO:0042803; GO:0007155; GO:0048790; GO:0007274; GO:0034116; GO:0040017; GO:0001941; GO:0097090; GO:0034110; GO:2000331; GO:0050808; GO:0008039; GO:0048499	Teneurin-a
c91696_g1_i2	c91696_g1_i2|m.32224	4771	NP_001028215.1; XP_006519169.1; XP_006519173.1; XP_006519175.1	PF00567.19	sp|Q99MV7|RNF17_MOUSE	K18405	GO:0005737; GO:0005634; GO:0016788; GO:0003676; GO:0042803; GO:0008270; GO:0007275; GO:0007286	RING finger protein 17
c81333_g1_i1	c81333_g1_i1|m.14535	1547	NP_001124593.1	PF04900.7	sp|Q5RFQ0|FCF1_PONAB	K14566	GO:0005634; GO:0032040; GO:0044822; GO:0006364	rRNA-processing protein FCF1 homolog
c93790_g3_i2	c93790_g3_i2|m.39903	3171	NP_000324.1; NP_001121621.2; NP_001170858.1	PF08313.7	sp|O15265|ATX7_HUMAN	K11318	GO:0005737; GO:0015630; GO:0005634; GO:0003682; GO:0008219; GO:0006325; GO:0016578; GO:0000226; GO:0043569; GO:0042326; GO:0006997; GO:0045944; GO:0006351; GO:0007601	Ataxin-7
c97765_g1_i10	c97765_g1_i10|m.65067	1718	NP_001287685.1; NP_849155.2; XP_006714147.1; XP_006714148.1	PF00999.16	sp|Q86UD5|SL9B2_HUMAN	.	GO:0016021; GO:0005743; GO:0015299; GO:0034220; GO:0006814; GO:0055085	Mitochondrial sodium/hydrogen exchanger 9B2
c59563_g1_i1	c59563_g1_i1|m.5377	1668		PF00069.20	sp|Q9PU85|PIM3_COTJA	.	GO:0005737; GO:0005524; GO:0004674	Serine/threonine-protein kinase pim-3
c127232_g1_i1	c127232_g1_i1|m.73369	617	.	.	.	.	.	.
c95653_g2_i1	c95653_g2_i1|m.49117	298	NP_056209.2	PF00096.21	sp|P21506|ZNF10_HUMAN	K09228	GO:0005634; GO:0003677; GO:0046872; GO:0006355; GO:0006351	Zinc finger protein 10
c95339_g8_i3	c95339_g8_i3|m.47149	1322		PF00050.16	sp|O96790|DPGN_DIPMA	.	GO:0005576; GO:0004867; GO:0050819; GO:0010951	Serine protease inhibitor dipetalogastin (Fragment)
c88510_g1_i3	c88510_g1_i3|m.24319	703	.	PF04652.11	.	.	.	.
c46622_g1_i1	c46622_g1_i1|m.3707	313	.	.	.	.	.	.
c95382_g2_i3	c95382_g2_i3|m.47329	413	.	.	.	.	.	.
c69463_g2_i1	c69463_g2_i1|m.8737	840	NP_796040.3	PF07714.12	sp|Q5GIG6|TNI3K_MOUSE	K17535	GO:0005737; GO:0005634; GO:0005524; GO:0046872; GO:0004674	Serine/threonine-protein kinase TNNI3K
c98247_g1_i9	c98247_g1_i9|m.69636	3123		PF00233.14	sp|Q1KKS3|PDE11_TAKRU	.	GO:0005737; GO:0047555; GO:0046872; GO:0007165	Dual 3',5'-cyclic-AMP and -GMP phosphodiesterase 11A
c96765_g1_i1	c96765_g1_i1|m.56858	6254	NP_001259968.1; NP_608715.2	PF03098.10	sp|Q9VQH2|DUOX_DROME	K13411	GO:0016021; GO:0005509; GO:0020037; GO:0016174; GO:0004601; GO:0008365; GO:0048085; GO:0042335; GO:0019221; GO:0042742; GO:0042744; GO:0002385; GO:0043066; GO:0072593; GO:0051591; GO:0035220	Dual oxidase
c90923_g1_i2	c90923_g1_i2|m.30109	2235	NP_989934.1	PF13465.1	sp|Q90WR8|SP3_CHICK	K09193	GO:0005634; GO:0017053; GO:0003682; GO:0000987; GO:0003690; GO:0046872; GO:0001078; GO:0000979; GO:0030183; GO:0060216; GO:0048596; GO:0048706; GO:0043353; GO:0030851; GO:0001889; GO:0030324; GO:0030219; GO:0030224; GO:0001779; GO:0001503; GO:0045893; GO:0030217	Transcription factor Sp3
c96320_g2_i1	c96320_g2_i1|m.53595	2752	XP_636754.1	PF05739.14	sp|Q54IX6|STX8B_DICDI	K08501	GO:0016021; GO:0005887; GO:0031201; GO:0005484; GO:0006886; GO:0006810; GO:0006906	Probable syntaxin-8B
c97911_g5_i1	c97911_g5_i1|m.66463	1649	.	PF02990.11	.	.	.	.
c97715_g1_i9	c97715_g1_i9|m.64547	6596	NP_035873.2	PF00400.27	sp|O88466|ZN106_MOUSE	.	GO:0005829; GO:0016020; GO:0005634; GO:0046872; GO:0001515; GO:0017124; GO:0008286	Zinc finger protein 106
c98104_g4_i3	c98104_g4_i3|m.68511	3174	NP_001191126.1; NP_056493.3	PF13385.1	sp|Q8NFP9|NBEA_HUMAN	.	GO:0005829; GO:0012505; GO:0005886; GO:0005802; GO:0008104	Neurobeachin
c89193_g1_i4	c89193_g1_i4|m.25700	1870	NP_491734.1; NP_491735.1	PF03250.9	sp|O01479|TMOD_CAEEL	K10370	GO:0005737; GO:0005865; GO:1990357; GO:0051015; GO:0009792; GO:0040011; GO:0071689; GO:0030835; GO:0002119; GO:0051694; GO:0045214	Tropomodulin
c67595_g1_i1	c67595_g1_i1|m.8130	588	.	PF05132.9	.	.	.	.
c82459_g1_i1	c82459_g1_i1|m.15711	3153	NP_001097890.1; NP_524466.1	PF04710.9	sp|O77237|PELI_DROME	K11964	GO:0019207; GO:0006955; GO:0042325; GO:0008063	Protein pellino
c90742_g1_i2	c90742_g1_i2|m.29605	715	.	.	.	.	.	.
c96113_g1_i4	c96113_g1_i4|m.52053	2447	.	PF08357.6	.	.	.	.
c86247_g1_i1	c86247_g1_i1|m.20684	427	.	.	.	.	.	.
c94598_g2_i1	c94598_g2_i1|m.43432	2518	NP_418314.1; YP_491572.1	PF01055.21	sp|P32138|YIHQ_ECOLI	K15922	GO:0004558; GO:0030246; GO:0032450; GO:0005975	Alpha-glucosidase YihQ
c62649_g1_i1	c62649_g1_i1|m.6362	1389	.	PF12815.2	.	.	.	.
c16361_g1_i1	c16361_g1_i1|m.1300	425	NP_524900.1	.	sp|Q9W1R5|VIR_DROME	.	GO:0016021; GO:0005634; GO:0003676; GO:0007298; GO:0007549; GO:0006397; GO:0007539; GO:0000381; GO:0048024; GO:0000375; GO:0007530	Protein virilizer
c79238_g1_i1	c79238_g1_i1|m.13095	1096	.	PF00239.16	.	.	.	.
c97574_g7_i3	c97574_g7_i3|m.63108	2994	NP_037355.1	PF00069.20	sp|Q63185|E2AK1_RAT	K16194	GO:0005737; GO:0005524; GO:0004694; GO:0020037; GO:0042803; GO:0004672; GO:0008285; GO:0046986; GO:0045947; GO:0046777; GO:0006468; GO:0046501; GO:0010999; GO:0009605; GO:0006950; GO:0006413	Eukaryotic translation initiation factor 2-alpha kinase 1
c97574_g7_i3	c97574_g7_i3|m.63109	2994	NP_593146.1	PF00069.20	sp|Q9UTE5|E2AK2_SCHPO	K16194	GO:0005829; GO:0005524; GO:0004694; GO:0002183; GO:0071849; GO:0032057	Eukaryotic translation initiation factor 2-alpha kinase 2
c97573_g1_i1	c97573_g1_i1|m.63088	3187	.	PF09044.5	.	.	.	.
c88935_g1_i4	c88935_g1_i4|m.25176	633	.	PF13837.1	.	.	.	.
c74481_g1_i2	c74481_g1_i2|m.9933	813	.	PF06585.6	.	.	.	.
c67766_g1_i1	c67766_g1_i1|m.8221	2548	NP_666112.1	PF09736.4	sp|Q8R149|BUD13_MOUSE	K13106	GO:0005634; GO:0044822	BUD13 homolog
c89327_g1_i2	c89327_g1_i2|m.25892	669	.	PF02095.10	.	.	.	.
c90567_g1_i4	c90567_g1_i4|m.29070	2085	NP_476923.1	PF00010.21	sp|Q26263|DPN_DROME	K09090	GO:0005634; GO:0003677; GO:0001078; GO:0008344; GO:0048813; GO:0007549; GO:0008345; GO:0000122; GO:0045892; GO:0007219; GO:0002052; GO:0007530; GO:0007540	Protein deadpan
c97888_g1_i1	c97888_g1_i1|m.66242	799	.	PF15081.1	.	.	.	.
c94839_g1_i2	c94839_g1_i2|m.44666	3341	NP_001259879.1; NP_608614.1	PF11768.3	sp|Q9VQ36|FRITZ_DROME	.	GO:0005929; GO:0005737; GO:0005856; GO:0005886; GO:0035320	WD repeat-containing and planar cell polarity effector protein fritz
c4582_g1_i1	c4582_g1_i1|m.332	503	.	.	.	.	.	.
c84332_g1_i1	c84332_g1_i1|m.18037	2182	NP_001268700.1; NP_001268701.1; NP_001268702.1; NP_001268703.1; NP_001268704.1; NP_001268705.1; NP_001268706.1; NP_001268707.1; NP_001268710.1; NP_001268711.1; NP_001268712.1; NP_001268713.1; NP_036540.3; NP_898868.1; NP_898869.1; XP_005260413.1; XP_005260417.1; XP_005260423.1; XP_006723825.1	PF00439.20	sp|Q9ULU4|PKCB1_HUMAN	.	GO:0005634; GO:0070491; GO:0001106; GO:0008270; GO:0000122	Protein kinase C-binding protein 1
c71353_g1_i1	c71353_g1_i1|m.9188	739	.	PF10304.4	.	.	.	.
c92279_g1_i1	c92279_g1_i1|m.34243	1444	NP_083788.2; NP_859423.2; XP_006500424.1; XP_006500425.1	PF00650.15	sp|Q9D3D0|TTPAL_MOUSE	.	GO:0005622; GO:0005215	Alpha-tocopherol transfer protein-like
c80602_g1_i3	c80602_g1_i3|m.14032	741	NP_001157190.1; NP_080952.2	PF04034.8	sp|Q5HZH2|TSR3_MOUSE	K09140	GO:0006364	Ribosome biogenesis protein TSR3 homolog
c25331_g1_i1	c25331_g1_i1|m.2228	742	NP_001265227.1; NP_694996.5	PF01391.13	sp|A8TX70|CO6A5_HUMAN	K06238	GO:0005581; GO:0005576; GO:0005578; GO:0007155; GO:0030574; GO:0022617; GO:0030198	Collagen alpha-5(VI) chain
c68721_g1_i3	c68721_g1_i3|m.8598	465	.	PF15471.1	.	.	.	.
c82251_g1_i2	c82251_g1_i2|m.15447	685	NP_001243111.1; NP_001243112.1; NP_037407.4	PF12796.2	sp|Q6UB99|ANR11_HUMAN	.	GO:0005737; GO:0005634; GO:0005886; GO:0060348; GO:0060325; GO:0001701; GO:0035264; GO:0042475; GO:0048705; GO:0001894	Ankyrin repeat domain-containing protein 11
c40750_g1_i1	c40750_g1_i1|m.3483	353	NP_175517.1	PF00125.19	sp|Q9C681|H2A1_ARATH	K11251	GO:0005618; GO:0005730; GO:0000786; GO:0003677	Probable histone H2A.1
c95777_g2_i2	c95777_g2_i2|m.49773	2722	.	PF07679.11	.	.	.	.
c90250_g1_i1	c90250_g1_i1|m.28202	1351	NP_001097957.1; NP_001097958.1; NP_651634.1; NP_733256.2; NP_788753.1	PF13428.1	sp|Q7KRW8|PRP39_DROME	K13217	GO:0005634; GO:0005685; GO:0000398; GO:0000381	Pre-mRNA-processing factor 39
c83854_g1_i1	c83854_g1_i1|m.17465	1481	.	PF01223.18	.	.	.	.
c97137_g1_i1	c97137_g1_i1|m.59733	1398	.	.	.	.	.	.
c67745_g2_i3	c67745_g2_i3|m.8212	1301		.	sp|Q3UTQ7|PRD10_MOUSE	.	GO:0005634; GO:0003677; GO:0046872; GO:0008168; GO:0006355; GO:0006351	PR domain zinc finger protein 10
c87335_g1_i1	c87335_g1_i1|m.22414	700	.	.	.	.	.	.
c89894_g3_i2	c89894_g3_i2|m.27282	2505	NP_066385.2	PF13465.1	sp|O75346|ZN253_HUMAN	K09228	GO:0005634; GO:0003677; GO:0008270; GO:0045892; GO:0006355; GO:0006351	Zinc finger protein 253
c46637_g1_i1	c46637_g1_i1|m.3709	429	.	.	.	.	.	.
c97748_g6_i1	c97748_g6_i1|m.64941	977	NP_001033646.1	PF04102.7	sp|Q2TBK4|HAUS1_BOVIN	K16584	GO:0005813; GO:0005737; GO:0070652; GO:0005874; GO:0051297; GO:0007067; GO:0051225	HAUS augmin-like complex subunit 1
c92857_g1_i2	c92857_g1_i2|m.36109	2148	XP_003970664.1	PF09334.6	sp|Q90YI3|SYMM_TAKRU	K01874	GO:0005739; GO:0005524; GO:0004825; GO:0006431	Methionine--tRNA ligase, mitochondrial
c95595_g1_i4	c95595_g1_i4|m.48730	1937	NP_071576.1; XP_006242179.1; XP_006242180.1; XP_006242182.1	PF04572.7	sp|Q9JI93|A4GAT_RAT	K01988	GO:0070062; GO:0005794; GO:0016021; GO:0008378; GO:0050512; GO:0015643; GO:0001576; GO:0007009; GO:0006486	Lactosylceramide 4-alpha-galactosyltransferase
c98221_g1_i9	c98221_g1_i9|m.69445	3398	.	.	.	.	.	.
c94800_g1_i6	c94800_g1_i6|m.44474	4478		PF00476.15	sp|Q92076|DPOG1_CHICK	.	GO:0005760; GO:0042645; GO:0003682; GO:0003677; GO:0003887; GO:0000731; GO:0006298	DNA polymerase subunit gamma-1 (Fragment)
c96369_g1_i1	c96369_g1_i1|m.53862	4093	.	.	.	.	.	.
c88769_g1_i4	c88769_g1_i4|m.24858	955	.	PF05497.7	.	.	.	.
c90398_g1_i5	c90398_g1_i5|m.28598	3257	.	.	.	.	.	.
c94072_g1_i4	c94072_g1_i4|m.41334	5195	NP_062637.2	PF14324.1	sp|O88907|PIAS1_MOUSE	K04706	GO:0005634; GO:0003677; GO:0019789; GO:0003714; GO:0031625; GO:0008270; GO:0007259; GO:0000122; GO:0032436; GO:0033235; GO:0051152; GO:0045893; GO:0016925; GO:0065004; GO:0042127; GO:0007283; GO:0006351	E3 SUMO-protein ligase PIAS1
c79908_g1_i1	c79908_g1_i1|m.13489	488	.	.	.	.	.	.
c110925_g1_i1	c110925_g1_i1|m.71772	968	NP_032651.2	PF00059.16	sp|Q61830|MRC1_MOUSE	K06560	GO:0009986; GO:0010008; GO:0016021; GO:0005886; GO:0005537; GO:0004872; GO:0004888; GO:0071346; GO:0071353; GO:0071222; GO:0006898; GO:0007165	Macrophage mannose receptor 1
c97906_g8_i1	c97906_g8_i1|m.66392	1151	.	PF01056.13	.	.	.	.
c96313_g2_i3	c96313_g2_i3|m.53574	1773	.	.	.	.	.	.
c90398_g1_i5	c90398_g1_i5|m.28597	3257	.	PF03915.8	sp|Q7KW14|CCDCX_DROME	.	.	.
c92965_g1_i1	c92965_g1_i1|m.36514	2628	NP_573372.1; NP_728235.1	PF00017.19	sp|Q9NHV9|VAV_DROME	K05730	GO:0046872; GO:0030676; GO:0031532; GO:0007015; GO:0032863; GO:0007411; GO:0007409; GO:0007155; GO:0016477; GO:0007417; GO:0007391; GO:0035556; GO:0035011; GO:0007520; GO:0007424; GO:0072499; GO:0008360	Protein vav
c62585_g1_i1	c62585_g1_i1|m.6332	1279	.	PF13094.1	sp|Q5ZJ65|FA76A_CHICK	.	.	.
c88815_g1_i3	c88815_g1_i3|m.24928	2338	NP_444502.2	PF01565.18	sp|Q8VCH6|DHC24_MOUSE	K09828	GO:0005856; GO:0005829; GO:0005783; GO:0005794; GO:0016021; GO:0005634; GO:0050614; GO:0019899; GO:0050660; GO:0016628; GO:0042605; GO:0008762; GO:0042987; GO:0006695; GO:0008203; GO:0030539; GO:0061024; GO:0043066; GO:0008285; GO:0043154; GO:0031639; GO:0008104; GO:0007265; GO:0009725; GO:0006979; GO:0043588; GO:0016125; GO:0009888	Delta(24)-sterol reductase
c28012_g1_i1	c28012_g1_i1|m.2779	526	.	PF13843.1	.	.	.	.
c82899_g2_i1	c82899_g2_i1|m.16264	873	NP_651719.1	PF13508.1	sp|Q9VAI0|GNA1_DROME	K00621	GO:0004343; GO:0006048	Probable glucosamine 6-phosphate N-acetyltransferase
c83574_g1_i1	c83574_g1_i1|m.17046	4028	NP_663340.1	PF00170.16	sp|Q91XE9|CR3L3_MOUSE	K09048	GO:0005783; GO:0016021; GO:0005634; GO:0000977; GO:0001228; GO:0006986	Cyclic AMP-responsive element-binding protein 3-like protein 3
c67143_g1_i2	c67143_g1_i2|m.7924	2117	NP_659100.1	PF02902.14	sp|P59110|SENP1_MOUSE	K08592	GO:0005737; GO:0005925; GO:0031965; GO:0016929; GO:0006919; GO:0097190; GO:0007275; GO:0032435; GO:0045944; GO:0016926; GO:0010724	Sentrin-specific protease 1
c74914_g1_i1	c74914_g1_i1|m.10235	1100	NP_001003429.1	PF05615.8	sp|Q6DGZ3|THOC7_DANRE	K13176	GO:0005737; GO:0000445; GO:0003723; GO:0006397; GO:0051028; GO:0008380	THO complex subunit 7 homolog
c19922_g2_i1	c19922_g2_i1|m.1672	1129	.	.	.	.	.	.
c107857_g1_i1	c107857_g1_i1|m.71283	3012	NP_001086564.1	PF00400.27	sp|Q6DFC6|WDR75_XENLA	K14552	GO:0005634	WD repeat-containing protein 75
c91089_g2_i2	c91089_g2_i2|m.30566	4579	NP_001097333.1; NP_001097334.1; NP_476727.1; NP_476728.1; NP_476729.1	PF13855.1	sp|P24014|SLIT_DROME	K06839	GO:0031012; GO:0005576; GO:0005886; GO:0005578; GO:0071666; GO:0005509; GO:0008201; GO:0048495; GO:0007411; GO:0016199; GO:0048813; GO:0007502; GO:0035050; GO:0007427; GO:0008347; GO:0008406; GO:0050929; GO:0046331; GO:0007509; GO:0008078; GO:0030182; GO:0001764; GO:0003151; GO:0022409; GO:0010632; GO:2000274; GO:0035385; GO:0007432	Protein slit
c97347_g1_i6	c97347_g1_i6|m.61414	2614	.	.	.	.	.	.
c67483_g1_i1	c67483_g1_i1|m.8065	867	.	PF10204.4	.	.	.	.
c97069_g1_i1	c97069_g1_i1|m.59219	1081	NP_001285697.1; NP_524777.1	PF01218.13	sp|Q9V3D2|HEM6_DROME	K00228	GO:0004109; GO:0042803; GO:0006782	Oxygen-dependent coproporphyrinogen-III oxidase
c2720_g1_i1	c2720_g1_i1|m.194	348	.	.	.	.	.	.
c101129_g1_i1	c101129_g1_i1|m.70701	634	NP_001240666.1; NP_001240668.1; NP_001240672.1; NP_001240674.1; NP_001240675.1; NP_001240676.1; NP_038545.1	PF00059.16	sp|P20693|FCER2_MOUSE	K06468	GO:0009897; GO:0070062; GO:0016021; GO:0030246; GO:0046872; GO:0002925; GO:0051712; GO:0051000; GO:0051770	Low affinity immunoglobulin epsilon Fc receptor
c97347_g1_i6	c97347_g1_i6|m.61418	2614	.	.	.	.	.	.
c95981_g5_i1	c95981_g5_i1|m.51266	1785	NP_001006979.1	PF00400.27	sp|Q5XFW8|SEC13_RAT	K14004	GO:0031410; GO:0005783; GO:0031080; GO:0006888; GO:0051028; GO:0015031	Protein SEC13 homolog
c77368_g1_i1	c77368_g1_i1|m.12083	3555	NP_647944.2; NP_729053.2	PF10261.4	sp|Q9VRJ2|FITM_DROME	.	GO:0005789; GO:0016021; GO:0019915	FIT family protein CG10671
c81044_g1_i1	c81044_g1_i1|m.14348	1742	.	.	.	.	.	.
c33509_g1_i1	c33509_g1_i1|m.3157	305	.	PF00096.21	.	.	.	.
c88209_g1_i3	c88209_g1_i3|m.23745	1643	.	.	.	.	.	.
c93227_g1_i1	c93227_g1_i1|m.37492	4352	NP_001029207.1	PF00156.22	sp|Q3SZ18|HPRT_BOVIN	K00760	GO:0005737; GO:0005829; GO:0052657; GO:0004422; GO:0000287; GO:0000166; GO:0042803; GO:0006168; GO:0046038; GO:0032263; GO:0006178; GO:0046100; GO:0043103; GO:0046040; GO:0032264; GO:0045964; GO:0051289; GO:0006164; GO:0006166	Hypoxanthine-guanine phosphoribosyltransferase
c95900_g1_i1	c95900_g1_i1|m.50556	3316	NP_056142.2	PF10373.4	sp|Q9UPR3|SMG5_HUMAN	K11125	GO:0005737; GO:0005829; GO:0005634; GO:0051721; GO:0010467; GO:0006406; GO:0016071; GO:0000184; GO:0035303; GO:0016070	Protein SMG5
c26725_g1_i1	c26725_g1_i1|m.2469	1868	NP_989708.2	PF00069.20	sp|Q5ZLL1|KC1E_CHICK	K08960	GO:0005737; GO:0005524; GO:0004672; GO:0004674; GO:0032436; GO:0006468; GO:0048511	Casein kinase I isoform epsilon
c52119_g2_i1	c52119_g2_i1|m.4205	384	.	PF03374.9	.	.	.	.
c81044_g1_i1	c81044_g1_i1|m.14347	1742		PF00170.16	sp|P79702|FOS_CYPCA	.	GO:0005634; GO:0043565; GO:0003700	Proto-oncogene c-Fos
c73339_g1_i1	c73339_g1_i1|m.9554	901	.	PF04199.8	.	.	.	.
c91467_g1_i1	c91467_g1_i1|m.31609	744	.	PF12185.3	.	.	.	.
c59711_g1_i1	c59711_g1_i1|m.5422	1236	.	.	.	.	.	.
c94988_g2_i1	c94988_g2_i1|m.45410	4665	NP_065644.2	PF03200.11	sp|Q80UM7|MOGS_MOUSE	K01228	GO:0005783; GO:0070062; GO:0016021; GO:0004573; GO:0009311	Mannosyl-oligosaccharide glucosidase
c57662_g1_i2	c57662_g1_i2|m.4646	4049	.	PF00169.24	.	.	.	.
c92731_g2_i1	c92731_g2_i1|m.35603	344	.	.	.	.	.	.
c64856_g1_i1	c64856_g1_i1|m.7229	1181	NP_611025.2	PF10860.3	sp|Q9V7A4|ITA4_DROME	.	GO:0008305; GO:0050839; GO:0004872; GO:0007160; GO:0007157; GO:0007229; GO:0001555	Integrin alpha-PS4
c80851_g1_i1	c80851_g1_i1|m.14192	372	.	PF12762.2	.	.	.	.
c92881_g1_i3	c92881_g1_i3|m.36207	1955	NP_001039707.1	PF00078.22	sp|Q27ID4|TERT_BOVIN	K11126	GO:0000781; GO:0005737; GO:0005634; GO:0030529; GO:0003677; GO:0046872; GO:0003721	Telomerase reverse transcriptase
c74373_g1_i1	c74373_g1_i1|m.9874	1557		PF04938.7	sp|O42260|GEMI2_XENLA	.	GO:0005829; GO:0032797; GO:0034719; GO:0005681; GO:0000245; GO:0000387	Gem-associated protein 2
c129775_g1_i1	c129775_g1_i1|m.73787	343	NP_001191047.1; NP_997273.3	PF00059.16	sp|Q6ZS10|CL17A_HUMAN	K17513	GO:0009986; GO:0016021; GO:0042806; GO:0005537; GO:0046872	C-type lectin domain family 17, member A
c9551_g1_i1	c9551_g1_i1|m.864	686	.	.	.	.	.	.
c91448_g1_i2	c91448_g1_i2|m.31580	5545	NP_571938.1	PF00008.22	sp|Q90Y54|JAG1B_DANRE	K06052	GO:0016021; GO:0005509; GO:0060117; GO:0060351; GO:0009953; GO:0060325; GO:0042472; GO:0001889; GO:0007219; GO:0032474; GO:0031016; GO:0048752; GO:0030878	Protein jagged-1b
c83103_g1_i3	c83103_g1_i3|m.16507	1546	NP_609258.1; NP_723427.1; NP_723428.1	PF02434.11	sp|Q7K237|C1GLT_DROME	K00731	GO:0016021; GO:0048531; GO:0016263; GO:0046872; GO:0021551; GO:0009247; GO:0016267; GO:0006486	Glycoprotein-N-acetylgalactosamine 3-beta-galactosyltransferase 1
c67910_g1_i1	c67910_g1_i1|m.8294	380		PF00078.22	sp|P21329|RTJK_DROFU	.	GO:0003964	RNA-directed DNA polymerase from mobile element jockey
c94462_g2_i2	c94462_g2_i2|m.42826	3637	NP_001157050.1; NP_001157053.1; NP_001157054.1; NP_001157055.1	PF05478.6	sp|O54990|PROM1_MOUSE	K06532	GO:0016324; GO:0005903; GO:0042995; GO:0009986; GO:0005929; GO:0005783; GO:0005793; GO:0005615; GO:0005887; GO:0005902; GO:0001750; GO:0005886; GO:0071914; GO:0032420; GO:0060219; GO:0010842	Prominin-1
c89163_g1_i1	c89163_g1_i1|m.25646	1583	.	PF09747.4	sp|Q9DBT3|CCD97_MOUSE	.	.	.
c98123_g1_i6	c98123_g1_i6|m.68671	456	NP_001273134.1; NP_001273137.1; NP_001273138.1; NP_001472.1; XP_005256361.1	PF13851.1	sp|O95995|GAS8_HUMAN	.	GO:0005794; GO:0005874; GO:0031514; GO:0034613; GO:0008285; GO:0030317	Growth arrest-specific protein 8
c91581_g1_i1	c91581_g1_i1|m.31954	1455	NP_001274618.1; XP_005558419.1; XP_005558420.1	PF04116.8	sp|Q9GKT2|FXDC2_MACFA	K07750	GO:0016021; GO:0005506; GO:0016491; GO:0006633	Fatty acid hydroxylase domain-containing protein 2
c93870_g1_i1	c93870_g1_i1|m.40350	2896	NP_001162697.1; NP_511076.3; NP_727226.1; NP_727227.1	PF06268.8	sp|Q24524|SING_DROME	K17455	GO:0015629; GO:0005737; GO:0043005; GO:0043025; GO:0003779; GO:0051015; GO:0030036; GO:0051017; GO:0007015; GO:0048800; GO:0008407; GO:0035017; GO:0016358; GO:0009913; GO:0007163; GO:0046847; GO:0035099; GO:0035317; GO:0030034; GO:0048812; GO:0048477; GO:0042060	Protein singed
c83385_g1_i1	c83385_g1_i1|m.16828	1896	.	PF12714.2	.	.	.	.
c95371_g1_i1	c95371_g1_i1|m.47295	2275	NP_001103241.1	PF00069.20	sp|P18652|KS6AA_CHICK	K04373	GO:0005737; GO:0005634; GO:0005819; GO:0005524; GO:0043027; GO:0000287; GO:0004674; GO:0004712; GO:0035556; GO:0043066; GO:2000491; GO:0045944	Ribosomal protein S6 kinase 2 alpha
c89389_g1_i1	c89389_g1_i1|m.26030	1778	.	PF13873.1	.	.	.	.
c94612_g3_i4	c94612_g3_i4|m.43491	5524	NP_777249.1; XP_005214553.1	PF00023.25	sp|Q95N27|PP16B_BOVIN	K17459	GO:0005634; GO:0005886; GO:0051489	Protein phosphatase 1 regulatory inhibitor subunit 16B
c68563_g1_i1	c68563_g1_i1|m.8535	1451		PF10428.4	sp|O77788|NFM_BOVIN	.	GO:0005883; GO:0005198	Neurofilament medium polypeptide
c68563_g1_i1	c68563_g1_i1|m.8536	1451	YP_518750.1	PF01469.13	sp|Q24UI6|IF2_DESHY	K02519	GO:0005737; GO:0005525; GO:0003924; GO:0003743	Translation initiation factor IF-2
c96703_g3_i2	c96703_g3_i2|m.56391	352		PF00078.22	sp|Q9NBX4|RTXE_DROME	.	GO:0003964; GO:0006278; GO:0006313	Probable RNA-directed DNA polymerase from transposon X-element
c83536_g1_i1	c83536_g1_i1|m.16996	3209	NP_776586.1	PF05184.10	sp|P26779|SAP_BOVIN	K12382	GO:0005615; GO:0070062; GO:0005764; GO:0005739; GO:0071310; GO:0060742; GO:0060736; GO:0019216; GO:0043408; GO:0006665	Prosaposin
c29007_g1_i1	c29007_g1_i1|m.2864	1373		PF00572.13	sp|Q8MUR4|RL13A_CHOPR	.	GO:0015934; GO:0003735; GO:0006412	60S ribosomal protein L13a
c95860_g1_i3	c95860_g1_i3|m.50357	4217	.	.	.	.	.	.
c94090_g1_i6	c94090_g1_i6|m.41458	5217	.	.	.	.	.	.
c95860_g1_i3	c95860_g1_i3|m.50353	4217	NP_001088547.1	PF06818.10	sp|Q5U4W1|LZTS2_XENLA	.	GO:0005813; GO:0005737; GO:0005874; GO:0030496; GO:0000910; GO:0051013; GO:0007067; GO:0030178; GO:0051168; GO:0051255; GO:0016055	Leucine zipper putative tumor suppressor 2 homolog
c95599_g1_i2	c95599_g1_i2|m.48771	2936	NP_001028886.1; NP_001245237.1; NP_001245238.1; NP_001245239.1; NP_006161.2; XP_005253748.1	PF01189.12	sp|P46087|NOP2_HUMAN	K14835	GO:0005730; GO:0044822; GO:0008757; GO:0008284; GO:0006364	Probable 28S rRNA (cytosine(4447)-C(5))-methyltransferase
c95668_g2_i2	c95668_g2_i2|m.49197	653	.	PF02535.17	.	.	.	.
c25539_g1_i1	c25539_g1_i1|m.2252	1027	.	.	.	.	.	.
c97446_g7_i2	c97446_g7_i2|m.62221	991	.	PF12171.3	.	.	.	.
c87861_g1_i1	c87861_g1_i1|m.23272	785	.	.	.	.	.	.
c97446_g7_i2	c97446_g7_i2|m.62222	991	.	.	.	.	.	.
c94420_g3_i2	c94420_g3_i2|m.42622	3111	NP_001139685.2; NP_001139686.1; NP_073608.4	PF00566.13	sp|Q8TC07|TBC15_HUMAN	.	GO:0005737; GO:0070062; GO:0005739; GO:0005097; GO:0032851; GO:0032313	TBC1 domain family member 15
c97666_g1_i3	c97666_g1_i3|m.64017	317	NP_058730.1	PF00069.20	sp|P26794|PIM1_RAT	K04702	GO:0005737; GO:0005634; GO:0005886; GO:0005524; GO:0030145; GO:0004674; GO:0043024; GO:0006915; GO:0008283; GO:0030212; GO:0043066; GO:0043433; GO:0031659; GO:0046777; GO:0006468	Serine/threonine-protein kinase pim-1
c63758_g1_i1	c63758_g1_i1|m.6789	553	NP_571921.1	PF00135.23	sp|Q9DDE3|ACES_DANRE	K01049	GO:0030054; GO:0005788; GO:0005615; GO:0005886; GO:0045202; GO:0003990; GO:0004104; GO:0006581; GO:0071405; GO:0019695; GO:0030239; GO:0007528; GO:0048666; GO:0050803; GO:0001975; GO:0045471; GO:0007271	Acetylcholinesterase
c91640_g1_i3	c91640_g1_i3|m.32125	3091	NP_955006.1; XP_006498032.1; XP_006498033.1; XP_006498034.1; XP_006498035.1	PF13855.1	sp|Q80ZI6|LRSM1_MOUSE	K10641	GO:0005737; GO:0016020; GO:0016874; GO:0004842; GO:0008270; GO:0045806; GO:0051865; GO:0030163; GO:0000209; GO:0070086; GO:0046755	E3 ubiquitin-protein ligase LRSAM1
c62813_g1_i1	c62813_g1_i1|m.6412	927	NP_013923.1	PF03200.11	sp|Q04336|YM54_YEAST	.	GO:0003824	Uncharacterized protein YMR196W
c97079_g3_i1	c97079_g3_i1|m.59267	2068	.	.	.	.	.	.
c76149_g1_i2	c76149_g1_i2|m.11171	432	.	PF12679.2	.	.	.	.
c94611_g1_i1	c94611_g1_i1|m.43477	3150	.	.	.	.	.	.
c94611_g1_i1	c94611_g1_i1|m.43476	3150	.	.	.	.	.	.
c74124_g2_i2	c74124_g2_i2|m.9761	464	NP_476721.1	PF07885.11	sp|P17972|KCNAW_DROME	K05320	GO:0005886; GO:0008076; GO:0005251; GO:0005249; GO:0006813; GO:0051260; GO:0030431	Potassium voltage-gated channel protein Shaw
c93136_g1_i2	c93136_g1_i2|m.37178	536	NP_001069848.1	PF03476.11	sp|Q1LZH1|MARC2_BOVIN	.	GO:0070062; GO:0005743; GO:0005741; GO:0005777; GO:0030151; GO:0043546; GO:0008940; GO:0030170; GO:0042126	Mitochondrial amidoxime reducing component 2
c80499_g1_i1	c80499_g1_i1|m.13939	901	NP_001125311.1	PF00635.21	sp|Q5RCC7|MSPD1_PONAB	.	GO:0016021; GO:0005198	Motile sperm domain-containing protein 1
c93762_g1_i1	c93762_g1_i1|m.39753	1610	.	PF06437.6	.	.	.	.
c59424_g1_i2	c59424_g1_i2|m.5309	1101	NP_660152.1	PF04178.7	sp|Q8WV19|SFT2A_HUMAN	.	GO:0016021; GO:0015031; GO:0016192	Vesicle transport protein SFT2A
c97210_g1_i8	c97210_g1_i8|m.60329	1473	.	PF15336.1	.	.	.	.
c93731_g1_i6	c93731_g1_i6|m.39660	6753	NP_035727.2; XP_006526971.1	PF00595.19	sp|Q9Z0U1|ZO2_MOUSE	K06098	GO:0030054; GO:0005737; GO:0005634; GO:0005886; GO:0005923; GO:0010033	Tight junction protein ZO-2
c95540_g2_i1	c95540_g2_i1|m.48358	3399	NP_001033847.1; NP_523362.2	PF13894.1	sp|P23792|DISC_DROME	.	GO:0005634; GO:0003677; GO:0001158; GO:0046872; GO:0007469; GO:0007420; GO:0007623; GO:0008062; GO:0007479; GO:0045475; GO:0045494; GO:0045944; GO:0045893; GO:0010468; GO:0007601	Protein disconnected
c132705_g1_i1	c132705_g1_i1|m.74057	616	.	.	.	.	.	.
c92947_g1_i5	c92947_g1_i5|m.36445	1412	NP_001026522.1	PF03054.11	sp|Q5ZKW0|MTU1_CHICK	K00566	GO:0005739; GO:0005524; GO:0016783; GO:0000049; GO:0008033	Mitochondrial tRNA-specific 2-thiouridylase 1
c97415_g1_i14	c97415_g1_i14|m.61957	621	.	.	.	.	.	.
c94942_g1_i2	c94942_g1_i2|m.45128	4163	NP_064468.2	PF02145.10	sp|O55007|RGPA1_RAT	.	GO:0005737; GO:0005634; GO:0017123; GO:0032859	Ral GTPase-activating protein subunit alpha-1
c81932_g1_i1	c81932_g1_i1|m.15145	633	.	.	.	.	.	.
c83165_g2_i1	c83165_g2_i1|m.16571	484	.	.	.	.	.	.
c96705_g7_i6	c96705_g7_i6|m.56420	4483	NP_001177376.1; NP_002709.2; NP_871626.1; XP_006713749.1	PF13499.1	sp|Q06190|P2R3A_HUMAN	K11583	GO:0000159; GO:0005509; GO:0008601; GO:0001754; GO:0090090; GO:0090263; GO:0045732; GO:0006470; GO:0050790; GO:0090249; GO:0007525; GO:0061053; GO:0090244	Serine/threonine-protein phosphatase 2A regulatory subunit B'' subunit alpha
c97114_g1_i1	c97114_g1_i1|m.59562	896	NP_001159632.1; NP_001159633.1; NP_001159634.1; NP_001159635.1; NP_060120.2	PF04582.7	sp|Q9ULJ8|NEB1_HUMAN	K17551	GO:0030054; GO:0030864; GO:0043197; GO:0030175; GO:0030426; GO:0045202; GO:0007015; GO:0019722; GO:0031175	Neurabin-1
c83653_g1_i1	c83653_g1_i1|m.17171	1261	NP_001157709.1; NP_080535.2	PF08941.5	sp|Q8BH75|RNF41_MOUSE	K11981	GO:0016881; GO:0005128; GO:0005135; GO:0031386; GO:0004842; GO:0008270; GO:0097191; GO:0030336; GO:0008285; GO:0051091; GO:0051865; GO:0000209; GO:0016567; GO:2000114; GO:0010468; GO:0045619; GO:0043408; GO:0045637; GO:0051896; GO:2000377	E3 ubiquitin-protein ligase NRDP1
c127768_g1_i1	c127768_g1_i1|m.73481	791	NP_999487.1	PF02460.13	sp|P56941|NPC1_PIG	K12385	GO:0005783; GO:0005768; GO:0005576; GO:0005887; GO:0005764; GO:0005635; GO:0048471; GO:0015485; GO:0008158; GO:0008206; GO:0042632; GO:0008203; GO:0030301; GO:0007041; GO:0006486	Niemann-Pick C1 protein
c110600_g1_i1	c110600_g1_i1|m.71739	552	XP_005563410.1; XP_005563411.1	.	sp|Q8SPI2|CHCH7_MACFA	.	GO:0005739	Coiled-coil-helix-coiled-coil-helix domain-containing protein 7
c18917_g1_i1	c18917_g1_i1|m.1513	1219	NP_000028.3; NP_001135917.1; NP_001135918.1; NP_065208.2; NP_065209.2; NP_065210.2; NP_065211.2; NP_065213.2	PF12796.2	sp|P16157|ANK1_HUMAN	K10380	GO:0030673; GO:0016323; GO:0030863; GO:0005856; GO:0005829; GO:0031430; GO:0005634; GO:0005886; GO:0045211; GO:0042383; GO:0016529; GO:0014731; GO:0030018; GO:0051117; GO:0008093; GO:0019899; GO:0030507; GO:0005200; GO:0005198; GO:0007411; GO:0007010; GO:0006888; GO:0048821; GO:0006887; GO:0045199; GO:0015672; GO:0006779; GO:0010638; GO:0072661; GO:0007165	Ankyrin-1
c92179_g1_i2	c92179_g1_i2|m.33863	1724	.	.	.	.	.	.
c66581_g1_i1	c66581_g1_i1|m.7707	751	NP_650123.1	PF00067.17	sp|Q9VGH1|CP315_DROME	K10722	GO:0016020; GO:0005739; GO:0042768; GO:0020037; GO:0005506; GO:0016705; GO:0007417; GO:0007391; GO:0006697; GO:0008258; GO:0007494; GO:0008045	Cytochrome P450 315a1, mitochondrial
c92179_g1_i2	c92179_g1_i2|m.33860	1724	.	.	.	.	.	.
c92880_g1_i2	c92880_g1_i2|m.36201	1043	.	PF05653.9	.	.	.	.
c93763_g1_i1	c93763_g1_i1|m.39757	1543		PF00041.16	sp|Q98902|L1CAM_TAKRU	.	GO:0016021; GO:0005886; GO:0007155	Neural cell adhesion molecule L1
c59100_g1_i2	c59100_g1_i2|m.5166	860	NP_006157.1	PF00808.18	sp|P25208|NFYB_HUMAN	K08065	GO:0016602; GO:0005654; GO:0005634; GO:0003677; GO:0070491; GO:0043565; GO:0003700; GO:0044212; GO:0044255; GO:0045893; GO:0006355; GO:0044281; GO:0006351	Nuclear transcription factor Y subunit beta
c96210_g5_i4	c96210_g5_i4|m.52726	3477	NP_001164496.1; NP_002830.1; NP_569075.2; NP_569076.2; XP_006716887.1; XP_006716894.1; XP_006716895.1; XP_006716896.1; XP_006716898.1	PF00102.22	sp|P23468|PTPRD_HUMAN	K06777	GO:0070062; GO:0005887; GO:0050839; GO:0005102; GO:0005001; GO:0007157; GO:0030182; GO:0035335; GO:0006796; GO:0050775; GO:0097105; GO:0006470; GO:0007185	Receptor-type tyrosine-protein phosphatase delta
c95943_g1_i7	c95943_g1_i7|m.50941	407	NP_569910.1	PF09744.4	sp|O76878|RIPL_DROME	.	GO:0048812	RILP-like protein homolog
c97063_g1_i5	c97063_g1_i5|m.59168	2039	.	PF04942.9	.	.	.	.
c97761_g2_i1	c97761_g2_i1|m.65001	1454	NP_001070417.1	PF00735.13	sp|Q08DM7|SEPT3_BOVIN	K16938	GO:0030054; GO:0031105; GO:0045202; GO:0005525; GO:0007049; GO:0051301	Neuronal-specific septin-3
c95795_g1_i2	c95795_g1_i2|m.49873	3332	NP_001020238.1	PF13855.1	sp|Q52KR2|LRIG2_MOUSE	.	GO:0005737; GO:0016021; GO:0005886; GO:0060384; GO:0010640; GO:0007605	Leucine-rich repeats and immunoglobulin-like domains protein 2
c93075_g1_i3	c93075_g1_i3|m.36973	2752	NP_001035814.1; NP_001035877.1; NP_056062.1; XP_005255869.1; XP_006721211.1; XP_006721212.1; XP_006721213.1; XP_006721214.1	PF01302.20	sp|Q9NQC7|CYLD_HUMAN	K08601	GO:0005813; GO:0005829; GO:0031234; GO:0005874; GO:0005634; GO:0061578; GO:0070064; GO:0019901; GO:0004843; GO:0008270; GO:0007049; GO:0045087; GO:0070266; GO:0090090; GO:0042347; GO:0032088; GO:0032480; GO:0035872; GO:0070423; GO:2001238; GO:0070536; GO:2001242; GO:0070507; GO:0007346; GO:0006511; GO:0016055	Ubiquitin carboxyl-terminal hydrolase CYLD
c85099_g1_i1	c85099_g1_i1|m.18816	689	.	PF13843.1	sp|Q96DM1|PGBD4_HUMAN	.	.	.
c64317_g1_i2	c64317_g1_i2|m.7123	617	.	PF00431.15	.	.	.	.
c72303_g1_i1	c72303_g1_i1|m.9360	617	.	.	.	.	.	.
c94885_g1_i8	c94885_g1_i8|m.44881	954	.	.	.	.	.	.
c96752_g2_i3	c96752_g2_i3|m.56744	1791	NP_611010.4	PF05276.9	sp|Q9V785|3BP5H_DROME	.	GO:0009952; GO:0007498; GO:0042694; GO:0007517; GO:0048644	SH3 domain-binding protein 5 homolog
c52525_g1_i1	c52525_g1_i1|m.4240	409	.	.	.	.	.	.
c85976_g1_i3	c85976_g1_i3|m.20195	4471	NP_957057.1	PF07992.9	sp|Q6PBT5|PYRD1_DANRE	.	GO:0016491	Pyridine nucleotide-disulfide oxidoreductase domain-containing protein 1
c82627_g1_i1	c82627_g1_i1|m.15871	834	.	PF14529.1	.	.	.	.
c96272_g1_i7	c96272_g1_i7|m.53185	3094	NP_075532.1	.	sp|Q9EPK7|XPO7_MOUSE	K18460	GO:0005737; GO:0005643; GO:0008536; GO:0006886; GO:0051028; GO:0006913	Exportin-7
c94617_g1_i3	c94617_g1_i3|m.43518	5340	NP_061213.2	PF01553.16	sp|Q8K2C8|GPAT4_MOUSE	K13506	GO:0005783; GO:0030176; GO:0004366; GO:0006637; GO:0016024; GO:0046339; GO:0006631; GO:0002071; GO:0007595; GO:0008610; GO:0030879; GO:0006656; GO:0040014; GO:0019432; GO:0006641	Glycerol-3-phosphate acyltransferase 4
c75711_g1_i1	c75711_g1_i1|m.10875	959	.	.	.	.	.	.
c85614_g1_i1	c85614_g1_i1|m.19535	5238	NP_795953.2; XP_006511770.1	PF00533.21	sp|Q6ZQF0|TOPB1_MOUSE	K10728	GO:0005694; GO:0000794; GO:0005737; GO:0005856; GO:0001673; GO:0005886; GO:0016605; GO:0003677; GO:0006281; GO:0007131; GO:0010212	DNA topoisomerase 2-binding protein 1
c90490_g1_i6	c90490_g1_i6|m.28867	1817	NP_001014581.1; NP_001246713.1; NP_001246714.1; NP_648448.1; NP_729685.2	PF03360.11	sp|Q9VTG7|B3G2P_DROME	K10812	GO:0005794; GO:0016021; GO:0046988; GO:0046989; GO:0015018; GO:0046872; GO:0046987; GO:0009101; GO:0006688; GO:0007422; GO:0006486; GO:0030166	Galactosylgalactosylxylosylprotein 3-beta-glucuronosyltransferase P
c90490_g1_i6	c90490_g1_i6|m.28866	1817	.	.	.	.	.	.
c26764_g1_i1	c26764_g1_i1|m.2481	1259	NP_001011217.1	PF02574.11	sp|Q5M8Z0|BHMT1_XENTR	K00544	GO:0005737; GO:0047150; GO:0008898; GO:0008270; GO:0006579; GO:0009086	Betaine--homocysteine S-methyltransferase 1
c83513_g1_i2	c83513_g1_i2|m.16965	1165	NP_776594.1	PF00610.16	sp|O46470|RGS7_BOVIN	K16449	GO:0005737; GO:0044292; GO:0005834; GO:0005634; GO:0005886; GO:0005096; GO:0004871; GO:0007186; GO:0035556; GO:0043547; GO:0038032	Regulator of G-protein signaling 7
c82538_g1_i3	c82538_g1_i3|m.15786	1306	NP_001277338.1; NP_001277340.1; NP_780581.1	PF00106.20	sp|Q8CEE7|RDH13_MOUSE	K11161	GO:0005739; GO:0016491; GO:0042462; GO:0009644; GO:0010842	Retinol dehydrogenase 13
c93605_g1_i2	c93605_g1_i2|m.39111	1290	NP_564637.1	PF00168.25	sp|Q93XX4|C2D61_ARATH	.	GO:0016021; GO:0005886; GO:0005773	C2 domain-containing protein At1g53590
c91264_g1_i3	c91264_g1_i3|m.31028	1750	NP_001014613.2; NP_001027170.1; NP_476576.1; NP_476577.3; NP_476578.3	PF05920.6	sp|O46339|HTH_DROME	K16672	GO:0005737; GO:0005634; GO:0005667; GO:0003677; GO:0003705; GO:0003700; GO:0008134; GO:0007420; GO:0048749; GO:0001752; GO:0001654; GO:0048735; GO:0007480; GO:0007476; GO:0007479; GO:0007422; GO:0045944; GO:0000060; GO:0034504; GO:0009954; GO:0042659; GO:0045664; GO:0006357; GO:0007432; GO:0035282; GO:0007525; GO:0010092; GO:0007383; GO:0007380; GO:0006366	Homeobox protein homothorax
c89651_g2_i1	c89651_g2_i1|m.26658	2261	NP_001095679.1	PF00254.23	sp|A6QQ71|FKBP6_BOVIN	K09572	GO:0005737; GO:0005829; GO:0005789; GO:0000795; GO:0005528; GO:0051879; GO:0003755; GO:0030154; GO:0061077; GO:0043046; GO:0031047; GO:0007126; GO:0034587; GO:0006457; GO:0000413; GO:0007283	Inactive peptidyl-prolyl cis-trans isomerase FKBP6
c94759_g1_i3	c94759_g1_i3|m.44204	3214	NP_001180199.1; NP_001269103.1; NP_006791.2; NP_523352.1; NP_523353.2; XP_005274497.1; XP_006724524.1	PF05712.8	sp|Q8N5Y2|MS3L1_HUMAN	K18403	GO:0072487; GO:0005654; GO:0005634; GO:0003677; GO:0035064; GO:0003700; GO:0006325; GO:0043984; GO:0007275; GO:0006366	Male-specific lethal 3 homolog
c94421_g1_i12	c94421_g1_i12|m.42668	2250	NP_001069459.1	PF00191.15	sp|P20072|ANXA7_BOVIN	K17095	GO:0042584; GO:0005829; GO:0005789; GO:0070062; GO:0005635; GO:0005886; GO:0005509; GO:0005544; GO:0048306; GO:0042802; GO:0044822; GO:0006914; GO:0008283; GO:0006874; GO:0009992; GO:0030855; GO:0007599; GO:0010629; GO:0008360; GO:0009651; GO:0035176	Annexin A7
c97682_g1_i8	c97682_g1_i8|m.64137	3495		PF00626.17	sp|Q27319|GELS_HOMAM	.	GO:0005737; GO:0005856; GO:0046872; GO:0051693	Gelsolin, cytoplasmic
c76442_g1_i1	c76442_g1_i1|m.11412	1936	NP_001084766.1	PF00667.15	sp|Q6NRG5|NDOR1_XENLA	.	GO:0005829; GO:0048471; GO:0050660; GO:0010181; GO:0005506; GO:0050661; GO:0003958; GO:0008219; GO:0036245; GO:0016226	NADPH-dependent diflavin oxidoreductase 1
c96236_g2_i1	c96236_g2_i1|m.52950	1499	NP_001069477.1; XP_005215470.1	PF03982.8	sp|Q0VCR6|TMM68_BOVIN	.	GO:0016021; GO:0016746	Transmembrane protein 68
c69643_g1_i1	c69643_g1_i1|m.8764	386	.	.	.	.	.	.
c96515_g1_i2	c96515_g1_i2|m.54956	1214	.	.	.	.	.	.
c96515_g1_i2	c96515_g1_i2|m.54957	1214	.	PF00078.22	.	.	.	.
c86224_g1_i1	c86224_g1_i1|m.20651	2499	.	.	.	.	.	.
c98184_g2_i2	c98184_g2_i2|m.69200	2965	.	PF04969.11	sp|Q8IVD9|NUDC3_HUMAN	.	.	.
c76680_g1_i2	c76680_g1_i2|m.11611	449	.	.	.	.	.	.
c89396_g1_i6	c89396_g1_i6|m.26041	368	.	.	.	.	.	.
c92914_g2_i3	c92914_g2_i3|m.36298	3478	.	.	.	.	.	.
c75571_g1_i1	c75571_g1_i1|m.10803	1156	.	PF04096.9	.	.	.	.
c98261_g10_i1	c98261_g10_i1|m.69722	653	.	PF00078.22	.	.	.	.
c98194_g2_i2	c98194_g2_i2|m.69271	842	.	.	.	.	.	.
c80097_g1_i1	c80097_g1_i1|m.13652	388	NP_001188525.1; NP_001188526.1; NP_001188527.1; NP_001245462.1; NP_524759.2; NP_726749.2; NP_726750.1; NP_726754.1	PF12171.3	sp|Q01295|BRC1_DROME	K02174	GO:0005634; GO:0003677; GO:0046872; GO:0000977; GO:0003700; GO:0006914; GO:0008219; GO:0071390; GO:0001752; GO:0048813; GO:0035072; GO:0007562; GO:0042332; GO:0048808; GO:0007552; GO:0048747; GO:0010629; GO:0048477; GO:0045944; GO:0007458; GO:0040034; GO:0035075; GO:0009608; GO:0035070	Broad-complex core protein isoforms 1/2/3/4/5
c94064_g1_i1	c94064_g1_i1|m.41269	5412	NP_609058.2; NP_723198.2	PF04582.7	sp|Q9VMA7|TGO1_DROME	.	GO:0070971; GO:0005794; GO:0000137; GO:0016021; GO:0006887; GO:0007030; GO:0009306	Transport and Golgi organization protein 1
c67011_g1_i1	c67011_g1_i1|m.7841	1585	NP_998586.1	PF03372.18	sp|A0MTA1|APEX1_DANRE	K10771	GO:0005783; GO:0005739; GO:0005634; GO:0003677; GO:0003906; GO:0008311; GO:0046872; GO:0003723; GO:0006284; GO:0000737; GO:0000738; GO:0080111; GO:0060047; GO:0001947; GO:0043066; GO:0010628	DNA-(apurinic or apyrimidinic site) lyase
c97019_g2_i5	c97019_g2_i5|m.58865	1112	NP_001156340.1; NP_001156341.1; NP_694780.1	PF09457.5	sp|Q8CHD8|RFIP3_MOUSE	K12485	GO:0005813; GO:0032154; GO:0005768; GO:0045171; GO:0016020; GO:0030496; GO:0005634; GO:0055037; GO:0030306; GO:0005509; GO:0042803; GO:0017137; GO:0000910; GO:0032456	Rab11 family-interacting protein 3
c97489_g1_i4	c97489_g1_i4|m.62512	817	NP_705954.2	PF00121.13	sp|Q90XG0|TPISB_DANRE	K01803	GO:0004807; GO:0006094; GO:0006096; GO:0006098	Triosephosphate isomerase B
c93700_g1_i3	c93700_g1_i3|m.39434	605	NP_036724.1	PF02771.11	sp|P12007|IVD_RAT	K00253	GO:0005759; GO:0031966; GO:0050660; GO:0008470; GO:0033539; GO:0006552; GO:0006551; GO:0051260	Isovaleryl-CoA dehydrogenase, mitochondrial
c90648_g1_i1	c90648_g1_i1|m.29307	4701	NP_003282.2	PF12580.3	sp|P29144|TPP2_HUMAN	K01280	GO:0005737; GO:0005829; GO:0005634; GO:0004177; GO:0004175; GO:0004252; GO:0008240; GO:0002474; GO:0000209; GO:0006508	Tripeptidyl-peptidase 2
c3908_g1_i2	c3908_g1_i2|m.307	1147	NP_001040067.1	PF04117.7	sp|Q2KIK2|MP17L_BOVIN	K13349	GO:0016021; GO:0005777	Mpv17-like protein
c96146_g5_i7	c96146_g5_i7|m.52337	1100	NP_001034288.1; NP_077307.2; XP_005260606.1	PF00650.15	sp|Q9BTX7|TTPAL_HUMAN	.	GO:0005622; GO:0016020; GO:0005215	Alpha-tocopherol transfer protein-like
c76538_g1_i2	c76538_g1_i2|m.11492	448	NP_056418.1	PF15266.1	sp|Q9Y3X0|CCDC9_HUMAN	.	GO:0044822	Coiled-coil domain-containing protein 9
c98237_g2_i5	c98237_g2_i5|m.69582	1679		.	sp|P20825|POL2_DROME	.	GO:0004190; GO:0004519; GO:0003676; GO:0003964; GO:0015074	Retrovirus-related Pol polyprotein from transposon 297
c93795_g1_i4	c93795_g1_i4|m.39927	1963	.	PF01429.14	.	.	.	.
c96156_g1_i1	c96156_g1_i1|m.52403	5018	.	PF04685.8	.	.	.	.
c120001_g1_i1	c120001_g1_i1|m.72688	1571	.	.	.	.	.	.
c97455_g5_i1	c97455_g5_i1|m.62297	1018	.	.	.	.	.	.
c118062_g1_i1	c118062_g1_i1|m.72387	439	.	PF13551.1	.	.	.	.
c95937_g1_i3	c95937_g1_i3|m.50892	2345	.	PF04307.9	.	.	.	.
c96874_g1_i4	c96874_g1_i4|m.57657	6544	NP_899065.2	PF00651.26	sp|Q5XKL5|BTBD8_HUMAN	K10480	GO:0005634	BTB/POZ domain-containing protein 8
c93611_g1_i2	c93611_g1_i2|m.39139	3709	.	.	.	.	.	.
c87316_g2_i1	c87316_g2_i1|m.22385	670	.	.	.	.	.	.
c117571_g1_i1	c117571_g1_i1|m.72257	785	NP_056555.2; XP_006513292.1	PF06320.8	sp|O55102|BL1S1_MOUSE	.	GO:0031083; GO:0005829; GO:0005758; GO:0005759; GO:0005739; GO:0009060; GO:0008089; GO:0048490; GO:0031175; GO:0018394	Biogenesis of lysosome-related organelles complex 1 subunit 1
c96283_g1_i4	c96283_g1_i4|m.53266	2154		PF02126.13	sp|Q0P3Z2|PTER_DANRE	.	GO:0016787; GO:0008270; GO:0009056	Phosphotriesterase-related protein
c96143_g1_i2	c96143_g1_i2|m.52284	1589	NP_001103239.1	PF00685.22	sp|A2BGL3|WSCD2_DANRE	.	GO:0016021; GO:0008146	WSC domain-containing protein 2
c81885_g1_i1	c81885_g1_i1|m.15083	2035	.	PF04277.8	.	.	.	.
c93079_g1_i2	c93079_g1_i2|m.36992	955	.	PF01607.19	.	.	.	.
c95022_g1_i1	c95022_g1_i1|m.45539	3005	NP_001240697.1; NP_001240698.1; NP_001240699.1; NP_620083.1; XP_006502467.1; XP_006502468.1; XP_006502469.1	PF11559.3	sp|Q8VC66|ADIP_MOUSE	K06085	GO:0031252; GO:0005913; GO:0034451; GO:0005634; GO:0043234; GO:0007155; GO:0051297; GO:2000145; GO:0035020	Afadin- and alpha-actinin-binding protein
c98420_g1_i1	c98420_g1_i1|m.70177	1992	NP_001116478.1	PF00089.21	sp|Q9XSM2|TRYT_SHEEP	K01340	GO:0005576; GO:0004252	Tryptase-2
c63667_g1_i1	c63667_g1_i1|m.6727	3477	NP_659075.1	PF08698.6	sp|Q8VCY6|UTP6_MOUSE	K14557	GO:0005730; GO:0006364	U3 small nucleolar RNA-associated protein 6 homolog
c96156_g1_i1	c96156_g1_i1|m.52404	5018	NP_002309.1	PF01186.12	sp|Q9Y4K0|LOXL2_HUMAN	K00280	GO:0005604; GO:0005694; GO:0005615; GO:0016020; GO:0005634; GO:0003682; GO:0005507; GO:0009055; GO:0035064; GO:0070492; GO:0004720; GO:0005044; GO:0003714; GO:0007568; GO:0007155; GO:0006464; GO:0030199; GO:0043542; GO:0001935; GO:0001837; GO:0016570; GO:0045892; GO:0055114; GO:0032332; GO:0018277; GO:0046688; GO:0001666; GO:0002040; GO:0006351	Lysyl oxidase homolog 2
c24695_g1_i1	c24695_g1_i1|m.2187	429	.	.	.	.	.	.
c85865_g1_i1	c85865_g1_i1|m.20048	1233	.	.	.	.	.	.
c89985_g1_i1	c89985_g1_i1|m.27532	4877	NP_001243056.1; NP_001243057.1; NP_950245.2	PF01189.12	sp|Q96CB9|NSUN4_HUMAN	.	GO:0005762; GO:0008168; GO:0019843; GO:0031167	5-methylcytosine rRNA methyltransferase NSUN4
c89852_g1_i1	c89852_g1_i1|m.27126	2653	NP_001008672.1	PF12998.2	sp|Q66KD5|ING3_XENTR	K11319	GO:0000812; GO:0008270; GO:0043968; GO:0043967; GO:0043065; GO:0040008; GO:0006355; GO:0006351	Inhibitor of growth protein 3
c98105_g1_i2	c98105_g1_i2|m.68517	2250	NP_001268256.1	PF07690.11	sp|P53988|MOT2_MESAU	.	GO:0005887; GO:0015129; GO:0050833; GO:0015355; GO:0015293; GO:0035873; GO:1901475	Monocarboxylate transporter 2
c2577_g1_i1	c2577_g1_i1|m.183	361	.	.	.	.	.	.
c94878_g1_i1	c94878_g1_i1|m.44850	2418	NP_001246325.1; NP_477474.1; NP_725412.2	PF01399.22	sp|Q7KLV9|PSD11_DROME	K03036	GO:0005875; GO:0005838; GO:0008541; GO:0043161; GO:0006508	26S proteasome non-ATPase regulatory subunit 11
c85430_g1_i1	c85430_g1_i1|m.19220	2718	NP_035047.2	PF07474.7	sp|P10493|NID1_MOUSE	K06826	GO:0005605; GO:0005604; GO:0071944; GO:0031012; GO:0005576; GO:0070062; GO:0005578; GO:0005509; GO:0005518; GO:0050840; GO:0043237; GO:0007160; GO:0030198; GO:0032836; GO:0010811	Nidogen-1
c95803_g2_i2	c95803_g2_i2|m.49953	3816	NP_620687.2	PF13688.1	sp|Q8TE57|ATS16_HUMAN	K08630	GO:0005578; GO:0004222; GO:0008270; GO:0001658	A disintegrin and metalloproteinase with thrombospondin motifs 16
c86057_g1_i1	c86057_g1_i1|m.20345	1858	NP_998858.1	PF04158.9	sp|Q6NVS5|DCA13_XENTR	K11806	GO:0080008; GO:0005634; GO:0030529; GO:0016567; GO:0006364	DDB1- and CUL4-associated factor 13
c96751_g1_i5	c96751_g1_i5|m.56730	3593	NP_594133.1	PF14691.1	sp|Q9C102|GLT1_SCHPO	K00264	GO:0005829; GO:0005739; GO:0051538; GO:0050660; GO:0010181; GO:0016040; GO:0004355; GO:0005506; GO:0006537; GO:0006541; GO:0097054	Putative glutamate synthase [NADPH]
c49270_g1_i1	c49270_g1_i1|m.3923	727	.	.	.	.	.	.
c97911_g1_i6	c97911_g1_i6|m.66459	1709	NP_001158095.1; NP_036286.2	PF02171.12	sp|Q9UKV8|AGO2_HUMAN	K11593	GO:0005737; GO:0000932; GO:0005829; GO:0016020; GO:0035068; GO:0005845; GO:0005634; GO:0005844; GO:0030529; GO:0016442; GO:0004521; GO:0070551; GO:0046872; GO:0035198; GO:0003729; GO:0044822; GO:0000340; GO:0035197; GO:0003743; GO:0007173; GO:0038095; GO:0008543; GO:0010467; GO:0031047; GO:0045087; GO:0035279; GO:0035278; GO:0045947; GO:0048011; GO:0007219; GO:0048015; GO:1900153; GO:0060213; GO:…	Protein argonaute-2
c76520_g1_i1	c76520_g1_i1|m.11473	816	NP_035404.4; XP_006539741.1	PF02996.12	sp|Q3TLD5|RMP_MOUSE	K17560	GO:0042995; GO:0005737; GO:0005665; GO:0005739; GO:0005634; GO:0016272; GO:0003682; GO:0004864; GO:0001106; GO:0071363; GO:0071383; GO:2001243; GO:0010923; GO:0000122; GO:0006457; GO:0001558; GO:0009615	Unconventional prefoldin RPB5 interactor
c95943_g1_i1	c95943_g1_i1|m.50932	2198	NP_569910.1	PF09744.4	sp|O76878|RIPL_DROME	.	GO:0048812	RILP-like protein homolog
c93851_g3_i7	c93851_g3_i7|m.40203	886	.	.	.	.	.	.
c94059_g1_i1	c94059_g1_i1|m.41252	2790	NP_064576.1	PF10245.4	sp|P82650|RT22_HUMAN	K17401	GO:0005761; GO:0005763; GO:0005739; GO:0003735	28S ribosomal protein S22, mitochondrial
c81235_g1_i1	c81235_g1_i1|m.14466	616	NP_001117925.1	PF10044.4	sp|Q6X4M3|LIN52_ONCMY	.	GO:0070176; GO:0007049; GO:0007275; GO:0006351	Protein lin-52 homolog
c97378_g1_i9	c97378_g1_i9|m.61686	1644	NP_001077432.1; NP_001077433.1; NP_001077434.1; NP_006853.2; XP_005244910.1; XP_005244911.1	PF00567.19	sp|Q9Y2W6|TDRKH_HUMAN	K18406	GO:0005739; GO:0071546; GO:0071547; GO:0003723; GO:0030154; GO:0043046; GO:0009566; GO:0031047; GO:0007140; GO:0034587; GO:0007283	Tudor and KH domain-containing protein
c87042_g2_i1	c87042_g2_i1|m.21969	2427	NP_060021.1	PF00497.15	sp|Q9ULK0|GRID1_HUMAN	K05206	GO:0030054; GO:0030425; GO:0070062; GO:0008328; GO:0045211; GO:0005234; GO:0004970; GO:0034220; GO:0035235; GO:0035176; GO:0035249	Glutamate receptor ionotropic, delta-1
c84221_g1_i4	c84221_g1_i4|m.17933	878	NP_001155269.1; NP_780515.2; XP_006538519.1	PF02755.10	sp|Q501J7|PHAR4_MOUSE	K17585	GO:0005737; GO:0005622; GO:0030027; GO:0003779; GO:0008157; GO:0004864; GO:0071862; GO:0030036; GO:0061386; GO:0048484; GO:2001045; GO:0001755; GO:0001843; GO:0043085; GO:0051726; GO:0007266	Phosphatase and actin regulator 4
c95672_g2_i5	c95672_g2_i5|m.49215	6246	.	.	.	.	.	.
c81432_g2_i2	c81432_g2_i2|m.14628	2001	NP_001004538.1	PF13896.1	sp|Q66PG1|LARG2_DANRE	K09668	GO:0005794; GO:0016021; GO:0016757; GO:0006486	Glycosyltransferase-like protein LARGE2
c88057_g2_i1	c88057_g2_i1|m.23532	689	.	PF03153.8	.	.	.	.
c66722_g1_i1	c66722_g1_i1|m.7748	333	.	PF01498.13	.	.	.	.
c3566_g1_i2	c3566_g1_i2|m.289	337	.	.	.	.	.	.
c87733_g1_i3	c87733_g1_i3|m.23033	1324	NP_001124851.1	PF06456.8	sp|Q5REH1|PICK1_PONAB	.	GO:0030054; GO:0005737; GO:0005856; GO:0043005; GO:0045211; GO:0051015; GO:0071933; GO:0046872; GO:0036294; GO:0042149; GO:0097062; GO:0097061; GO:0021782; GO:0060292; GO:0034316; GO:0002092	PRKCA-binding protein
c97250_g6_i1	c97250_g6_i1|m.60779	505		PF00078.22	sp|P04323|POL3_DROME	.	GO:0004190; GO:0004519; GO:0003676; GO:0003964; GO:0015074	Retrovirus-related Pol polyprotein from transposon 17.6
c68591_g1_i1	c68591_g1_i1|m.8558	531	NP_001941.2	.	sp|Q16254|E2F4_HUMAN	K04682	GO:0005737; GO:0005654; GO:0005634; GO:0005667; GO:0003677; GO:0019904; GO:0003700; GO:0008134; GO:0008015; GO:0006884; GO:0042384; GO:0002064; GO:0010467; GO:0000278; GO:0009887; GO:0045944; GO:0042127; GO:0008361; GO:0000083; GO:0006367; GO:0006351; GO:0007179	Transcription factor E2F4
c96990_g1_i1	c96990_g1_i1|m.58627	329	NP_004479.1	PF13855.1	sp|P40197|GPV_HUMAN	K06260	GO:0070062; GO:0005887; GO:0005886; GO:0007596; GO:0007597; GO:0007155; GO:0007160; GO:0010544; GO:0030168	Platelet glycoprotein V
c79190_g1_i1	c79190_g1_i1|m.13075	704	.	.	.	.	.	.
c50511_g1_i1	c50511_g1_i1|m.4023	2095	NP_776149.1; XP_006537896.1	PF00211.15	sp|Q6VVW5|ANPRB_MOUSE	K12324	GO:0016021; GO:0005886; GO:0005524; GO:0005525; GO:0004383; GO:0042802; GO:0016941; GO:0017046; GO:0004672; GO:0060348; GO:0097011; GO:0006182; GO:0035556; GO:0051447; GO:1900194; GO:0001503; GO:0007168; GO:0044702	Atrial natriuretic peptide receptor 2
c84269_g1_i2	c84269_g1_i2|m.17986	423	NP_055532.1	PF13465.1	sp|O15090|ZN536_HUMAN	.	GO:0005634; GO:0046872; GO:0044323; GO:0045665; GO:0048387; GO:0006355; GO:0006351	Zinc finger protein 536
c94070_g1_i1	c94070_g1_i1|m.41299	679	.	PF12487.3	.	.	.	.
c96062_g1_i1	c96062_g1_i1|m.51741	5558	NP_001012038.1	PF06602.9	sp|Q5PQT2|MTMR3_RAT	K18082	GO:0005737; GO:0019898; GO:0005634; GO:0046872; GO:0052629; GO:0004438; GO:0004722; GO:0004725; GO:0046856	Myotubularin-related protein 3
c93149_g2_i4	c93149_g2_i4|m.37231	1884	NP_001287355.1; NP_476709.1	PF00089.21	sp|Q05319|STUB_DROME	.	GO:0016021; GO:0005886; GO:0004252; GO:0051017; GO:0007010; GO:0006508; GO:0035220	Serine proteinase stubble
c95655_g1_i2	c95655_g1_i2|m.49120	2512	NP_001129011.1	PF02902.14	sp|Q5RBB1|SENP1_PONAB	K08592	GO:0005737; GO:0005925; GO:0031965; GO:0016929; GO:0006919; GO:0097190; GO:0032435; GO:0045944; GO:0016926; GO:0010724	Sentrin-specific protease 1
c58937_g1_i2	c58937_g1_i2|m.5094	4247	NP_062808.3	PF12205.3	sp|Q9JLQ2|GIT2_MOUSE	K12487	GO:0005654; GO:0008060; GO:0008270; GO:0048266; GO:0032312	ARF GTPase-activating protein GIT2
c58937_g1_i2	c58937_g1_i2|m.5095	4247	NP_001071554.1	PF01138.16	sp|Q7YRA3|EXOS4_BOVIN	K11600	GO:0005737; GO:0000178; GO:0005634; GO:0035327; GO:0017091; GO:0004527; GO:0051607; GO:0045006; GO:0071044; GO:0000460; GO:0071028; GO:0030307	Exosome complex component RRP41
c58937_g1_i2	c58937_g1_i2|m.5096	4247	.	.	.	.	.	.
c96556_g1_i2	c96556_g1_i2|m.55277	4206	NP_080557.2	PF13886.1	sp|Q9CRG1|TM7S3_MOUSE	.	GO:0070062; GO:0016021; GO:0005886	Transmembrane 7 superfamily member 3
c94028_g1_i2	c94028_g1_i2|m.41162	1400		PF00089.21	sp|Q27081|CFB_TACTR	.	GO:0005576; GO:0004252; GO:0042381	Clotting factor B
c90559_g1_i1	c90559_g1_i1|m.29046	650	.	PF05501.6	.	.	.	.
c97000_g1_i3	c97000_g1_i3|m.58732	4021	NP_611043.1; NP_725472.1	PF00535.21	sp|Q6WV20|GALT1_DROME	K00710	GO:0005795; GO:0016021; GO:0030246; GO:0046872; GO:0004653; GO:0009312; GO:0006486	Polypeptide N-acetylgalactosaminyltransferase 1
c84333_g2_i1	c84333_g2_i1|m.18054	1129	.	.	.	.	.	.
c84333_g2_i1	c84333_g2_i1|m.18055	1129	.	PF13499.1	.	.	.	.
c59716_g1_i1	c59716_g1_i1|m.5426	3922	NP_001265485.1; NP_001274151.1	PF04062.9	sp|O15145|ARPC3_HUMAN	K05756	GO:0015629; GO:0005885; GO:0005829; GO:0070062; GO:0005925; GO:0030027; GO:0016020; GO:0005200; GO:0034314; GO:0006928; GO:0038096; GO:0045087	Actin-related protein 2/3 complex subunit 3
c96230_g1_i5	c96230_g1_i5|m.52929	3034	.	.	.	.	.	.
c96713_g1_i3	c96713_g1_i3|m.56458	3730	.	.	.	.	.	.
c86997_g1_i2	c86997_g1_i2|m.21907	2624	NP_001014338.1	PF13766.1	sp|Q58EB4|HIBCH_DANRE	K05605	GO:0005739; GO:0003860; GO:0006574	3-hydroxyisobutyryl-CoA hydrolase, mitochondrial
c74422_g1_i3	c74422_g1_i3|m.9908	397	NP_001072608.1	PF07690.11	sp|Q05B21|VGLU1_XENTR	K12302	GO:0030054; GO:0031410; GO:0016021; GO:0043005; GO:0045202; GO:0015293; GO:0006836; GO:0006814	Vesicular glutamate transporter 1
c96462_g3_i3	c96462_g3_i3|m.54573	2671	.	.	.	.	.	.
c95519_g1_i3	c95519_g1_i3|m.48230	2310	.	PF15292.1	.	.	.	.
c86997_g1_i2	c86997_g1_i2|m.21909	2624	.	PF13766.1	.	.	.	.
c70230_g1_i2	c70230_g1_i2|m.9009	734	NP_001074856.1; XP_006500067.1	PF13465.1	sp|A2APF3|CTCFL_MOUSE	.	GO:0005737; GO:0005634; GO:0042393; GO:0046872; GO:0000978; GO:0001077; GO:0043565; GO:0043046; GO:0016571; GO:0006349; GO:0051569	Transcriptional repressor CTCFL
c97841_g2_i2	c97841_g2_i2|m.65766	3782	.	.	.	.	.	.
c94755_g1_i2	c94755_g1_i2|m.44181	3289		PF13358.1	sp|Q04202|TCB2_CAEBR	.	GO:0005634; GO:0003677; GO:0004803; GO:0015074; GO:0006313	Transposable element Tcb2 transposase
c91653_g1_i1	c91653_g1_i1|m.32148	1325	NP_001030461.1	PF09380.5	sp|Q58CU2|E41L5_BOVIN	.	GO:0030054; GO:0005737; GO:0005856; GO:0019898	Band 4.1-like protein 5
c86141_g1_i1	c86141_g1_i1|m.20516	2512	NP_001017843.1	PF00293.23	sp|Q568Q0|NUD18_DANRE	K17817	GO:0044717; GO:0044715; GO:0044716; GO:0000287; GO:0046057; GO:0046067; GO:0046712	8-oxo-dGDP phosphatase NUDT18
c96999_g1_i1	c96999_g1_i1|m.58726	5616	NP_001037835.1	PF00149.23	sp|O15442|MPPD1_HUMAN	.	GO:0016787	Metallophosphoesterase domain-containing protein 1
c74618_g1_i3	c74618_g1_i3|m.10010	2374	NP_848784.1	PF13903.1	sp|Q8BHH8|CLRN3_MOUSE	.	GO:0070062; GO:0016021	Clarin-3
c96054_g9_i1	c96054_g9_i1|m.51708	327	.	PF04738.8	.	.	.	.
c118109_g1_i1	c118109_g1_i1|m.72398	931	NP_001137151.1; NP_001137152.1; NP_001137153.1; NP_057001.1	PF01323.15	sp|Q9Y2Q3|GSTK1_HUMAN	K13299	GO:0070062; GO:0005622; GO:0016020; GO:0005743; GO:0005759; GO:0005777; GO:0004602; GO:0004364; GO:0015035; GO:0005102; GO:0030855; GO:0006749; GO:0055114	Glutathione S-transferase kappa 1
c97288_g1_i1	c97288_g1_i1|m.61029	845	NP_060083.1	.	sp|Q9NYP3|DONS_HUMAN	.	GO:0005634; GO:0007275	Protein downstream neighbor of Son
c93675_g1_i2	c93675_g1_i2|m.39334	2748	NP_999182.1	PF01433.15	sp|Q95334|AMPE_PIG	K11141	GO:0016021; GO:0070006; GO:0008270; GO:0016477; GO:0008283; GO:0003081	Glutamyl aminopeptidase
c80132_g1_i1	c80132_g1_i1|m.13669	1286	NP_001137929.1; NP_648353.3; NP_996032.1	PF00583.19	sp|Q95SX8|NAA60_DROME	.	GO:0005737; GO:0010485; GO:0004402; GO:0004596; GO:0007059; GO:0043967; GO:0017196	N-alpha-acetyltransferase 60
c1150_g1_i1	c1150_g1_i1|m.89	826	NP_604453.2	PF07106.8	sp|Q91ZY6|HOP2_RAT	K06695	GO:0005634; GO:0050681; GO:0050692; GO:0003677; GO:0030331; GO:0035259; GO:0030374; GO:0046983; GO:0042803; GO:0046966; GO:0006310; GO:0007126; GO:0045944	Homologous-pairing protein 2 homolog
c96391_g1_i1	c96391_g1_i1|m.54046	1563	.	PF09995.4	.	.	.	.
c95902_g1_i2	c95902_g1_i2|m.50572	5933	NP_001243756.1; NP_001243757.1; NP_001269255.1; NP_060045.4; XP_005256626.1; XP_005256628.1	PF10373.4	sp|Q86US8|EST1A_HUMAN	K11124	GO:0000781; GO:0005737; GO:0005829; GO:0005730; GO:0005634; GO:0005697; GO:0004521; GO:0046872; GO:0042162; GO:0010467; GO:0006406; GO:0016071; GO:0000184; GO:0035303; GO:0016070; GO:0090502; GO:0000723	Telomerase-binding protein EST1A
c92952_g1_i3	c92952_g1_i3|m.36484	1623	NP_001028895.1; XP_005251336.1	.	sp|Q6ZNC4|ZN704_HUMAN	.	GO:0046872	Zinc finger protein 704
c63973_g1_i3	c63973_g1_i3|m.6980	1773	NP_060831.2	PF01553.16	sp|Q9NUQ2|PLCE_HUMAN	.	GO:0005789; GO:0016021; GO:0005741; GO:0005739; GO:0005634; GO:0003841; GO:0016024; GO:0044255; GO:0046474; GO:0002244; GO:0006654; GO:0008654; GO:0006644; GO:0044281; GO:0019432	1-acyl-sn-glycerol-3-phosphate acyltransferase epsilon
c97995_g4_i1	c97995_g4_i1|m.67504	2896	.	.	.	.	.	.
c87215_g1_i1	c87215_g1_i1|m.22243	1436	NP_198894.2; NP_851109.1	PF01490.13	sp|Q9FKS8|LHT1_ARATH	.	GO:0016021; GO:0005886; GO:0015171; GO:0015293; GO:0043090; GO:0003333; GO:0080167	Lysine histidine transporter 1
c97280_g3_i3	c97280_g3_i3|m.60981	2648	NP_001229835.1; NP_115580.2; XP_005261832.1; XP_005261833.1; XP_006724397.1	PF02845.11	sp|Q9H1I8|ASCC2_HUMAN	.	GO:0006355; GO:0006351	Activating signal cointegrator 1 complex subunit 2
c97715_g1_i3	c97715_g1_i3|m.64513	8628	NP_733752.1; NP_937847.1; NP_937848.1	PF00010.21	sp|Q9UH92|MLX_HUMAN	K09113	GO:0005737; GO:0005634; GO:0003677; GO:0046982; GO:0042803; GO:0000977; GO:0001227; GO:0003700; GO:0008134; GO:0006112; GO:0000122; GO:0045892; GO:0006913; GO:0031325; GO:0006355; GO:0044281	Max-like protein X
c20436_g1_i2	c20436_g1_i2|m.1795	2004	NP_000181.2; NP_001019553.1; NP_001245137.1; NP_001245138.1; XP_005271588.1; XP_005271589.1	PF01379.15	sp|P08397|HEM3_HUMAN	K01749	GO:0005829; GO:0004418; GO:0006783; GO:0018160; GO:0006778; GO:0006782; GO:0044281	Porphobilinogen deaminase
c82774_g1_i1	c82774_g1_i1|m.16048	1048	NP_060168.2; NP_115603.2; XP_005262262.1; XP_005262263.1; XP_006724771.1	PF14808.1	sp|Q5U3C3|TM164_HUMAN	.	GO:0016021	Transmembrane protein 164
c95521_g2_i2	c95521_g2_i2|m.48249	2046	NP_001009949.3; XP_006537898.1	PF00153.22	sp|Q5HZI9|S2551_MOUSE	.	GO:0016021; GO:0005743; GO:0005739; GO:0006810	Solute carrier family 25 member 51
c92750_g4_i1	c92750_g4_i1|m.35658	838	NP_444307.1; XP_006520111.1	PF07690.11	sp|P58355|S45A2_MOUSE	K15378	GO:0016021; GO:0048066; GO:0042438; GO:0050896; GO:0007601	Membrane-associated transporter protein
c90599_g3_i4	c90599_g3_i4|m.29199	903	.	PF04908.10	sp|Q9NFP5|SH3BG_DROME	.	.	.
c21226_g1_i1	c21226_g1_i1|m.1939	1506	.	.	.	.	.	.
c21226_g1_i1	c21226_g1_i1|m.1938	1506	NP_075728.1	PF01454.14	sp|Q9CPR8|MAGG1_MOUSE	.	GO:0000781; GO:0005737; GO:0005634; GO:0030915; GO:0006310; GO:0006281; GO:0031398; GO:0040008; GO:0006355	Melanoma-associated antigen G1
c20085_g1_i1	c20085_g1_i1|m.1704	740	NP_006579.2; XP_005263976.1	PF00685.22	sp|O75897|ST1C4_HUMAN	K01025	GO:0005829; GO:0008146; GO:0050427; GO:0044281; GO:0051923; GO:0006805	Sulfotransferase 1C4
c89792_g1_i1	c89792_g1_i1|m.26990	2304	NP_113761.1	PF00069.20	sp|P13286|PHKG1_RAT	K00871	GO:0005964; GO:0005524; GO:0019899; GO:0004689; GO:0050321; GO:0005978; GO:0005977; GO:0006468	Phosphorylase b kinase gamma catalytic chain, skeletal muscle/heart isoform
c95602_g1_i5	c95602_g1_i5|m.48785	1471	NP_006685.1	PF05439.7	sp|O76095|JTB_HUMAN	.	GO:0005737; GO:0005856; GO:0005887; GO:0016020; GO:0030496; GO:0005739; GO:0019901; GO:0008637; GO:0000910; GO:0007067; GO:0045860; GO:0042127	Protein JTB
c81247_g1_i4	c81247_g1_i4|m.14480	1226	NP_991285.1; XP_005162362.1	PF00352.16	sp|Q5U385|TBPL1_DANRE	K03120	GO:0005737; GO:0005634; GO:0003677; GO:0006352; GO:0009790; GO:0006355; GO:0006366	TATA box-binding protein-like protein 1
c97574_g7_i1	c97574_g7_i1|m.63104	2922	.	.	.	.	.	.
c87327_g2_i1	c87327_g2_i1|m.22404	301	.	.	.	.	.	.
c77530_g1_i1	c77530_g1_i1|m.12152	583	NP_001186139.1; NP_081903.1; XP_006523150.1; XP_006523151.1	PF02140.13	sp|P58659|EVA1C_MOUSE	.	GO:0016021; GO:0005886; GO:0030246	Protein eva-1 homolog C
c95689_g1_i2	c95689_g1_i2|m.49359	5079	NP_001072568.1	PF07973.9	sp|Q0IHY4|TBC12_XENTR	.	GO:0005097	TBC1 domain family member 12
c96361_g1_i1	c96361_g1_i1|m.53808	710	.	.	.	.	.	.
c93971_g6_i7	c93971_g6_i7|m.40793	1459	XP_001987231.1	PF02140.13	sp|B4J780|LPHN_DROGR	.	GO:0016021; GO:0005886; GO:0030246; GO:0004930; GO:0007218	Latrophilin Cirl
c89387_g2_i1	c89387_g2_i1|m.26026	2485	NP_001014796.1; NP_006173.2; XP_006711407.1	PF09972.4	sp|Q16832|DDR2_HUMAN	K05125	GO:0016324; GO:0070062; GO:0005925; GO:0005887; GO:0005886; GO:0005524; GO:0005518; GO:0038062; GO:0004714; GO:0031214; GO:0007155; GO:0035988; GO:0030199; GO:0038063; GO:0003416; GO:0030198; GO:0001503; GO:0018108; GO:0090091; GO:0010763; GO:0048146; GO:0045669; GO:0045860; GO:0051091; GO:0046777; GO:0030500; GO:0010715; GO:0007165	Discoidin domain-containing receptor 2
c89387_g2_i1	c89387_g2_i1|m.26027	2485	NP_114387.1	PF00581.15	sp|Q99NF3|CEP41_MOUSE	K16455	GO:0005814; GO:0036064; GO:0005929; GO:0072372; GO:0042384; GO:0018095; GO:0015031	Centrosomal protein of 41 kDa
c91099_g1_i3	c91099_g1_i3|m.30595	3552	NP_001075155.1; NP_066999.1	PF01569.16	sp|Q9NQR9|G6PC2_HUMAN	K01084	GO:0005789; GO:0016021; GO:0004346; GO:0005975; GO:0006094; GO:0042593; GO:0015758; GO:0008645; GO:0050796; GO:0044281; GO:0055085	Glucose-6-phosphatase 2
c77200_g1_i1	c77200_g1_i1|m.12012	816	NP_008927.1	PF01770.13	sp|O60779|S19A2_HUMAN	K14610	GO:0016021; GO:0005886; GO:0008517; GO:0015234; GO:0015403; GO:0015884; GO:0044281; GO:0015888; GO:0042723; GO:0006766; GO:0006767	Thiamine transporter 1
c62722_g1_i1	c62722_g1_i1|m.6385	970	.	PF05511.6	.	.	.	.
c62722_g1_i1	c62722_g1_i1|m.6384	970	.	.	.	.	.	.
c124914_g1_i1	c124914_g1_i1|m.73125	310	.	PF06574.7	.	.	.	.
c75922_g2_i1	c75922_g2_i1|m.11012	668	NP_001271453.1; NP_001271454.1; NP_082255.1; XP_006529942.1; XP_006529943.1; XP_006529944.1	PF00704.23	sp|Q9D7Q1|CHIT1_MOUSE	K01183	GO:0005615; GO:0005764; GO:0008061; GO:0008843; GO:0006032; GO:0000272	Chitotriosidase-1
c95975_g1_i3	c95975_g1_i3|m.51209	2430	NP_766470.2	PF14844.1	sp|Q6VNB8|WDFY3_MOUSE	.	GO:0034274; GO:0005776; GO:0005737; GO:0019898; GO:0016234; GO:0005635; GO:0016605; GO:0005545; GO:0003831; GO:0046872; GO:0035973; GO:0016239	WD repeat and FYVE domain-containing protein 3
c113346_g1_i1	c113346_g1_i1|m.71980	352	.	.	.	.	.	.
c95963_g2_i5	c95963_g2_i5|m.51133	2115	.	.	.	.	.	.
c80969_g1_i1	c80969_g1_i1|m.14313	1946	NP_511096.2	PF03345.9	sp|Q24319|OST48_DROME	K12670	GO:0005789; GO:0016021; GO:0005811; GO:0004579; GO:0007030; GO:0034389; GO:0022008; GO:0018279	Dolichyl-diphosphooligosaccharide--protein glycosyltransferase 48 kDa subunit
c122660_g1_i1	c122660_g1_i1|m.72954	324	.	PF05129.8	.	.	.	.
c94325_g1_i1	c94325_g1_i1|m.42261	3366	NP_001097110.1; NP_609100.1	PF13833.1	sp|A2VEI2|MICU1_DROME	.	GO:0005739; GO:0005509; GO:0006816; GO:0051561	Calcium uptake protein 1 homolog, mitochondrial
c26437_g1_i1	c26437_g1_i1|m.2368	459	.	.	.	.	.	.
c87147_g1_i4	c87147_g1_i4|m.22158	815	.	PF13431.1	.	.	.	.
c83202_g1_i1	c83202_g1_i1|m.16630	475	.	.	.	.	.	.
c91887_g2_i1	c91887_g2_i1|m.32780	2919		PF07690.11	sp|Q503M4|MT12B_DANRE	.	GO:0016021; GO:0005886; GO:0015293	Monocarboxylate transporter 12-B
c96856_g1_i3	c96856_g1_i3|m.57542	5912	NP_001020210.2	PF09752.4	sp|Q4V7A8|CD029_RAT	.	GO:0005576	Uncharacterized protein C4orf29 homolog
c97169_g2_i2	c97169_g2_i2|m.59986	4799	.	PF03968.9	.	.	.	.
c96923_g1_i7	c96923_g1_i7|m.58028	9824		PF00530.13	sp|Q5G265|NETR_SAGLB	.	GO:0030424; GO:0005576; GO:0005886; GO:0005044; GO:0004252; GO:0006887	Neurotrypsin
c86659_g1_i1	c86659_g1_i1|m.21393	1566	.	.	.	.	.	.
c93971_g6_i2	c93971_g6_i2|m.40779	2224	NP_001075064.1; XP_005210930.1	PF05837.7	sp|A2VDU3|M3K7_BOVIN	K04427	GO:0005671; GO:0008385; GO:0005886; GO:0005524; GO:0000287; GO:0004708; GO:0004709; GO:0007250; GO:0001525; GO:0006915; GO:0043966; GO:0007252; GO:0007254; GO:2001234; GO:1902443; GO:0001841; GO:0043123; GO:0032743; GO:0046330; GO:0043507; GO:0002726; GO:2000377; GO:0006355; GO:0006351; GO:0007179	Mitogen-activated protein kinase kinase kinase 7
c85910_g1_i1	c85910_g1_i1|m.20112	1778	NP_060146.2	PF09337.5	sp|Q9NXP7|GIN1_HUMAN	.	GO:0003676; GO:0015074	Gypsy retrotransposon integrase-like protein 1
c92696_g1_i1	c92696_g1_i1|m.35497	926	NP_001098452.1	PF04930.10	sp|F1N5S9|FUND1_BOVIN	K17986	GO:0031307; GO:0000422; GO:0001666	FUN14 domain-containing protein 1
c100465_g1_i1	c100465_g1_i1|m.70601	988	NP_001100360.1; NP_001258060.1; XP_006244574.1; XP_008765072.1	PF00238.14	sp|Q7M0E7|RM14_RAT	K02874	GO:0005739; GO:0005840; GO:0044822; GO:0003735; GO:0006412	39S ribosomal protein L14, mitochondrial
c35724_g1_i2	c35724_g1_i2|m.3253	425	.	PF00400.27	sp|Q86TI4|WDR86_HUMAN	.	.	.
c98008_g1_i2	c98008_g1_i2|m.67643	825	.	.	.	.	.	.
c93823_g1_i1	c93823_g1_i1|m.40080	2612	NP_036951.1	PF00441.19	sp|P15650|ACADL_RAT	K00255	GO:0005759; GO:0031966; GO:0005739; GO:0000062; GO:0050660; GO:0004466; GO:0016401; GO:0042413; GO:0019254; GO:0033539; GO:0042758; GO:0045717; GO:0046322; GO:0051289; GO:0090181; GO:0001659	Long-chain specific acyl-CoA dehydrogenase, mitochondrial
c89772_g1_i1	c89772_g1_i1|m.26940	1395	NP_084036.2	PF10609.4	sp|Q9CWD8|NUBPL_MOUSE	K03593	GO:0005739; GO:0051539; GO:0005524; GO:0046872; GO:0032981; GO:0070584	Iron-sulfur protein NUBPL
c97127_g2_i1	c97127_g2_i1|m.59691	1966	NP_001014370.1	PF00995.18	sp|Q58EN8|VP33B_DANRE	.	GO:0005768; GO:0005764; GO:0016020; GO:0035622; GO:0015031; GO:0006904	Vacuolar protein sorting-associated protein 33B
c71826_g1_i2	c71826_g1_i2|m.9263	796		PF00246.19	sp|P04069|CBPB_ASTAS	.	GO:0005576; GO:0004181; GO:0008270	Carboxypeptidase B
c75899_g1_i3	c75899_g1_i3|m.10996	491	.	.	.	.	.	.
c84913_g1_i1	c84913_g1_i1|m.18626	335	.	.	.	.	.	.
c127977_g1_i1	c127977_g1_i1|m.73519	579	.	PF10723.4	.	.	.	.
c91624_g2_i1	c91624_g2_i1|m.32091	352	NP_057239.4	PF00045.14	sp|Q9ULZ9|MMP17_HUMAN	K07997	GO:0031225; GO:0005887; GO:0005578; GO:0005509; GO:0008047; GO:0004222; GO:0008270; GO:0043085	Matrix metalloproteinase-17
c88873_g2_i1	c88873_g2_i1|m.25048	407	.	PF05380.8	.	.	.	.
c88873_g2_i1	c88873_g2_i1|m.25049	407	.	.	.	.	.	.
c94812_g1_i5	c94812_g1_i5|m.44562	1834	NP_001161829.1; NP_005075.3; XP_005249465.1	PF03403.8	sp|Q13093|PAFA_HUMAN	K01062	GO:0005737; GO:0005576; GO:0034362; GO:0003847; GO:0047499; GO:0005543; GO:0044267; GO:0016042; GO:0034440; GO:0034374; GO:0034441; GO:0050729; GO:0090026	Platelet-activating factor acetylhydrolase
c92989_g1_i2	c92989_g1_i2|m.36616	1393	NP_766165.2	PF00153.22	sp|Q8BZ09|ODC_MOUSE	K15110	GO:0016021; GO:0005743; GO:0005739; GO:0006810	Mitochondrial 2-oxodicarboxylate carrier
c97834_g1_i2	c97834_g1_i2|m.65699	7766	NP_648818.3	PF02889.11	sp|Q9VUV9|U520_DROME	K12854	GO:0071013; GO:0005634; GO:0071011; GO:0030532; GO:0005681; GO:0005524; GO:0004004; GO:0003676; GO:0003724; GO:0006200; GO:0007067; GO:0000398; GO:0000381; GO:0008380	Putative U5 small nuclear ribonucleoprotein 200 kDa helicase
c1123_g1_i1	c1123_g1_i1|m.77	1650	NP_001006355.1	PF00071.17	sp|Q5ZLG1|RAB18_CHICK	K07910	GO:0070062; GO:0005622; GO:0019003; GO:0005525; GO:0007420; GO:0001654; GO:0034389; GO:0015031; GO:0007264	Ras-related protein Rab-18
c98086_g5_i1	c98086_g5_i1|m.68354	1030	NP_005411.1	PF00685.22	sp|P49888|ST1E1_HUMAN	K01016	GO:0005829; GO:0004304; GO:0047894; GO:0005496; GO:0050294; GO:0050427; GO:0008210; GO:0007565; GO:0044281; GO:0008202; GO:0051923; GO:0006805	Estrogen sulfotransferase
c76413_g2_i2	c76413_g2_i2|m.11371	906	.	PF06583.7	.	.	.	.
c96064_g1_i1	c96064_g1_i1|m.51798	9152	.	.	.	.	.	.
c97624_g1_i5	c97624_g1_i5|m.63564	3114		PF03304.8	sp|P03010|TRAC9_MAIZE	.	GO:0003677; GO:0006310; GO:0032196	Putative AC9 transposase
c75806_g1_i2	c75806_g1_i2|m.10926	4955	NP_001162704.1; NP_001162705.1; NP_001162706.1; NP_001259336.1; NP_001259337.1; NP_511090.1; NP_727274.1; NP_996380.1	PF07679.11	sp|P20241|NRG_DROME	.	GO:0030175; GO:0016021; GO:0016328; GO:0005886; GO:0005919; GO:0005918; GO:0005923; GO:0005509; GO:0008366; GO:0048675; GO:0007409; GO:0061343; GO:0048036; GO:0048813; GO:0007173; GO:0060857; GO:0008050; GO:0007560; GO:0008049; GO:0035011; GO:0016319; GO:0021682; GO:0007158; GO:0048812; GO:0072499; GO:0045924; GO:0035151; GO:0019991; GO:0050808	Neuroglian
c84478_g1_i1	c84478_g1_i1|m.18176	855	.	PF11087.3	.	.	.	.
c96064_g1_i1	c96064_g1_i1|m.51797	9152		PF03028.10	sp|P0C6F1|DYH2_MOUSE	.	GO:0005929; GO:0005737; GO:0030286; GO:0005874; GO:0005524; GO:0016887; GO:0003777; GO:0007018	Dynein heavy chain 2, axonemal
c84087_g1_i2	c84087_g1_i2|m.17784	1013	NP_942065.1	PF01753.13	sp|Q7TSV3|ZMY19_RAT	.	GO:0005737; GO:0005886; GO:0045202; GO:0046872	Zinc finger MYND domain-containing protein 19
c91910_g1_i2	c91910_g1_i2|m.32971	1201	.	PF12718.2	.	.	.	.
c95278_g1_i5	c95278_g1_i5|m.46808	2923	NP_082414.1	PF01170.13	sp|Q9CZB3|THUM2_MOUSE	.	GO:0008168; GO:0003723	THUMP domain-containing protein 2
c96258_g1_i1	c96258_g1_i1|m.53110	1429	.	.	.	.	.	.
c79512_g1_i1	c79512_g1_i1|m.13234	724	.	.	.	.	.	.
c94075_g1_i2	c94075_g1_i2|m.41384	764	.	.	.	.	.	.
c97341_g2_i2	c97341_g2_i2|m.61375	1455	NP_001014907.1	PF01243.15	sp|Q5E9K3|PNPO_BOVIN	K00275	GO:0070062; GO:0010181; GO:0004733; GO:0008615	Pyridoxine-5'-phosphate oxidase
c96772_g1_i1	c96772_g1_i1|m.56921	836	.	PF00083.19	.	.	.	.
c93418_g1_i1	c93418_g1_i1|m.38244	499	.	PF04652.11	.	.	.	.
c94967_g1_i1	c94967_g1_i1|m.45276	4586	.	.	.	.	.	.
c89763_g1_i3	c89763_g1_i3|m.26926	2558	NP_001099000.1; NP_006358.1; XP_005270424.1; XP_005270425.1; XP_006710357.1	PF01213.14	sp|Q01518|CAP1_HUMAN	K17261	GO:0030864; GO:0070062; GO:0005925; GO:0005886; GO:0030036; GO:0007190; GO:0001667; GO:0007411; GO:0007596; GO:0007163; GO:0030168; GO:0002576; GO:0006898; GO:0007165	Adenylyl cyclase-associated protein 1
c97620_g1_i4	c97620_g1_i4|m.63526	6878	NP_001245400.1; NP_524616.2	PF08337.7	sp|Q9V4A7|PLXB_DROME	K06821	GO:0016021; GO:0005622; GO:0005886; GO:0004872; GO:0007411; GO:0008045; GO:0035021; GO:0071678; GO:0035025; GO:0007165	Plexin-B
c88659_g6_i1	c88659_g6_i1|m.24667	808	.	PF13894.1	.	.	.	.
c58612_g1_i1	c58612_g1_i1|m.4950	1779	.	PF00629.18	.	.	.	.
c92803_g1_i2	c92803_g1_i2|m.35823	1086	.	.	sp|O96185|YPF08_PLAF7	.	.	.
c95718_g1_i5	c95718_g1_i5|m.49521	369	.	PF04886.7	.	.	.	.
c80157_g1_i1	c80157_g1_i1|m.13683	1049	.	.	.	.	.	.
c86785_g2_i1	c86785_g2_i1|m.21548	481	.	PF03276.9	.	.	.	.
c117765_g1_i1	c117765_g1_i1|m.72306	1560	.	.	.	.	.	.
c117765_g1_i1	c117765_g1_i1|m.72307	1560	.	.	.	.	.	.
c95402_g1_i2	c95402_g1_i2|m.47483	694	.	PF09804.4	sp|Q3UHG7|LCHN_MOUSE	.	.	.
c97536_g1_i2	c97536_g1_i2|m.62861	3423	NP_001087661.1	PF00083.19	sp|Q66J54|S226A_XENLA	K08203	GO:0016021; GO:0005886; GO:0015075	Solute carrier family 22 member 6-A
c94427_g1_i3	c94427_g1_i3|m.42684	1266	NP_523713.2	PF07686.12	sp|Q24372|LACH_DROME	.	GO:0031225; GO:0005886; GO:0005918; GO:0042803; GO:0061343; GO:0007156; GO:0035160; GO:0016331; GO:0007424; GO:0035151; GO:0019991	Lachesin
c63890_g1_i2	c63890_g1_i2|m.6912	383	.	.	.	.	.	.
c94548_g1_i6	c94548_g1_i6|m.43207	3117	NP_958904.1	PF13621.1	sp|P59723|HIF1N_DANRE	K18055	GO:0005737; GO:0005634; GO:0046872; GO:0036140; GO:0036139; GO:0055114; GO:0042265; GO:0042264; GO:0036138; GO:0006355; GO:0006351	Hypoxia-inducible factor 1-alpha inhibitor
c98286_g1_i4	c98286_g1_i4|m.69869	501	.	.	.	.	.	.
c97171_g1_i4	c97171_g1_i4|m.59998	2932	.	.	.	.	.	.
c84352_g1_i3	c84352_g1_i3|m.18076	2292	.	PF09778.4	sp|Q8BZI6|GUCD1_MOUSE	.	.	.
c8559_g1_i1	c8559_g1_i1|m.770	1398	NP_001096559.1	PF00400.27	sp|A7YY75|SEH1_BOVIN	K14299	GO:0000776; GO:0031080; GO:0051315; GO:0002534; GO:0050830; GO:0007080; GO:0051028; GO:0006999; GO:0015031	Nucleoporin SEH1
c97851_g4_i3	c97851_g4_i3|m.65868	2813	NP_001278623.1; NP_003289.2	PF00104.25	sp|P49116|NR2C2_HUMAN	K08544	GO:0005654; GO:0005634; GO:0046982; GO:0004872; GO:0043565; GO:0003700; GO:0003707; GO:0003713; GO:0008270; GO:0030154; GO:0010467; GO:0007399; GO:0045944; GO:0006355; GO:0007283; GO:0006367	Nuclear receptor subfamily 2 group C member 2
c93285_g1_i1	c93285_g1_i1|m.37663	3718	NP_001123666.1; XP_006530882.1; XP_006530883.1	PF01062.16	sp|Q8BGM5|BEST2_MOUSE	K13879	GO:0034707; GO:0005929; GO:0005886; GO:0005254; GO:1902476; GO:0006821; GO:0051899; GO:0007608	Bestrophin-2
c97171_g1_i4	c97171_g1_i4|m.59997	2932	NP_001092917.1	PF00153.22	sp|A3KPP4|S2535_DANRE	K15117	GO:0016021; GO:0005743; GO:0006810	Solute carrier family 25 member 35
c94861_g1_i1	c94861_g1_i1|m.44767	4192	.	PF07534.11	.	.	.	.
c95492_g1_i5	c95492_g1_i5|m.48033	764	.	PF05283.6	.	.	.	.
c96241_g1_i1	c96241_g1_i1|m.52973	925	NP_001258866.1; NP_060379.2; XP_005267097.1	PF02582.9	sp|Q9NWS8|RMND1_HUMAN	.	GO:0005739; GO:0006412	Required for meiotic nuclear division protein 1 homolog
c90015_g1_i2	c90015_g1_i2|m.27661	1854	NP_001104253.1; NP_001264209.1; NP_001264210.1; NP_001264215.1; NP_001264218.1; NP_112435.2; XP_006509068.1; XP_006509069.1	PF12796.2	sp|Q02357|ANK1_MOUSE	K10380	GO:0030673; GO:0030863; GO:0031430; GO:0016020; GO:0005634; GO:0045211; GO:0042383; GO:0016529; GO:0014731; GO:0030018; GO:0006888; GO:0048821; GO:0055072; GO:0015672; GO:0006779; GO:0010638; GO:0072661; GO:0007165	Ankyrin-1
c92633_g1_i3	c92633_g1_i3|m.35320	965	.	.	.	.	.	.
c94544_g2_i1	c94544_g2_i1|m.43184	1086	.	PF02037.22	.	.	.	.
c19852_g1_i1	c19852_g1_i1|m.1660	1091	.	PF13894.1	.	.	.	.
c97370_g1_i2	c97370_g1_i2|m.61623	1761	.	.	.	.	.	.
c58082_g1_i1	c58082_g1_i1|m.4807	2247	NP_079038.2	PF13465.1	sp|Q9H707|ZN552_HUMAN	K09228	GO:0005634; GO:0003677; GO:0046872; GO:0006355; GO:0006351	Zinc finger protein 552
c78781_g1_i3	c78781_g1_i3|m.12874	1247	NP_001091697.1; NP_058087.2; XP_006538147.1	PF00595.19	sp|O08992|SDCB1_MOUSE	K17254	GO:0072562; GO:0005737; GO:0070062; GO:0005895; GO:0005137; GO:0042327; GO:0007265	Syntenin-1
c110832_g1_i1	c110832_g1_i1|m.71763	1073	.	.	.	.	.	.
c90974_g1_i1	c90974_g1_i1|m.30276	1301	.	PF06757.8	.	.	.	.
c70575_g1_i2	c70575_g1_i2|m.9073	776	.	.	.	.	.	.
c86405_g1_i1	c86405_g1_i1|m.20957	431	.	.	.	.	.	.
c93011_g1_i1	c93011_g1_i1|m.36700	1101	NP_036700.1; XP_003752087.1	PF02932.11	sp|P22771|GLRA2_RAT	K05194	GO:0030054; GO:0034707; GO:0005887; GO:0045211; GO:0016934; GO:0016594; GO:0022824; GO:1902476; GO:0007218; GO:0007416	Glycine receptor subunit alpha-2
c59525_g1_i2	c59525_g1_i2|m.5362	2442	NP_001075883.2; XP_006501613.1	PF00018.23	sp|Q91X43|SH319_MOUSE	.	GO:0005794; GO:0005634; GO:0005886; GO:0007010; GO:0051044; GO:0022604	SH3 domain-containing protein 19
c84969_g1_i2	c84969_g1_i2|m.18694	422	.	.	.	.	.	.
c13000_g1_i1	c13000_g1_i1|m.1096	465	.	.	.	.	.	.
c89912_g1_i1	c89912_g1_i1|m.27318	2450	NP_001116147.1; NP_001116148.1	.	sp|Q69ZB8|ZCHC2_MOUSE	.	GO:0005737; GO:0003676; GO:0035091; GO:0008270	Zinc finger CCHC domain-containing protein 2
c97209_g1_i2	c97209_g1_i2|m.60317	1203	NP_001276017.1; NP_001276018.1; NP_001276019.1; NP_079048.3	PF14291.1	sp|Q5SVZ6|ZMYM1_HUMAN	.	GO:0005634; GO:0003676; GO:0008270	Zinc finger MYM-type protein 1
c96941_g2_i3	c96941_g2_i3|m.58161	3067	.	.	.	.	.	.
c98066_g1_i1	c98066_g1_i1|m.68173	3944		PF00078.22	sp|P21329|RTJK_DROFU	.	GO:0003964	RNA-directed DNA polymerase from mobile element jockey
c96261_g1_i1	c96261_g1_i1|m.53117	2730	NP_001124500.1; NP_113670.1; XP_005248667.1; XP_005248668.1	PF03987.10	sp|Q9H0Y0|ATG10_HUMAN	K17888	GO:0005737; GO:0005622; GO:0019777; GO:0006914; GO:0034263; GO:0031401; GO:0006497; GO:0032446; GO:0015031	Ubiquitin-like-conjugating enzyme ATG10
c93548_g1_i1	c93548_g1_i1|m.38877	1023	.	PF13415.1	.	.	.	.
c98177_g2_i1	c98177_g2_i1|m.69137	615	.	PF00077.15	.	.	.	.
c96561_g6_i4	c96561_g6_i4|m.55322	2310		PF00151.14	sp|P81139|LIPR2_CAVPO	.	GO:0005615; GO:0047372; GO:0005509; GO:0047714; GO:0004620; GO:0004806; GO:0019376; GO:0006629; GO:0009395	Pancreatic lipase-related protein 2
c97073_g1_i2	c97073_g1_i2|m.59240	7157	XP_001846280.1	PF00083.19	sp|B0WC46|TRET1_CULQU	K14258	GO:0016021; GO:0005886; GO:0015574; GO:0015771	Facilitated trehalose transporter Tret1
c91579_g1_i1	c91579_g1_i1|m.31944	2219	.	PF15431.1	.	.	.	.
c93862_g2_i1	c93862_g2_i1|m.40288	309	.	.	.	.	.	.
c93132_g1_i4	c93132_g1_i4|m.37162	999	NP_001093177.1	PF00106.20	sp|A5PJJ7|S16C6_BOVIN	.	GO:0016491	Short-chain dehydrogenase/reductase family 16C member 6
c94246_g1_i1	c94246_g1_i1|m.42033	2171	.	PF15161.1	.	.	.	.
c95258_g1_i6	c95258_g1_i6|m.46724	1454	.	.	.	.	.	.
c91579_g1_i1	c91579_g1_i1|m.31942	2219	NP_001014685.1; NP_001033798.1; NP_001245406.1; NP_524619.3; NP_726522.1; NP_726524.1; NP_726527.2	PF00505.14	sp|P91943|PANG1_DROME	.	GO:0005875; GO:0005634; GO:0005667; GO:0008013; GO:0019900; GO:0070491; GO:0003705; GO:0043565; GO:0044212; GO:0060070; GO:0009880; GO:0007507; GO:0007476; GO:0007500; GO:0045892; GO:0030178; GO:0010628; GO:0045944; GO:0045893; GO:0045610; GO:0072091; GO:0006355; GO:0030111; GO:0007435; GO:0007367; GO:0035277; GO:0006366; GO:0016055	Protein pangolin, isoforms A/H/I/S
c98082_g1_i1	c98082_g1_i1|m.68325	5655	.	.	.	.	.	.
c98170_g1_i3	c98170_g1_i3|m.69101	4334	.	PF05261.6	.	.	.	.
c92997_g1_i2	c92997_g1_i2|m.36667	1875	NP_502249.3	PF00520.26	sp|Q18297|TRPA1_CAEEL	K04984	GO:0016021; GO:0043025; GO:0031513; GO:0005216; GO:0050896	Transient receptor potential cation channel subfamily A member 1 homolog
c57621_g1_i1	c57621_g1_i1|m.4633	463	NP_003566.1	PF00096.21	sp|Q9UDV7|ZN282_HUMAN	K09228	GO:0005634; GO:0003677; GO:0008270; GO:0045892; GO:0006355; GO:0006351	Zinc finger protein 282
c98843_g1_i1	c98843_g1_i1|m.70320	760	.	.	.	.	.	.
c97586_g2_i2	c97586_g2_i2|m.63215	1978	NP_497570.1	PF04916.8	sp|Q9BL07|PLBL3_CAEEL	.	GO:0005576; GO:0016787; GO:0016042	Putative phospholipase B-like 3
c97586_g2_i2	c97586_g2_i2|m.63214	1978	NP_640348.2	PF04916.8	sp|Q4QQW8|PLBL2_RAT	.	GO:0070062; GO:0005764; GO:0016787; GO:0016042	Putative phospholipase B-like 2
c80252_g1_i1	c80252_g1_i1|m.13753	1974	NP_001287349.1; NP_524370.2	PF03656.8	sp|Q9VF08|TIM16_DROME	K17805	GO:0005744; GO:0001700; GO:0002168; GO:0022008; GO:0030150	Mitochondrial import inner membrane translocase subunit Tim16
c26674_g1_i1	c26674_g1_i1|m.2454	987	.	.	.	.	.	.
c93377_g1_i4	c93377_g1_i4|m.38100	613	.	.	.	.	.	.
c74502_g1_i1	c74502_g1_i1|m.9953	992	.	.	.	.	.	.
c85817_g1_i3	c85817_g1_i3|m.19951	1699	.	PF00640.18	sp|Q6ZV89|SH2D5_HUMAN	.	.	.
c95663_g1_i1	c95663_g1_i1|m.49173	891	.	PF13456.1	.	.	.	.
c92544_g1_i3	c92544_g1_i3|m.35009	2620	NP_001006548.1	PF01412.13	sp|Q5ZK62|ACAP2_CHICK	K12489	GO:0010008; GO:0008060; GO:0008270; GO:1990090; GO:0036010; GO:0032312	Arf-GAP with coiled-coil, ANK repeat and PH domain-containing protein 2
c96261_g1_i2	c96261_g1_i2|m.53119	2878		PF00339.24	sp|P55274|ARRH_HELVI	.	GO:0007165	Arrestin homolog
c94613_g2_i5	c94613_g2_i5|m.43496	1057	.	PF04102.7	.	.	.	.
c81673_g1_i1	c81673_g1_i1|m.14848	2667	.	PF15374.1	.	.	.	.
c96415_g1_i2	c96415_g1_i2|m.54245	1804	NP_082049.1	PF03798.11	sp|Q5ND56|FA57A_MOUSE	.	GO:0016021; GO:0005886	Protein FAM57A
c86696_g1_i1	c86696_g1_i1|m.21437	840	.	.	.	.	.	.
c81673_g1_i1	c81673_g1_i1|m.14847	2667	NP_001157710.1; NP_001193779.1; NP_055708.3	PF00135.23	sp|Q8NFZ3|NLGNY_HUMAN	.	GO:0030054; GO:0009986; GO:0005887; GO:0045211; GO:0045202; GO:0050839; GO:0042043; GO:0004872; GO:0007612; GO:0007158; GO:0035176; GO:0007416; GO:0071625	Neuroligin-4, Y-linked
c25562_g1_i1	c25562_g1_i1|m.2258	387	.	.	.	.	.	.
c98829_g1_i1	c98829_g1_i1|m.70318	1156	NP_536744.2	PF00436.20	sp|P54622|SSBP_DROME	K03111	GO:0000262; GO:0005739; GO:0003697; GO:0006264; GO:0000002	Single-stranded DNA-binding protein, mitochondrial
c96474_g1_i2	c96474_g1_i2|m.54657	9948	NP_060628.2	PF00498.21	sp|Q9BWU0|NADAP_HUMAN	.	GO:0005737; GO:0005634	Kanadaptin
c99305_g1_i1	c99305_g1_i1|m.70405	733	.	.	.	.	.	.
c94071_g2_i10	c94071_g2_i10|m.41322	1417	NP_572350.2; NP_788867.1	PF00618.15	sp|O77086|C3G_DROME	K06277	GO:0005622; GO:0017034; GO:0005088; GO:0016203; GO:0032854; GO:0007265; GO:0032317; GO:0045214; GO:0007525	Guanine nucleotide-releasing factor 2
c108828_g1_i1	c108828_g1_i1|m.71453	359	.	.	.	.	.	.
c25480_g1_i2	c25480_g1_i2|m.2244	1156	NP_001188525.1; NP_001188526.1; NP_001188527.1; NP_001245462.1; NP_524759.2; NP_726749.2; NP_726750.1; NP_726754.1	PF00651.26	sp|Q01295|BRC1_DROME	K02174	GO:0005634; GO:0003677; GO:0046872; GO:0000977; GO:0003700; GO:0006914; GO:0008219; GO:0071390; GO:0001752; GO:0048813; GO:0035072; GO:0007562; GO:0042332; GO:0048808; GO:0007552; GO:0048747; GO:0010629; GO:0048477; GO:0045944; GO:0007458; GO:0040034; GO:0035075; GO:0009608; GO:0035070	Broad-complex core protein isoforms 1/2/3/4/5
c60285_g1_i1	c60285_g1_i1|m.5668	2850	NP_001263008.1; NP_476971.1	PF00069.20	sp|Q05652|KPEL_DROME	K08286	GO:0005737; GO:0005886; GO:0005524; GO:0019904; GO:0004672; GO:0004674; GO:0019732; GO:0006915; GO:0006952; GO:0048262; GO:0009950; GO:0035172; GO:0030097; GO:0045087; GO:0046777; GO:0006468; GO:0030162; GO:0009620; GO:0008063; GO:0007352	Serine/threonine-protein kinase pelle
c94483_g1_i1	c94483_g1_i1|m.42934	1443	.	.	.	.	.	.
c90889_g4_i1	c90889_g4_i1|m.30017	1540	.	.	.	.	.	.
c96474_g1_i2	c96474_g1_i2|m.54658	9948	NP_611351.1	PF06046.8	sp|Q9V8K2|EXOC3_DROME	K06110	GO:0000145; GO:0006887; GO:0015031	Exocyst complex component 3
c87428_g1_i1	c87428_g1_i1|m.22535	1962	NP_001258636.1; NP_054879.3	PF00642.19	sp|Q9H000|MKRN2_HUMAN	K15687	GO:0005622; GO:0016874; GO:0044822; GO:0008270; GO:0016567	Probable E3 ubiquitin-protein ligase makorin-2
c92813_g1_i3	c92813_g1_i3|m.35872	2007	NP_848735.1; XP_006534205.1; XP_006534206.1; XP_006534207.1	PF05978.11	sp|Q8BJ51|MFS11_MOUSE	.	GO:0016021	UNC93-like protein MFSD11
c94241_g2_i1	c94241_g2_i1|m.42016	3064	.	.	.	.	.	.
c79037_g1_i2	c79037_g1_i2|m.13011	1589	NP_571369.1	PF00080.15	sp|O73872|SODC_DANRE	K04565	GO:0005737; GO:0005634; GO:0005507; GO:0004784; GO:0008270; GO:0070050; GO:0019430; GO:0010038; GO:0051597; GO:0009410	Superoxide dismutase [Cu-Zn]
c42307_g1_i1	c42307_g1_i1|m.3550	419	.	PF15358.1	.	.	.	.
c97271_g1_i1	c97271_g1_i1|m.60919	1592	NP_001020017.1; NP_033588.2; XP_006533253.1; XP_006533254.1; XP_006533255.1; XP_006533256.1; XP_006533257.1; XP_006533258.1; XP_006533259.1; XP_006533260.1; XP_006533261.1; XP_006533262.1; XP_006533263.1; XP_006533264.1; XP_006533265.1; XP_006533266.1	PF00096.21	sp|Q8C827|ZFP62_MOUSE	.	GO:0005634; GO:0046872; GO:0003676; GO:0006355; GO:0006351	Zinc finger protein 62
c40211_g1_i1	c40211_g1_i1|m.3448	320	.	PF05887.6	.	.	.	.
c98018_g3_i8	c98018_g3_i8|m.67750	3299	NP_001162930.1; NP_001162932.1; NP_723541.1	PF00069.20	sp|P92208|JNK_DROME	K04440	GO:0030424; GO:0005737; GO:0030425; GO:0005524; GO:0004705; GO:0004672; GO:0004674; GO:0019731; GO:0048675; GO:0007411; GO:0007298; GO:0071243; GO:0071276; GO:0034599; GO:0034614; GO:0048674; GO:0071907; GO:0046843; GO:0007391; GO:0048615; GO:0043652; GO:0001736; GO:0046529; GO:0048803; GO:0007254; GO:0007258; GO:0000165; GO:0035006; GO:0046844; GO:0043508; GO:0048666; GO:0048812; GO:0030707; GO:…	Stress-activated protein kinase JNK
c64051_g1_i3	c64051_g1_i3|m.7023	1430	NP_001171434.1; NP_002422.1; XP_005267744.1	PF06391.8	sp|P51948|MAT1_HUMAN	K10842	GO:0005737; GO:0005675; GO:0005654; GO:0005634; GO:0047485; GO:0008270; GO:0006370; GO:0007512; GO:0006200; GO:0008283; GO:0006281; GO:0000082; GO:0000086; GO:0010467; GO:0000278; GO:0043066; GO:0006289; GO:0000718; GO:0048661; GO:0045944; GO:0050434; GO:0006461; GO:0006468; GO:0000079; GO:0006357; GO:0051592; GO:0006363; GO:0006362; GO:0006368; GO:0006360; GO:0006366; GO:0006361; GO:0006367; GO:…	CDK-activating kinase assembly factor MAT1
c97370_g1_i3	c97370_g1_i3|m.61624	1717	.	PF11591.3	.	.	.	.
c75726_g1_i1	c75726_g1_i1|m.10880	615	.	.	.	.	.	.
c108169_g2_i1	c108169_g2_i1|m.71355	308	.	.	.	.	.	.
c73601_g1_i1	c73601_g1_i1|m.9596	1822	.	PF13624.1	.	.	.	.
c25597_g1_i1	c25597_g1_i1|m.2260	3746		PF02463.14	sp|O93309|SMC3_XENLA	.	GO:0000785; GO:0000775; GO:0008280; GO:0030893; GO:0005634; GO:0005524; GO:0003682; GO:0006281; GO:0007126; GO:0007064; GO:0006275	Structural maintenance of chromosomes protein 3
c82341_g4_i2	c82341_g4_i2|m.15553	929	.	PF06679.7	.	.	.	.
c97330_g3_i2	c97330_g3_i2|m.61332	1236		PF00533.21	sp|Q5IFK1|MCPH1_MACFA	.	GO:0005737; GO:0005856; GO:0021987	Microcephalin
c95549_g1_i2	c95549_g1_i2|m.48426	2144	NP_005779.1	PF13847.1	sp|O60678|ANM3_HUMAN	K11436	GO:0005737; GO:0005829; GO:0005840; GO:0008469; GO:0046872; GO:0008168; GO:0072341; GO:0016274; GO:0035242; GO:0034969; GO:0031397; GO:0019919; GO:0006355	Protein arginine N-methyltransferase 3
c94600_g1_i3	c94600_g1_i3|m.43446	2114	.	.	.	.	.	.
c77938_g1_i2	c77938_g1_i2|m.12360	1164	XP_646891.1	PF08241.7	sp|Q55EX9|Y8948_DICDI	.	GO:0045335; GO:0008168	Putative methyltransferase DDB_G0268948
c92690_g1_i4	c92690_g1_i4|m.35478	1520	NP_015499.1	PF00004.24	sp|P52917|VPS4_YEAST	K12196	GO:0005768; GO:0010008; GO:0016020; GO:0005524; GO:0016887; GO:0042803; GO:0006200; GO:0070676; GO:0045324; GO:0032511; GO:0051260; GO:0045053; GO:0015031; GO:0016125	Vacuolar protein sorting-associated protein 4
c90490_g1_i5	c90490_g1_i5|m.28865	579	NP_001014581.1; NP_001246713.1; NP_001246714.1; NP_648448.1; NP_729685.2	PF03360.11	sp|Q9VTG7|B3G2P_DROME	K10812	GO:0005794; GO:0016021; GO:0046988; GO:0046989; GO:0015018; GO:0046872; GO:0046987; GO:0009101; GO:0006688; GO:0007422; GO:0006486; GO:0030166	Galactosylgalactosylxylosylprotein 3-beta-glucuronosyltransferase P
c89003_g1_i1	c89003_g1_i1|m.25315	330	.	PF04147.7	.	.	.	.
c82977_g1_i2	c82977_g1_i2|m.16352	1363	NP_001032401.1; NP_001093590.1; NP_001093591.1; NP_055508.3; NP_115707.2	PF05649.8	sp|O60344|ECE2_HUMAN	K01415	GO:0030659; GO:0005794; GO:0016021; GO:0046872; GO:0004222; GO:0008168; GO:0007420; GO:0010002; GO:0007267; GO:0007507; GO:0016486	Endothelin-converting enzyme 2
c69726_g1_i2	c69726_g1_i2|m.8792	5602	XP_001660571.1	PF08638.6	sp|Q16U49|MED14_AEDAE	K15156	GO:0016592; GO:0001104	Mediator of RNA polymerase II transcription subunit 14
c94507_g2_i3	c94507_g2_i3|m.43008	2831		PF09315.6	sp|Q6Q473|CLCA4_MOUSE	.	GO:0005576; GO:0016021; GO:0005886; GO:0005254; GO:0015276; GO:1902476; GO:0006821; GO:0034220	Calcium-activated chloride channel regulator 4
c97715_g1_i12	c97715_g1_i12|m.64563	6459	NP_733752.1; NP_937847.1; NP_937848.1	PF00010.21	sp|Q9UH92|MLX_HUMAN	K09113	GO:0005737; GO:0005634; GO:0003677; GO:0046982; GO:0042803; GO:0000977; GO:0001227; GO:0003700; GO:0008134; GO:0006112; GO:0000122; GO:0045892; GO:0006913; GO:0031325; GO:0006355; GO:0044281	Max-like protein X
c94119_g1_i2	c94119_g1_i2|m.41565	837		PF00076.17	sp|Q8VE97|SRSF4_MOUSE	.	GO:0005634; GO:0000166; GO:0003723; GO:0002244; GO:0006397; GO:0048025; GO:0008380	Serine/arginine-rich splicing factor 4
c90708_g1_i1	c90708_g1_i1|m.29496	1263	NP_113775.1	PF04117.7	sp|Q07066|PXMP2_RAT	K13347	GO:0005779; GO:0005778; GO:0005777	Peroxisomal membrane protein 2
c92017_g1_i6	c92017_g1_i6|m.33320	2142	YP_003987191.1	PF01391.13	sp|Q5UNS9|COLL7_MIMIV	.	GO:0005581; GO:0019012	Collagen-like protein 7
c88325_g1_i1	c88325_g1_i1|m.23910	331	.	.	.	.	.	.
c97746_g4_i6	c97746_g4_i6|m.64927	6511	.	.	.	.	.	.
c73199_g1_i1	c73199_g1_i1|m.9509	1186	NP_001073663.1	PF03567.9	sp|A0MGZ7|H6ST3_DANRE	K08103	GO:0016021; GO:0008146	Heparan-sulfate 6-O-sulfotransferase 3
c93884_g2_i2	c93884_g2_i2|m.40428	990	.	PF01213.14	.	.	.	.
c96210_g2_i1	c96210_g2_i1|m.52715	2467	.	.	.	.	.	.
c92384_g2_i1	c92384_g2_i1|m.34501	395	.	.	.	.	.	.
c97135_g2_i2	c97135_g2_i2|m.59732	1012	.	.	.	.	.	.
c97964_g2_i2	c97964_g2_i2|m.67043	1010		PF01365.16	sp|B2KI97|THOC2_RHIFE	.	GO:0005634; GO:0003723; GO:0006397; GO:0051028; GO:0008380	THO complex subunit 2
c83416_g1_i2	c83416_g1_i2|m.16869	1062	.	PF01423.17	sp|Q5ZML5|LSM12_CHICK	.	.	.
c96682_g1_i3	c96682_g1_i3|m.56313	4866	NP_722576.3; XP_005262424.1	PF00002.19	sp|Q8IZF6|GP112_HUMAN	K08455	GO:0016021; GO:0005886; GO:0004930; GO:0007186; GO:0007218	Probable G-protein coupled receptor 112
c98283_g1_i1	c98283_g1_i1|m.69844	1528		.	sp|O61369|PICO_DROAN	.	GO:0016021; GO:0015114; GO:0015293; GO:0006814	Putative inorganic phosphate cotransporter
c120808_g1_i1	c120808_g1_i1|m.72782	445	NP_001164606.1; NP_001164607.1; NP_004720.1	PF02892.10	sp|O96006|ZBED1_HUMAN	.	GO:0000228; GO:0003677; GO:0046872; GO:0004803; GO:0008152	Zinc finger BED domain-containing protein 1
c95375_g1_i2	c95375_g1_i2|m.47310	2350	NP_506561.1	PF00643.19	sp|P52009|CYP1_CAEEL	K03767	GO:0005739; GO:0003755; GO:0006457	Peptidyl-prolyl cis-trans isomerase 1
c84562_g1_i1	c84562_g1_i1|m.18272	1052		PF00106.20	sp|P21158|CSGA_MYXXA	.	GO:0005576; GO:0016491; GO:0030435	C-factor
c97941_g1_i5	c97941_g1_i5|m.66805	1580		PF01055.21	sp|O62653|SUIS_SUNMU	.	GO:0016021; GO:0005886; GO:0030246; GO:0004574; GO:0004575; GO:0005975	Sucrase-isomaltase, intestinal
c96324_g1_i2	c96324_g1_i2|m.53605	1630	NP_110418.1	PF01569.16	sp|Q9BX95|SGPP1_HUMAN	K04716	GO:0005789; GO:0016021; GO:0042392; GO:0097191; GO:0097193; GO:0044281; GO:0006668; GO:0030148; GO:0006665; GO:0006670	Sphingosine-1-phosphate phosphatase 1
c26933_g1_i1	c26933_g1_i1|m.2572	1498	NP_001159812.1; NP_001165580.1; NP_001165581.1; NP_001165582.1; NP_660205.3; XP_005254214.1	PF02902.14	sp|Q96LD8|SENP8_HUMAN	K08597	GO:0008234	Sentrin-specific protease 8
c26933_g1_i1	c26933_g1_i1|m.2573	1498	NP_001246908.1; NP_649483.1; NP_730861.1	PF05669.7	sp|Q8IH24|MED31_DROME	K15153	GO:0016592; GO:0005634; GO:0001104; GO:0008595; GO:0006357; GO:0006367	Mediator of RNA polymerase II transcription subunit 31
c76229_g1_i2	c76229_g1_i2|m.11245	1745	NP_001020771.1; NP_061240.3; NP_997558.2; NP_997559.1	PF13895.1	sp|Q8R5M8|CADM1_MOUSE	K06781	GO:0030424; GO:0016323; GO:0005911; GO:0030425; GO:0070062; GO:0016021; GO:0005886; GO:0045202; GO:0008021; GO:0030165; GO:0042803; GO:0005102; GO:0006915; GO:0060348; GO:0007420; GO:0016338; GO:0007155; GO:0030154; GO:0008037; GO:0051606; GO:0007157; GO:0007156; GO:0002376; GO:0001889; GO:0050715; GO:0045954; GO:0007283; GO:0042271; GO:0007416; GO:0009826	Cell adhesion molecule 1
c81293_g1_i1	c81293_g1_i1|m.14498	769	.	PF02918.10	.	.	.	.
c95331_g1_i3	c95331_g1_i3|m.47036	978	NP_001153457.1; XP_005166104.1	PF00105.13	sp|Q1L673|VDRB_DANRE	K08539	GO:0005634; GO:0008434; GO:0043565; GO:0003707; GO:0008270	Vitamin D3 receptor B
c90609_g1_i3	c90609_g1_i3|m.29235	4493	NP_003719.3	PF00791.15	sp|O95185|UNC5C_HUMAN	K07521	GO:0016021; GO:0005886; GO:0005042; GO:0033564; GO:0006915; GO:0007411; GO:0007420; GO:0043065; GO:0030334	Netrin receptor UNC5C
c77085_g1_i2	c77085_g1_i2|m.11924	554	.	.	.	.	.	.
c95331_g1_i2	c95331_g1_i2|m.47034	1262	NP_001153457.1; XP_005166104.1	PF00105.13	sp|Q1L673|VDRB_DANRE	K08539	GO:0005634; GO:0008434; GO:0043565; GO:0003707; GO:0008270	Vitamin D3 receptor B
c96505_g2_i3	c96505_g2_i3|m.54875	3628	.	.	.	.	.	.
c90903_g1_i3	c90903_g1_i3|m.30046	922	.	PF13414.1	sp|Q6DI40|TTC33_DANRE	.	.	.
c83830_g1_i1	c83830_g1_i1|m.17445	496	NP_001177255.1; NP_073557.3	PF00397.21	sp|Q8WYQ5|DGCR8_HUMAN	K18419	GO:0005737; GO:0015630; GO:0005654; GO:0005634; GO:0003725; GO:0046872; GO:0010467; GO:0031053	Microprocessor complex subunit DGCR8
c97788_g1_i1	c97788_g1_i1|m.65241	1144	.	.	.	.	.	.
c85368_g1_i3	c85368_g1_i3|m.19147	3318	NP_726856.1; NP_726858.2	PF00233.14	sp|Q9W4S9|PDE4C_DROME	K13293	GO:0004114; GO:0046872; GO:0008306; GO:0048675; GO:0048149; GO:0006198; GO:0019933; GO:0007623; GO:0001661; GO:0007619; GO:0046331; GO:0007612; GO:0007611; GO:0045475; GO:0007617; GO:0007613; GO:0046958; GO:0008355; GO:0048477; GO:0010738; GO:0000003; GO:0007614; GO:0007268; GO:0040040	cAMP-specific 3',5'-cyclic phosphodiesterase, isoforms N/G
c93465_g1_i3	c93465_g1_i3|m.38494	6939	NP_445774.1	PF02368.13	sp|P11654|PO210_RAT	K14314	GO:0005783; GO:0005643; GO:0046983; GO:0017056; GO:0051028; GO:0015031	Nuclear pore membrane glycoprotein 210
c97077_g1_i1	c97077_g1_i1|m.59259	922	.	.	.	.	.	.
c96505_g2_i3	c96505_g2_i3|m.54878	3628	.	.	.	.	.	.
c49667_g1_i1	c49667_g1_i1|m.3946	399	NP_065143.2	.	sp|Q9HD20|AT131_HUMAN	K14950	GO:0005783; GO:0016021; GO:0016020; GO:0005524; GO:0019829; GO:0046872	Manganese-transporting ATPase 13A1
c61890_g2_i1	c61890_g2_i1|m.6118	479	XP_001359756.1	PF00732.14	sp|P18172|DHGL_DROPS	K00108	GO:0005576; GO:0008812; GO:0050660; GO:0006066	Glucose dehydrogenase [FAD, quinone]
c74319_g1_i1	c74319_g1_i1|m.9849	1796	.	.	.	.	.	.
c83334_g1_i1	c83334_g1_i1|m.16778	903	.	.	.	.	.	.
c92442_g1_i1	c92442_g1_i1|m.34706	3049	.	.	.	.	.	.
c27790_g1_i2	c27790_g1_i2|m.2753	827	.	.	.	.	.	.
c91491_g1_i2	c91491_g1_i2|m.31675	633	.	PF03732.12	.	.	.	.
c95027_g1_i5	c95027_g1_i5|m.45572	2710	.	PF03142.10	.	.	.	.
c95153_g2_i3	c95153_g2_i3|m.46247	2724	NP_001032796.1; NP_001272726.1; NP_001272727.1; NP_035884.2; XP_006539803.1	PF00096.21	sp|P10077|ZFP27_MOUSE	K09228	GO:0005634; GO:0046872; GO:0003676; GO:0003700; GO:0006355; GO:0006351	Zinc finger protein 27
c96630_g1_i4	c96630_g1_i4|m.55829	1088	NP_859074.1	PF13833.1	sp|Q86XE3|MICU3_HUMAN	.	GO:0016021; GO:0005739; GO:0005509	Calcium uptake protein 3, mitochondrial
c77110_g1_i1	c77110_g1_i1|m.11949	2605	NP_001081003.1	PF00225.18	sp|P79955|CTK2_XENLA	K10405	GO:0005737; GO:0005871; GO:0005874; GO:0005524; GO:0003777; GO:0007018	Carboxy-terminal kinesin 2
c83273_g1_i1	c83273_g1_i1|m.16722	730	NP_084116.1	PF00581.15	sp|Q9D0B5|TSTD3_MOUSE	.	GO:0005737; GO:0004792	Thiosulfate sulfurtransferase/rhodanese-like domain-containing protein 3
c97906_g6_i2	c97906_g6_i2|m.66384	807	NP_001032726.1; NP_001198.2	PF01849.13	sp|P20290|BTF3_HUMAN	K01527	GO:0005737; GO:0005634; GO:0044822; GO:0001701; GO:0015031; GO:0006355; GO:0006366	Transcription factor BTF3
c75510_g1_i1	c75510_g1_i1|m.10769	820	.	.	.	.	.	.
c85719_g2_i3	c85719_g2_i3|m.19766	2299	NP_079556.1	PF10357.4	sp|Q8K339|KIN17_MOUSE	K13102	GO:0005737; GO:0016363; GO:0005634; GO:0003690; GO:0046872; GO:0003723; GO:0006974; GO:0006310; GO:0006281; GO:0006260; GO:0006397	DNA/RNA-binding protein KIN17
c83025_g1_i4	c83025_g1_i4|m.16423	1023	.	PF01312.14	.	.	.	.
c97790_g2_i1	c97790_g2_i1|m.65262	4284	NP_032746.2	PF02460.13	sp|O35604|NPC1_MOUSE	K12385	GO:0005783; GO:0005768; GO:0005576; GO:0070062; GO:0005794; GO:0005887; GO:0005765; GO:0005764; GO:0016020; GO:0045121; GO:0005635; GO:0048471; GO:0005886; GO:0031982; GO:0015485; GO:0008158; GO:0007628; GO:0006914; GO:0008206; GO:0071404; GO:0071383; GO:0033344; GO:0042632; GO:0008203; GO:0030301; GO:0006897; GO:0090150; GO:0007041; GO:0031579; GO:0060548; GO:0016242; GO:0006486; GO:0046686; GO:…	Niemann-Pick C1 protein
c82868_g1_i3	c82868_g1_i3|m.16207	1401	NP_001020008.1; NP_570965.2; XP_006513128.1	PF00035.20	sp|Q91ZS8|RED1_MOUSE	K13194	GO:0005730; GO:0005634; GO:0003726; GO:0003725; GO:0046872; GO:0044822; GO:0003723; GO:0006382; GO:0006397; GO:0030336; GO:0008285; GO:0044387; GO:0045070; GO:0051726; GO:0006396	Double-stranded RNA-specific editase 1
c34775_g1_i1	c34775_g1_i1|m.3218	553	NP_001163633.1; NP_996223.1	PF03098.10	sp|Q01603|PERO_DROME	.	GO:0042600; GO:0005576; GO:0020037; GO:0046872; GO:0004601; GO:0007306; GO:0042744; GO:0022008; GO:0006909	Peroxidase
c81574_g1_i1	c81574_g1_i1|m.14758	3342	NP_001039723.1	PF03635.12	sp|Q2HJG5|VPS35_BOVIN	K18468	GO:0005829; GO:0005768; GO:0070062; GO:0005765; GO:0030904; GO:0015031; GO:0042147	Vacuolar protein sorting-associated protein 35
c20106_g1_i1	c20106_g1_i1|m.1710	913		PF04572.7	sp|Q9N289|A4GAT_PONPY	.	GO:0005794; GO:0016020; GO:0050512; GO:0006629; GO:0006486	Lactosylceramide 4-alpha-galactosyltransferase (Fragment)
c90994_g1_i1	c90994_g1_i1|m.30312	1901		PF00076.17	sp|O97018|SXL_CHRRU	.	GO:0005634; GO:0000166; GO:0003723	Sex-lethal homolog
c93155_g2_i4	c93155_g2_i4|m.37255	868	.	PF07690.11	.	.	.	.
c92017_g1_i3	c92017_g1_i3|m.33304	3995	NP_001842.3; NP_511040.2	PF01391.13	sp|P20849|CO9A1_HUMAN	K08131	GO:0005594; GO:0005788; GO:0005576; GO:0005578; GO:0030020; GO:0046872; GO:0007411; GO:0030574; GO:0022617; GO:0030198; GO:0003417; GO:0009887; GO:0001894	Collagen alpha-1(IX) chain
c81044_g1_i2	c81044_g1_i2|m.14350	2310	.	.	.	.	.	.
c87724_g1_i1	c87724_g1_i1|m.23005	582	NP_005764.2; XP_005258464.1	PF00096.21	sp|Q9Y2P7|ZN256_HUMAN	K09228	GO:0005634; GO:0003677; GO:0046872; GO:0003700; GO:0007275; GO:0045892; GO:0006351	Zinc finger protein 256
c75994_g1_i2	c75994_g1_i2|m.11079	3534	NP_065252.1	PF03810.14	sp|Q9ESJ0|XPO4_MOUSE	.	GO:0005737; GO:0005634; GO:0046827; GO:0015031	Exportin-4
c78269_g1_i2	c78269_g1_i2|m.12558	510	.	PF11985.3	.	.	.	.
c94993_g1_i1	c94993_g1_i1|m.45433	5921	NP_060651.2; XP_005266779.1; XP_005266780.1; XP_005266781.1; XP_006722558.1	PF03243.10	sp|Q9HCE3|ZN532_HUMAN	.	GO:0005634; GO:0003677; GO:0046872; GO:0006355; GO:0006351	Zinc finger protein 532
c94993_g1_i1	c94993_g1_i1|m.45434	5921	.	.	.	.	.	.
c94993_g1_i1	c94993_g1_i1|m.45436	5921	.	.	.	.	.	.
c82084_g1_i1	c82084_g1_i1|m.15300	460	.	PF09086.6	.	.	.	.
c81193_g1_i1	c81193_g1_i1|m.14433	670	.	.	.	.	.	.
c89362_g2_i2	c89362_g2_i2|m.25981	2354	.	PF07145.10	.	.	.	.
c80206_g2_i2	c80206_g2_i2|m.13727	2543	NP_005637.3	PF00588.14	sp|Q13395|TARB1_HUMAN	.	GO:0005634; GO:0003723; GO:0008173; GO:0006357; GO:0006396	Probable methyltransferase TARBP1
c90035_g3_i1	c90035_g3_i1|m.27705	715	NP_001026804.1	PF03360.11	sp|Q5CB03|B3GA1_CANFA	K00735	GO:0005794; GO:0016021; GO:0015018; GO:0046872; GO:0006486	Galactosylgalactosylxylosylprotein 3-beta-glucuronosyltransferase 1
c84102_g1_i1	c84102_g1_i1|m.17807	904	NP_001229621.1; NP_009094.3	PF03253.9	sp|Q15849|UT2_HUMAN	K08716	GO:0016021; GO:0016020; GO:0005886; GO:0050839; GO:0015204; GO:0055085; GO:0015840	Urea transporter 2
c111572_g1_i1	c111572_g1_i1|m.71843	363	.	.	.	.	.	.
c96081_g1_i4	c96081_g1_i4|m.51903	1512	.	.	.	.	.	.
c18793_g1_i1	c18793_g1_i1|m.1501	1376	.	PF00041.16	.	.	.	.
c89786_g1_i5	c89786_g1_i5|m.26977	2269	NP_001071309.1	PF00478.20	sp|A0JNA3|IMDH1_BOVIN	K00088	GO:0005737; GO:0005634; GO:0030554; GO:0003677; GO:0003938; GO:0046872; GO:0006177; GO:0046651	Inosine-5'-monophosphate dehydrogenase 1
c94735_g1_i1	c94735_g1_i1|m.44035	1019	.	.	.	.	.	.
c59606_g1_i2	c59606_g1_i2|m.5402	354	.	.	.	.	.	.
c57953_g1_i1	c57953_g1_i1|m.4770	1052	.	.	.	.	.	.
c96421_g1_i2	c96421_g1_i2|m.54255	4455		PF13895.1	sp|Q8NDA2|HMCN2_HUMAN	.	GO:0005578; GO:0005509; GO:0050896	Hemicentin-2
c89981_g1_i1	c89981_g1_i1|m.27526	3384	.	PF07219.8	.	.	.	.
c62884_g2_i1	c62884_g2_i1|m.6429	588	.	.	.	.	.	.
c85984_g1_i1	c85984_g1_i1|m.20246	3757	NP_001028733.1; NP_001277060.1; NP_065940.1	PF00628.24	sp|Q96QT6|PHF12_HUMAN	.	GO:0005730; GO:0005634; GO:0016580; GO:0017053; GO:0035091; GO:0001106; GO:0008270; GO:0000122; GO:0045892	PHD finger protein 12
c97833_g1_i1	c97833_g1_i1|m.65676	4452	NP_035882.1	PF03367.8	sp|Q62384|ZPR1_MOUSE	K06874	GO:0030424; GO:0015030; GO:0005737; GO:0097504; GO:0030426; GO:0043025; GO:0005730; GO:0005654; GO:0005634; GO:0043204; GO:0032797; GO:0030971; GO:0031369; GO:0008270; GO:1902742; GO:0061564; GO:0030576; GO:0071364; GO:0042023; GO:0001833; GO:0000226; GO:0006397; GO:2000672; GO:0010628; GO:0045927; GO:0042307; GO:0033120; GO:0071931; GO:1990261; GO:0031641; GO:0008380; GO:0021510; GO:0001834	Zinc finger protein ZPR1
c96718_g1_i3	c96718_g1_i3|m.56479	655	NP_001069513.1	PF00753.22	sp|Q1LZ83|LACB2_BOVIN	.	GO:0005739; GO:0016787; GO:0046872	Beta-lactamase-like protein 2
c97490_g1_i5	c97490_g1_i5|m.62520	3541	NP_001285001.1; NP_001285002.1; NP_525005.2; NP_996373.1	PF03074.11	sp|Q9W3K5|GSH1_DROME	K11204	GO:0017109; GO:0005634; GO:0048471; GO:0005524; GO:0004357; GO:0006974; GO:0006750; GO:0006749	Glutamate--cysteine ligase
c96166_g2_i1	c96166_g2_i1|m.52462	755	.	PF13359.1	.	.	.	.
c84604_g1_i2	c84604_g1_i2|m.18317	3029	NP_001076142.1	PF02690.10	sp|Q28620|NPT2A_RABIT	.	GO:0016323; GO:0016021; GO:0031988; GO:0015321; GO:0015293; GO:0046849; GO:0055062; GO:0006817; GO:0046686; GO:0010288; GO:0046689; GO:0006814	Sodium-dependent phosphate transport protein 2A
c69637_g1_i1	c69637_g1_i1|m.8762	444	.	PF04652.11	.	.	.	.
c79933_g1_i1	c79933_g1_i1|m.13505	424	.	.	.	.	.	.
c59382_g1_i1	c59382_g1_i1|m.5274	614	.	.	.	.	.	.
c25695_g1_i2	c25695_g1_i2|m.2281	783	NP_001070730.1; NP_663320.2; NP_892120.2	PF13727.1	sp|Q5T124|UBX11_HUMAN	.	GO:0005737; GO:0005856	UBX domain-containing protein 11
c100838_g1_i1	c100838_g1_i1|m.70658	336	.	PF08944.6	.	.	.	.
c16347_g1_i1	c16347_g1_i1|m.1298	431	.	PF07679.11	.	.	.	.
c10207_g1_i1	c10207_g1_i1|m.944	2123	.	.	.	.	.	.
c96989_g1_i2	c96989_g1_i2|m.58624	3101		PF00927.17	sp|P52183|ANNU_SCHAM	.	GO:0005886; GO:0046872; GO:0003810; GO:0018149	Annulin
c2623_g1_i1	c2623_g1_i1|m.187	357		.	sp|P10394|POL4_DROME	.	GO:0004190; GO:0004519; GO:0003676; GO:0003964; GO:0015074	Retrovirus-related Pol polyprotein from transposon 412
c87340_g2_i4	c87340_g2_i4|m.22423	1675	.	PF13638.1	.	.	.	.
c93969_g1_i2	c93969_g1_i2|m.40763	793	.	.	.	.	.	.
c80001_g3_i1	c80001_g3_i1|m.13575	689	NP_033753.2	PF06327.9	sp|P97490|ADCY8_MOUSE	K08048	GO:0016021; GO:0004016; GO:0005524; GO:0046872; GO:0035556; GO:0007616	Adenylate cyclase type 8
c86863_g1_i1	c86863_g1_i1|m.21693	836	NP_001014939.1	PF14560.1	sp|Q5E951|TBCB_BOVIN	K17262	GO:0005829; GO:0005874; GO:0005634; GO:0030154; GO:0007399; GO:0007023	Tubulin-folding cofactor B
c97871_g3_i5	c97871_g3_i5|m.66108	849	NP_001253962.1; NP_003413.2; NP_932172.1; XP_006723422.1; XP_006723423.1	PF13465.1	sp|P28698|MZF1_HUMAN	K09221	GO:0005634; GO:0046872; GO:0042803; GO:0000978; GO:0001078; GO:0001077; GO:0003700; GO:0044212; GO:0000122; GO:0045944; GO:0006355	Myeloid zinc finger 1
c93530_g1_i5	c93530_g1_i5|m.38783	468	.	.	.	.	.	.
c97948_g1_i10	c97948_g1_i10|m.66873	4071		PF01347.17	sp|Q9U943|APLP_LOCMI	.	GO:0005576; GO:0008289; GO:0005319; GO:0016055	Apolipophorins
c81452_g1_i1	c81452_g1_i1|m.14644	667	.	PF00059.16	.	.	.	.
c97127_g1_i1	c97127_g1_i1|m.59686	774	.	.	.	.	.	.
c21751_g1_i1	c21751_g1_i1|m.2014	1536		PF12775.2	sp|Q63170|DYH7_RAT	.	GO:0005858; GO:0005874; GO:0005524; GO:0016887; GO:0005509; GO:0003777; GO:0003341	Dynein heavy chain 7, axonemal
c96404_g2_i8	c96404_g2_i8|m.54151	1140	NP_001004540.1	PF00171.17	sp|Q66I21|AL8A1_DANRE	.	GO:0005737; GO:0016620; GO:0001889	Aldehyde dehydrogenase family 8 member A1
c91063_g2_i7	c91063_g2_i7|m.30506	1914		PF00067.17	sp|P29981|CP4C1_BLADI	.	GO:0005783; GO:0016020; GO:0070330; GO:0020037; GO:0005506	Cytochrome P450 4C1
c91226_g1_i1	c91226_g1_i1|m.30919	1847	NP_997469.1	PF00704.23	sp|Q6RY07|CHIA_RAT	K01183	GO:0005737; GO:0005576; GO:0005615; GO:0008061; GO:0004568; GO:0006915; GO:0006032; GO:0002376; GO:0000272; GO:0090197; GO:0002532	Acidic mammalian chitinase
c95177_g1_i3	c95177_g1_i3|m.46365	4347	NP_003782.1	PF00082.17	sp|Q14703|MBTP1_HUMAN	K08653	GO:0005788; GO:0005794; GO:0000139; GO:0005795; GO:0016021; GO:0004252; GO:0006987; GO:0044267; GO:0008203; GO:0030968; GO:0006629; GO:0007040; GO:0006508; GO:0042990; GO:0044281	Membrane-bound transcription factor site-1 protease
c97920_g2_i2	c97920_g2_i2|m.66553	10172	NP_955452.3	PF00476.15	sp|O75417|DPOLQ_HUMAN	K02349	GO:0005654; GO:0005524; GO:0003684; GO:0003887; GO:0043142; GO:0006200; GO:0006281	DNA polymerase theta
c95984_g1_i1	c95984_g1_i1|m.51289	418	.	.	.	.	.	.
c89425_g1_i2	c89425_g1_i2|m.26106	1382	.	.	.	.	.	.
c25245_g1_i1	c25245_g1_i1|m.2220	627	.	.	.	.	.	.
c95418_g2_i2	c95418_g2_i2|m.47567	1588	NP_001079936.1	PF00076.17	sp|Q91579|CEL3A_XENLA	K13207	GO:0005737; GO:0005634; GO:0000166; GO:0003723; GO:0006397; GO:0048026	CUGBP Elav-like family member 3-A
c94596_g2_i1	c94596_g2_i1|m.43411	3555		PF00621.15	sp|Q1LUA6|TRIO_DANRE	.	GO:0005737; GO:0005524; GO:0004674; GO:0005089	Triple functional domain protein
c94596_g2_i1	c94596_g2_i1|m.43412	3555	.	.	.	.	.	.
c97423_g1_i6	c97423_g1_i6|m.62033	4195	.	PF10494.4	.	.	.	.
c97409_g2_i1	c97409_g2_i1|m.61903	1979	NP_446179.2; XP_006253729.1; XP_006253730.1; XP_006253731.1; XP_006253732.1	PF07716.10	sp|Q6IMZ0|NFIL3_RAT	K09059	GO:0005634; GO:0001078; GO:0000979; GO:0003700; GO:0071353; GO:0007623; GO:0010628	Nuclear factor interleukin-3-regulated protein
c92100_g1_i7	c92100_g1_i7|m.33639	694	NP_032197.3	PF00060.21	sp|Q01097|NMDE2_MOUSE	K05210	GO:0030054; GO:0009986; GO:0016020; GO:0017146; GO:0043005; GO:0097481; GO:0014069; GO:0045211; GO:0042734; GO:0045202; GO:0008021; GO:0005262; GO:0005261; GO:0005234; GO:0004972; GO:0008270; GO:0001662; GO:0048266; GO:0070588; GO:0006816; GO:0098655; GO:0006812; GO:0050966; GO:0042596; GO:0001701; GO:0034220; GO:0035235; GO:0007612; GO:0007611; GO:0007613; GO:0060079; GO:0048168; GO:0060078; GO:…	Glutamate receptor ionotropic, NMDA 2B
c88529_g1_i1	c88529_g1_i1|m.24381	711	.	.	.	.	.	.
c97823_g1_i12	c97823_g1_i12|m.65549	959	.	PF14962.1	.	.	.	.
c92170_g1_i2	c92170_g1_i2|m.33821	4036	NP_001239335.1; NP_001243384.1; XP_006711416.1; XP_006711417.1; XP_006711418.1; XP_006711419.1; XP_006711420.1; XP_006711421.1; XP_006711422.1	PF13465.1	sp|O15156|ZBT7B_HUMAN	K10494	GO:0005634; GO:0003677; GO:0046872; GO:0030154; GO:0007398; GO:0007275; GO:0006355; GO:0006366	Zinc finger and BTB domain-containing protein 7B
c94843_g1_i1	c94843_g1_i1|m.44682	2990	.	.	sp|Q96ER3|SAAL1_HUMAN	.	.	.
c67451_g1_i1	c67451_g1_i1|m.8049	1579	NP_001036056.1	PF00339.24	sp|Q7TPQ9|ARRD3_MOUSE	.	GO:0005768; GO:0005886; GO:0060613; GO:0031651; GO:0090327; GO:0044252; GO:0071879; GO:0051443; GO:0043588; GO:0001659	Arrestin domain-containing protein 3
c123328_g1_i1	c123328_g1_i1|m.73023	437	.	.	.	.	.	.
c84331_g1_i1	c84331_g1_i1|m.18031	1529		PF01393.14	sp|P23198|CBX3_MOUSE	.	GO:0000779; GO:0005635; GO:0031618; GO:0000976; GO:0016568; GO:0006355; GO:0048511; GO:0006351	Chromobox protein homolog 3
c97724_g1_i9	c97724_g1_i9|m.64647	497	.	.	.	.	.	.
c20375_g1_i1	c20375_g1_i1|m.1779	341	.	PF00680.15	.	.	.	.
c96713_g1_i2	c96713_g1_i2|m.56454	3976	.	.	.	.	.	.
c82293_g1_i1	c82293_g1_i1|m.15499	370	.	.	.	.	.	.
c129021_g1_i1	c129021_g1_i1|m.73696	359	.	.	.	.	.	.
c103473_g1_i1	c103473_g1_i1|m.70945	690		PF03028.10	sp|P39057|DYHC_HELCR	.	GO:0005737; GO:0030286; GO:0005874; GO:0031514; GO:0005524; GO:0016887; GO:0003777; GO:0030030; GO:0007018	Dynein beta chain, ciliary
c91910_g1_i5	c91910_g1_i5|m.32974	1151	.	PF12718.2	.	.	.	.
c82869_g1_i1	c82869_g1_i1|m.16211	2799	NP_001014651.1; NP_001014652.1; NP_001014653.1; NP_001014654.1; NP_001014655.1; NP_001014656.1; NP_001014657.1; NP_001014658.1; NP_001014659.1; NP_001014660.1; NP_001014661.2; NP_001014662.1; NP_001014663.1; NP_001014664.1; NP_524486.2; NP_733029.1; NP_996289.1	PF03493.13	sp|Q03720|SLO_DROME	K04936	GO:0016020; GO:0043005; GO:0043025; GO:0005886; GO:0008076; GO:0015269; GO:0060072; GO:0005249; GO:0048512; GO:0007623; GO:0045433; GO:0071805; GO:0006813; GO:0042493	Calcium-activated potassium channel slowpoke
c74124_g1_i1	c74124_g1_i1|m.9756	1162	NP_476721.1	PF02214.17	sp|P17972|KCNAW_DROME	K05320	GO:0005886; GO:0008076; GO:0005251; GO:0005249; GO:0006813; GO:0051260; GO:0030431	Potassium voltage-gated channel protein Shaw
c79216_g1_i1	c79216_g1_i1|m.13082	1869		PF03055.10	sp|A8Y9I2|NINAB_GALME	.	GO:0046872; GO:0004497; GO:0042572	Carotenoid isomerooxygenase
c97638_g1_i4	c97638_g1_i4|m.63679	601	NP_033298.1	PF01564.12	sp|Q64674|SPEE_MOUSE	K00797	GO:0004766; GO:0008295	Spermidine synthase
c91721_g2_i4	c91721_g2_i4|m.32274	1472	NP_056982.1; XP_005259627.2; XP_005259628.1; XP_005259629.1	PF13465.1	sp|O95365|ZBT7A_HUMAN	K10494	GO:0005634; GO:0003677; GO:0035035; GO:0046872; GO:0030154; GO:0007275; GO:0000122; GO:0045892; GO:0006351	Zinc finger and BTB domain-containing protein 7A
c82339_g1_i1	c82339_g1_i1|m.15543	1022	NP_056193.2; NP_060626.2	.	sp|Q5THJ4|VP13D_HUMAN	.	GO:0070062	Vacuolar protein sorting-associated protein 13D
c90484_g1_i1	c90484_g1_i1|m.28856	2793	NP_510283.1; NP_872254.1	PF00135.23	sp|Q9XTG1|NLGN1_CAEEL	.	GO:0030424; GO:0009986; GO:0030425; GO:0005887; GO:0005886; GO:0045202; GO:0042043; GO:0004872; GO:0007155; GO:0007416	Neuroligin-1
c77891_g2_i1	c77891_g2_i1|m.12328	2204	.	.	.	.	.	.
c95455_g1_i1	c95455_g1_i1|m.47768	2068	NP_766267.2	.	sp|A2AAE1|K1109_MOUSE	.	GO:0016021; GO:0005634; GO:0060612; GO:0045444; GO:0006629; GO:0019915; GO:0051647; GO:0001558; GO:0007283	Uncharacterized protein KIAA1109
c90484_g1_i1	c90484_g1_i1|m.28855	2793	NP_599163.2	PF00135.23	sp|Q62889|NLGN3_RAT	K07378	GO:0030054; GO:0009986; GO:0030139; GO:0060076; GO:0060077; GO:0005887; GO:0045202; GO:0050839; GO:0042043; GO:0004872; GO:0048675; GO:0007158; GO:2000969; GO:2000463; GO:0051965; GO:0051968; GO:0097104; GO:0097105; GO:0006898; GO:2000311; GO:0061001; GO:0060079; GO:0060080; GO:1900271; GO:2000310; GO:0002087; GO:0050804; GO:0051966; GO:2000331; GO:0060024; GO:0035176; GO:0007416; GO:0050808	Neuroligin-3
c97027_g1_i4	c97027_g1_i4|m.58934	450	.	PF00553.14	.	.	.	.
c95560_g2_i2	c95560_g2_i2|m.48513	1607	.	PF08653.5	.	.	.	.
c87165_g1_i2	c87165_g1_i2|m.22199	1312	.	.	.	.	.	.
c96409_g1_i2	c96409_g1_i2|m.54220	2533	.	PF14316.1	.	.	.	.
c117484_g1_i1	c117484_g1_i1|m.72233	2302	.	.	.	.	.	.
c86824_g1_i3	c86824_g1_i3|m.21620	1311	.	PF15489.1	.	.	.	.
c58108_g1_i1	c58108_g1_i1|m.4815	850	.	.	.	.	.	.
c94201_g1_i4	c94201_g1_i4|m.41854	5037	NP_055461.1; XP_005258235.1; XP_005258236.1; XP_006722431.1	PF08235.8	sp|Q92539|LPIN2_HUMAN	K15728	GO:0005829; GO:0005789; GO:0005634; GO:0008195; GO:0003713; GO:0044255; GO:0016311; GO:0006631; GO:0046474; GO:0006629; GO:0006656; GO:0006646; GO:0006644; GO:0045944; GO:0044281; GO:0006351; GO:0019432	Phosphatidate phosphatase LPIN2
c39231_g1_i1	c39231_g1_i1|m.3415	512	.	.	.	.	.	.
c70499_g1_i1	c70499_g1_i1|m.9062	390	.	PF14529.1	.	.	.	.
c95859_g1_i5	c95859_g1_i5|m.50324	6959	NP_524677.1	PF02178.14	sp|Q7M3M8|CAS_DROME	.	GO:0005634; GO:0003677; GO:0046872; GO:0003700; GO:0007417; GO:0007402; GO:0048699; GO:0021782; GO:0016319; GO:0045892; GO:0014019; GO:0009791; GO:0040034; GO:0006355; GO:0006351; GO:0007419	Transcription factor castor
c24620_g1_i1	c24620_g1_i1|m.2182	309	.	.	.	.	.	.
c130662_g1_i1	c130662_g1_i1|m.73882	484	.	PF07679.11	.	.	.	.
c83639_g2_i2	c83639_g2_i2|m.17141	744	.	.	.	.	.	.
c93543_g1_i3	c93543_g1_i3|m.38870	1763	NP_001038968.1	PF03849.9	sp|P60027|TF2H4_PANTR	K03144	GO:0000439; GO:0005675; GO:0004003; GO:0008353; GO:0006289; GO:0006355; GO:0006366	General transcription factor IIH subunit 4
c62005_g1_i1	c62005_g1_i1|m.6151	538	.	.	.	.	.	.
c92640_g1_i3	c92640_g1_i3|m.35335	993	.	PF01607.19	.	.	.	.
c120712_g1_i1	c120712_g1_i1|m.72778	464	.	PF00111.22	.	.	.	.
c92421_g1_i2	c92421_g1_i2|m.34626	3557	.	.	.	.	.	.
c92421_g1_i2	c92421_g1_i2|m.34624	3557	.	.	.	.	.	.
c26750_g1_i1	c26750_g1_i1|m.2477	1613		PF01459.17	sp|P82013|VDAC2_MELGA	.	GO:0005741; GO:0046930; GO:0000166; GO:0015288; GO:0008308	Voltage-dependent anion-selective channel protein 2
c96358_g1_i2	c96358_g1_i2|m.53804	4429	.	PF14206.1	.	.	.	.
c92421_g1_i2	c92421_g1_i2|m.34623	3557	.	.	.	.	.	.
c98147_g1_i6	c98147_g1_i6|m.68919	4989	NP_001129396.1; XP_005249698.1	PF00040.14	sp|Q8N2E2|VWDE_HUMAN	.	GO:0005576	von Willebrand factor D and EGF domain-containing protein
c83083_g2_i1	c83083_g2_i1|m.16496	851	.	.	.	.	.	.
c96568_g1_i1	c96568_g1_i1|m.55386	9515	NP_775951.2	PF13909.1	sp|Q96BV0|ZN775_HUMAN	.	GO:0005634; GO:0003677; GO:0046872; GO:0006355; GO:0006351	Zinc finger protein 775
c90011_g1_i3	c90011_g1_i3|m.27631	2862	NP_002261.3; NP_694858.1; XP_005248557.1	PF02985.17	sp|Q92973|TNPO1_HUMAN	.	GO:0005737; GO:0005829; GO:0005634; GO:0008139; GO:0044822; GO:0010467; GO:0016071; GO:0000060; GO:0016070; GO:0016032	Transportin-1
c91214_g1_i1	c91214_g1_i1|m.30892	2201	XP_006248933.1	PF13041.1	sp|A2VD13|PTCD1_RAT	K17710	GO:0005759; GO:0000049; GO:0042780	Pentatricopeptide repeat-containing protein 1, mitochondrial
c80323_g1_i1	c80323_g1_i1|m.13811	469	NP_113990.1	PF01094.23	sp|O88871|GABR2_RAT	K04615	GO:0030054; GO:0038039; GO:0016021; GO:0005887; GO:0045211; GO:0004965; GO:0007214	Gamma-aminobutyric acid type B receptor subunit 2
c95714_g1_i2	c95714_g1_i2|m.49485	356	.	.	.	.	.	.
c93143_g1_i1	c93143_g1_i1|m.37187	3832	NP_001107898.1	PF00632.20	sp|A9JRZ0|SMUF2_DANRE	K04678	GO:0005737; GO:0005634; GO:0005886; GO:0016874; GO:0004842	E3 ubiquitin-protein ligase SMURF2
c95443_g1_i1	c95443_g1_i1|m.47723	598	NP_663748.1	PF03221.11	sp|Q96MW7|TIGD1_HUMAN	.	GO:0005634; GO:0003677	Tigger transposable element-derived protein 1
c89328_g1_i1	c89328_g1_i1|m.25894	682	NP_001082444.1	PF13499.1	sp|Q7ZY36|SCM1A_XENLA	K14684	GO:0016021; GO:0005743; GO:0005739; GO:0005347; GO:0005509; GO:0015867; GO:0071277; GO:0034599; GO:0006839; GO:0010941	Calcium-binding mitochondrial carrier protein SCaMC-1-A
c93211_g1_i4	c93211_g1_i4|m.37464	614	.	PF11827.3	.	.	.	.
c2793_g1_i1	c2793_g1_i1|m.204	372	.	.	.	.	.	.
c77094_g1_i4	c77094_g1_i4|m.11929	600	.	PF13848.1	.	.	.	.
c97575_g1_i2	c97575_g1_i2|m.63116	2511	NP_908935.1; XP_008761258.1; XP_008761277.1	PF08174.6	sp|Q6V7V2|RTKN_RAT	.	GO:0005525; GO:0017049; GO:0005095; GO:0006915; GO:0007266	Rhotekin
c92593_g3_i1	c92593_g3_i1|m.35148	1566	.	.	.	.	.	.
c96373_g1_i2	c96373_g1_i2|m.53884	873	.	PF02957.10	.	.	.	.
c68793_g1_i1	c68793_g1_i1|m.8619	472	.	.	.	.	.	.
c94967_g1_i2	c94967_g1_i2|m.45280	5028	.	.	.	.	.	.
c94186_g2_i1	c94186_g2_i1|m.41788	575	.	PF12032.3	.	.	.	.
c97694_g1_i1	c97694_g1_i1|m.64275	7837	.	.	.	.	.	.
c97694_g1_i1	c97694_g1_i1|m.64272	7837	.	PF10541.4	.	.	.	.
c94677_g1_i1	c94677_g1_i1|m.43787	3282	.	.	.	.	.	.
c93034_g1_i1	c93034_g1_i1|m.36748	1953	.	PF00668.15	.	.	.	.
c80348_g1_i1	c80348_g1_i1|m.13832	1504	NP_035317.1	PF00227.21	sp|P70195|PSB7_MOUSE	K02739	GO:0005829; GO:0070062; GO:0015630; GO:0005634; GO:0005839; GO:0004298; GO:0051603	Proteasome subunit beta type-7
c79985_g1_i3	c79985_g1_i3|m.13559	4009	NP_055475.2	PF00628.24	sp|O94880|PHF14_HUMAN	.	GO:0005634; GO:0008270; GO:0048286; GO:2000791; GO:2000584; GO:0000122	PHD finger protein 14
c84610_g1_i1	c84610_g1_i1|m.18330	4063	NP_001025469.1	PF02574.11	sp|Q4JIJ3|METH_BOVIN	K00548	GO:0005737; GO:0031419; GO:0008705; GO:0008898; GO:0008270; GO:0042558	Methionine synthase
c85840_g2_i1	c85840_g2_i1|m.19996	1474	.	PF05276.9	sp|Q5U584|3BP5L_XENLA	.	.	.
c62532_g1_i1	c62532_g1_i1|m.6313	2221	.	PF01064.18	.	.	.	.
c91700_g2_i2	c91700_g2_i2|m.32236	1350	.	PF05557.8	.	.	.	.
c96802_g5_i1	c96802_g5_i1|m.57108	1356	NP_651116.1; NP_788720.2	PF04193.9	sp|Q9VCR7|CTNS_DROME	K12386	GO:0016021; GO:0005764; GO:0015171; GO:0003333	Cystinosin homolog
c82653_g1_i1	c82653_g1_i1|m.15905	794	.	PF05297.6	.	.	.	.
c97254_g1_i1	c97254_g1_i1|m.60799	2923	NP_001120842.1; NP_001120843.1; NP_061189.2	PF10497.4	sp|Q96GN5|CDA7L_HUMAN	.	GO:0005737; GO:0005730; GO:0005634; GO:0008284; GO:0006355; GO:0006351	Cell division cycle-associated 7-like protein
c90820_g2_i1	c90820_g2_i1|m.29793	7424	NP_001099013.1; NP_065962.1; NP_861440.2; XP_005250743.1; XP_005250744.1; XP_006716234.1	PF08337.7	sp|Q9HCM2|PLXA4_HUMAN	.	GO:0016021; GO:0005622; GO:0005886; GO:0002116; GO:0017154; GO:0021960; GO:0007411; GO:0021793; GO:0021612; GO:0021615; GO:0021784; GO:0048841; GO:0050923; GO:0071526; GO:1902287; GO:0048485; GO:0021637; GO:0021644	Plexin-A4
c94487_g1_i3	c94487_g1_i3|m.42946	1452	.	PF00612.22	.	.	.	.
c69919_g1_i3	c69919_g1_i3|m.8915	3118	NP_057912.2	PF00400.27	sp|Q9WUQ2|PREB_MOUSE	K14003	GO:0005783; GO:0016021; GO:0005634; GO:0003677; GO:0003700; GO:0015031; GO:0006351; GO:0016192	Prolactin regulatory element-binding protein
c76235_g1_i2	c76235_g1_i2|m.11257	1530	NP_699197.3	PF07699.8	sp|Q4LDE5|SVEP1_HUMAN	K17495	GO:0005737; GO:0005576; GO:0016020; GO:0005509; GO:0003682; GO:0007155	Sushi, von Willebrand factor type A, EGF and pentraxin domain-containing protein 1
c95631_g1_i2	c95631_g1_i2|m.49009	4660		PF12662.2	sp|E1BBQ2|GP158_BOVIN	.	GO:0016021; GO:0005886; GO:0004930; GO:0072659; GO:0008277	Probable G-protein coupled receptor 158
c87449_g1_i1	c87449_g1_i1|m.22576	3615	NP_072118.2	PF15070.1	sp|Q62839|GOGA2_RAT	.	GO:0005801; GO:0005737; GO:0005794; GO:0000137; GO:0000139; GO:0043025; GO:0043234; GO:0032403	Golgin subfamily A member 2
c66432_g1_i1	c66432_g1_i1|m.7668	409	.	.	.	.	.	.
c97536_g1_i5	c97536_g1_i5|m.62865	3409	NP_001087661.1	PF00083.19	sp|Q66J54|S226A_XENLA	K08203	GO:0016021; GO:0005886; GO:0015075	Solute carrier family 22 member 6-A
c104823_g1_i1	c104823_g1_i1|m.71034	408	.	PF05050.7	.	.	.	.
c91435_g1_i2	c91435_g1_i2|m.31547	569	.	.	.	.	.	.
c63968_g1_i2	c63968_g1_i2|m.6969	1632	NP_694991.2; XP_005270776.1; XP_006710615.1	.	sp|Q8IZK6|MCLN2_HUMAN	K04993	GO:0016021; GO:0005886; GO:0070588; GO:0034220; GO:0055085	Mucolipin-2
c91435_g1_i2	c91435_g1_i2|m.31545	569	.	PF09815.4	.	.	.	.
c95592_g2_i6	c95592_g2_i6|m.48698	1249	NP_989876.1	PF00685.22	sp|Q8JG30|ST1B1_CHICK	K01025	GO:0005737; GO:0008146; GO:0008202	Sulfotransferase family cytosolic 1B member 1
c96821_g1_i3	c96821_g1_i3|m.57225	3547	NP_001229738.1; NP_001229740.1; NP_001229742.1; NP_001229743.1; NP_055757.3; XP_005248738.1	PF12796.2	sp|Q9Y2G4|ANKR6_HUMAN	.	GO:0005737; GO:0005634; GO:0090090; GO:0046330; GO:2000096	Ankyrin repeat domain-containing protein 6
c52378_g1_i1	c52378_g1_i1|m.4230	549	.	PF11120.3	.	.	.	.
c94875_g1_i2	c94875_g1_i2|m.44845	4706	NP_700440.2	PF00637.15	sp|Q3UGF1|WDR19_MOUSE	.	GO:0005929; GO:0005737; GO:0005856; GO:0030991; GO:0031514; GO:0031513; GO:0032391; GO:0000902; GO:0060830; GO:0042384; GO:0060271; GO:0055123; GO:0042471; GO:0031076; GO:0048701; GO:0030326; GO:0001701; GO:0035721; GO:0061055; GO:0050877; GO:0007224; GO:0060831	WD repeat-containing protein 19
c62956_g1_i2	c62956_g1_i2|m.6451	2515	NP_001160019.1; NP_001160020.1; NP_001160021.1; NP_076232.2; XP_006514904.1; XP_006514905.1; XP_006514906.1; XP_006514907.1	PF10477.4	sp|Q9EST3|4ET_MOUSE	.	GO:0005829; GO:0005634; GO:0044822; GO:0015031	Eukaryotic translation initiation factor 4E transporter
c127716_g1_i1	c127716_g1_i1|m.73472	756	.	PF09451.5	.	.	.	.
c90768_g1_i3	c90768_g1_i3|m.29668	897	.	PF00754.20	.	.	.	.
c96145_g3_i2	c96145_g3_i2|m.52299	498	.	PF00168.25	.	.	.	.
c75213_g1_i3	c75213_g1_i3|m.10573	436	.	.	.	.	.	.
c69776_g1_i1	c69776_g1_i1|m.8830	1804	NP_001026436.1	PF05179.9	sp|Q5ZLM0|CDC73_CHICK	K15175	GO:0016593; GO:0005634; GO:0000993; GO:0007049; GO:0071222; GO:0001711; GO:0033523; GO:0010390; GO:0006378; GO:0008285; GO:0050680; GO:0048147; GO:2000134; GO:0045638; GO:0000122; GO:0031442; GO:0032968; GO:0045944; GO:0030177; GO:0031648; GO:0019827; GO:0006351	Parafibromin
c96530_g1_i10	c96530_g1_i10|m.55071	2913	NP_149044.2	PF07690.11	sp|Q96MC6|HIAT1_HUMAN	.	GO:0016021; GO:0005886; GO:0005215; GO:0055085	Hippocampus abundant transcript 1 protein
c96879_g4_i2	c96879_g4_i2|m.57686	2605		PF12762.2	sp|O86236|Y132A_HAEIN	.	GO:0006310; GO:0032196	Uncharacterized transposase-like protein HI_1328.1
c89601_g1_i1	c89601_g1_i1|m.26551	1346	.	.	.	.	.	.
c80129_g1_i2	c80129_g1_i2|m.13668	811	.	.	.	.	.	.
c84221_g1_i3	c84221_g1_i3|m.17930	868	NP_001155269.1; NP_780515.2; XP_006538519.1	PF02755.10	sp|Q501J7|PHAR4_MOUSE	K17585	GO:0005737; GO:0005622; GO:0030027; GO:0003779; GO:0008157; GO:0004864; GO:0071862; GO:0030036; GO:0061386; GO:0048484; GO:2001045; GO:0001755; GO:0001843; GO:0043085; GO:0051726; GO:0007266	Phosphatase and actin regulator 4
c91581_g1_i2	c91581_g1_i2|m.31957	1389	NP_001274618.1; XP_005558419.1; XP_005558420.1	PF04116.8	sp|Q9GKT2|FXDC2_MACFA	K07750	GO:0016021; GO:0005506; GO:0016491; GO:0006633	Fatty acid hydroxylase domain-containing protein 2
c97211_g3_i4	c97211_g3_i4|m.60341	2874	NP_001159743.1; NP_001273721.1; NP_001273722.1; NP_001273723.1; NP_001273724.1; NP_694568.1	PF00621.15	sp|Q96N96|SPT13_HUMAN	.	GO:0005737; GO:0030175; GO:0030027; GO:0005634; GO:0032587; GO:0005085; GO:0030676; GO:0016477; GO:0046847; GO:0030032; GO:0043547; GO:0032855; GO:0030334	Spermatogenesis-associated protein 13
c73325_g1_i1	c73325_g1_i1|m.9551	550	.	PF13359.1	.	.	.	.
c90040_g2_i1	c90040_g2_i1|m.27715	694	.	.	.	.	.	.
c95285_g1_i1	c95285_g1_i1|m.46837	2263	NP_776919.1	PF00441.19	sp|P48818|ACADV_BOVIN	K09479	GO:0005743; GO:0042645; GO:0005730; GO:0003995; GO:0050660; GO:0030855; GO:0033539; GO:0045717; GO:0046322; GO:0090181; GO:0001659	Very long-chain specific acyl-CoA dehydrogenase, mitochondrial
c5470_g1_i1	c5470_g1_i1|m.360	334	.	PF04592.9	.	.	.	.
c91037_g1_i2	c91037_g1_i2|m.30450	2630	.	.	.	.	.	.
c96201_g2_i1	c96201_g2_i1|m.52670	857	.	.	.	.	.	.
c97009_g5_i2	c97009_g5_i2|m.58809	3989	NP_001022557.1; NP_001022558.1; NP_498522.3	PF00069.20	sp|Q8MYQ1|Y31E_CAEEL	.	GO:0005524; GO:0004674	Putative serine/threonine-protein kinase F31E3.2
c95956_g1_i2	c95956_g1_i2|m.51053	4517	NP_001024625.2; NP_510443.4	PF13418.1	sp|Q19981|TAG53_CAEEL	.	GO:0016021; GO:0004872; GO:0007275	Putative protein tag-53
c105242_g1_i1	c105242_g1_i1|m.71069	375	.	.	.	.	.	.
c7387_g1_i1	c7387_g1_i1|m.509	1320	NP_001186116.1; NP_081213.1; XP_006514103.1	PF10469.4	sp|Q9D8Z1|ASCC1_MOUSE	.	GO:0005737; GO:0005667; GO:0003824; GO:0003723; GO:0006355; GO:0006351	Activating signal cointegrator 1 complex subunit 1
c98645_g1_i1	c98645_g1_i1|m.70255	1538	NP_777233.1	PF01512.12	sp|P25708|NDUV1_BOVIN	K03942	GO:0005747; GO:0051539; GO:0010181; GO:0046872; GO:0051287; GO:0008137	NADH dehydrogenase [ubiquinone] flavoprotein 1, mitochondrial
c94130_g1_i1	c94130_g1_i1|m.41587	3613	NP_001026623.1	PF04112.8	sp|Q5ZHV2|NAA35_CHICK	.	GO:0005737; GO:0031417; GO:0043066; GO:0048659	N-alpha-acetyltransferase 35, NatC auxiliary subunit
c76235_g1_i2	c76235_g1_i2|m.11258	1530	.	.	.	.	.	.
c7512_g1_i1	c7512_g1_i1|m.525	321	.	.	.	.	.	.
c26882_g1_i1	c26882_g1_i1|m.2547	963	.	.	.	.	.	.
c95698_g1_i4	c95698_g1_i4|m.49412	4210	NP_612015.1; NP_728501.1	PF12796.2	sp|Q9W0T5|PYX_DROME	.	GO:0034703; GO:0016021; GO:0005262; GO:0005261; GO:0070588; GO:0006816; GO:0098655; GO:0006812; GO:0048060; GO:0051290; GO:0009408	Transient receptor potential channel pyrexia
c98292_g1_i1	c98292_g1_i1|m.69932	4191	.	.	.	.	.	.
c126843_g1_i1	c126843_g1_i1|m.73251	2253	NP_001029926.1; XP_005203291.1; XP_005203292.1	PF03847.8	sp|Q3T174|TAF12_BOVIN	K03126	GO:0005669; GO:0006352; GO:0006355	Transcription initiation factor TFIID subunit 12
c7877_g1_i1	c7877_g1_i1|m.583	2022	NP_443155.1	PF13020.1	sp|Q6R2W3|SCND3_HUMAN	.	GO:0005634; GO:0003676; GO:0003700; GO:0015074	SCAN domain-containing protein 3
c18917_g1_i2	c18917_g1_i2|m.1514	769	NP_001120965.1; NP_001139.3; NP_066187.2	PF12796.2	sp|Q01484|ANK2_HUMAN	K10380	GO:0031672; GO:0016323; GO:0043034; GO:0005856; GO:0005829; GO:0005887; GO:0014704; GO:0005622; GO:0031430; GO:0045121; GO:0043005; GO:0048471; GO:0005886; GO:0045211; GO:0042383; GO:0030315; GO:0030018; GO:0051117; GO:0019899; GO:0044325; GO:0015459; GO:0030674; GO:0019901; GO:0030507; GO:0005200; GO:0086014; GO:0086066; GO:0003283; GO:0007411; GO:0060048; GO:0006874; GO:0034613; GO:0086046; GO:…	Ankyrin-2
c92863_g1_i2	c92863_g1_i2|m.36136	1278	NP_001152873.1; NP_001152874.1; NP_033503.2; XP_006514730.1	PF01048.15	sp|P52624|UPP1_MOUSE	K00757	GO:0005737; GO:0004850; GO:0042149; GO:0009166; GO:0006220; GO:0044206; GO:0046108	Uridine phosphorylase 1
c89381_g1_i2	c89381_g1_i2|m.26016	2961	NP_001003257.1	PF03372.18	sp|Q29467|I5P1_CANFA	K01106	GO:0070062; GO:0016020; GO:0052659; GO:0052658; GO:0004445; GO:0046856	Type I inositol 1,4,5-trisphosphate 5-phosphatase
c120442_g1_i1	c120442_g1_i1|m.72735	398	.	.	.	.	.	.
c18484_g1_i1	c18484_g1_i1|m.1435	588		PF01248.21	sp|P67884|RL30_OPHHA	.	GO:0005840; GO:0003735; GO:0006412	60S ribosomal protein L30
c82169_g1_i1	c82169_g1_i1|m.15394	683		PF13465.1	sp|Q01611|ZFY1_XENLA	.	GO:0005634; GO:0003677; GO:0046872; GO:0006355; GO:0006351	Zinc finger Y-chromosomal protein 1
c95860_g3_i1	c95860_g3_i1|m.50361	671	.	.	.	.	.	.
c95624_g2_i3	c95624_g2_i3|m.48970	1294	NP_001129743.2	PF00046.24	sp|A6NCS4|NKX26_HUMAN	K09346	GO:0005634; GO:0043565; GO:0003700; GO:0055014; GO:0030154; GO:0048565; GO:0035050; GO:0021854; GO:0043066; GO:0060039; GO:0060037; GO:0008284; GO:0043586; GO:0006351; GO:0055015	Homeobox protein Nkx-2.6
c92771_g1_i1	c92771_g1_i1|m.35702	2907	.	.	.	.	.	.
c93519_g1_i4	c93519_g1_i4|m.38709	3600	NP_001036575.1; NP_001097461.2; NP_001261207.1; NP_523872.2	PF14598.1	sp|Q24119|TRH_DROME	K09098	GO:0005634; GO:0046982; GO:0043565; GO:0000981; GO:0003700; GO:0004871; GO:0048813; GO:0007425; GO:0072175; GO:0046331; GO:0007443; GO:0007424; GO:0045944; GO:0007431; GO:0007435; GO:0035277; GO:0006366	Protein trachealess
c92464_g1_i2	c92464_g1_i2|m.34765	5258	NP_001158095.1; NP_036286.2	PF02171.12	sp|Q9UKV8|AGO2_HUMAN	K11593	GO:0005737; GO:0000932; GO:0005829; GO:0016020; GO:0035068; GO:0005845; GO:0005634; GO:0005844; GO:0030529; GO:0016442; GO:0004521; GO:0070551; GO:0046872; GO:0035198; GO:0003729; GO:0044822; GO:0000340; GO:0035197; GO:0003743; GO:0007173; GO:0038095; GO:0008543; GO:0010467; GO:0031047; GO:0045087; GO:0035279; GO:0035278; GO:0045947; GO:0048011; GO:0007219; GO:0048015; GO:1900153; GO:0060213; GO:…	Protein argonaute-2
c93275_g1_i1	c93275_g1_i1|m.37655	1258	NP_071738.1	PF00188.21	sp|Q9H4G4|GAPR1_HUMAN	.	GO:0070062; GO:0000139; GO:0042803; GO:0010634; GO:0010718; GO:0070374	Golgi-associated plant pathogenesis-related protein 1
c13088_g1_i1	c13088_g1_i1|m.1102	1153	NP_001286.1	PF00001.16	sp|P32246|CCR1_HUMAN	K04176	GO:0009897; GO:0005887; GO:0005886; GO:0019957; GO:0016493; GO:0071791; GO:0035717; GO:0004950; GO:0004435; GO:0006816; GO:0007155; GO:0007166; GO:0007267; GO:0006874; GO:0070098; GO:0006935; GO:0019221; GO:0002407; GO:0006887; GO:0007187; GO:0006955; GO:0006954; GO:0008152; GO:0030502; GO:0010629; GO:0051928; GO:0007204; GO:0070374; GO:0090026; GO:0045672; GO:0009611	C-C chemokine receptor type 1
c58708_g1_i1	c58708_g1_i1|m.5006	758	.	.	.	.	.	.
c93886_g2_i3	c93886_g2_i3|m.40442	2601	NP_035897.2	PF12874.2	sp|O88532|ZFR_MOUSE	K13203	GO:0005694; GO:0005737; GO:0005634; GO:0003677; GO:0044822; GO:0008270; GO:0007275	Zinc finger RNA-binding protein
c93831_g1_i1	c93831_g1_i1|m.40105	2169	NP_998762.1; XP_006721504.1; XP_006721505.1	PF00665.21	sp|Q6ZNG9|KRBA2_HUMAN	.	GO:0005622; GO:0003676; GO:0015074; GO:0006355	KRAB-A domain-containing protein 2
c93831_g1_i1	c93831_g1_i1|m.40104	2169	NP_998762.1; XP_006721504.1; XP_006721505.1	PF13976.1	sp|Q6ZNG9|KRBA2_HUMAN	.	GO:0005622; GO:0003676; GO:0015074; GO:0006355	KRAB-A domain-containing protein 2
c74731_g1_i1	c74731_g1_i1|m.10085	4320	NP_001097751.2; NP_001097752.1; NP_001163592.1; NP_731634.2; NP_731635.2; NP_788639.1	PF00654.15	sp|Q9VGH7|CLCN2_DROME	K05011	GO:0015629; GO:0034707; GO:0030554; GO:0005247; GO:0006821	Chloride channel protein 2
c78907_g1_i1	c78907_g1_i1|m.12937	3371	NP_001072711.1	PF00069.20	sp|Q08CW1|TLK2_XENTR	K08864	GO:0005634; GO:0005524; GO:0004674	Serine/threonine-protein kinase tousled-like 2
c93302_g1_i1	c93302_g1_i1|m.37742	455	.	.	.	.	.	.
c96727_g1_i1	c96727_g1_i1|m.56582	10472	NP_056193.2; NP_060626.2	PF06650.7	sp|Q5THJ4|VP13D_HUMAN	.	GO:0070062	Vacuolar protein sorting-associated protein 13D
c86252_g1_i2	c86252_g1_i2|m.20709	1376	NP_955966.1	PF11629.3	sp|Q7ZUQ3|STK3_DANRE	K04412	GO:0005737; GO:0005634; GO:0005524; GO:0046872; GO:0004702; GO:0006915; GO:0035329; GO:0090090; GO:0023014	Serine/threonine-protein kinase 3
c95687_g1_i2	c95687_g1_i2|m.49315	1989	NP_001239607.1; NP_149017.2	PF13414.1	sp|Q96RK4|BBS4_HUMAN	K16531	GO:0034464; GO:0034451; GO:0005814; GO:0005813; GO:0036064; GO:0060170; GO:0005929; GO:0031514; GO:0031513; GO:0000242; GO:0043014; GO:0048487; GO:0034452; GO:0003777; GO:0001103; GO:0030534; GO:0048854; GO:0051297; GO:0021987; GO:0042384; GO:0060271; GO:0060027; GO:0016358; GO:0045444; GO:0001947; GO:0021766; GO:0046907; GO:0051457; GO:0032402; GO:0008152; GO:0034454; GO:0000226; GO:0000281; GO:…	Bardet-Biedl syndrome 4 protein
c88870_g1_i1	c88870_g1_i1|m.25031	1759	NP_003311.2; NP_813977.1	PF01167.13	sp|P50607|TUB_HUMAN	.	GO:0005737; GO:0005829; GO:0005576; GO:0005634; GO:0005886; GO:0008020; GO:0032403; GO:0044259; GO:0006909; GO:0007602; GO:0050766; GO:0009725; GO:0060041; GO:0007605	Tubby protein homolog
c86289_g1_i1	c86289_g1_i1|m.20764	3106	NP_071538.1	PF00003.17	sp|P70579|GRM8_RAT	K04608	GO:0005887; GO:0043005; GO:0043025; GO:0045211; GO:0042734; GO:0004930; GO:0008066; GO:0001642; GO:0007196; GO:0050966; GO:1901214; GO:0046928; GO:0051966; GO:0019233; GO:0007608; GO:0007268; GO:0035249	Metabotropic glutamate receptor 8
c64706_g1_i1	c64706_g1_i1|m.7200	556	.	PF13495.1	.	.	.	.
c95632_g2_i1	c95632_g2_i1|m.49013	1924	NP_001130017.1	PF01582.15	sp|B3SRQ2|MYD88_SALSA	.	GO:0005737; GO:0006954; GO:0045087; GO:0002755; GO:0043123	Myeloid differentiation primary response protein MyD88
c80612_g1_i3	c80612_g1_i3|m.14040	1348	NP_445783.1	PF00085.15	sp|P97615|THIOM_RAT	K03671	GO:0030425; GO:0005739; GO:0043025; GO:0005730; GO:0032403; GO:0015035; GO:0045454; GO:0031669; GO:0006662; GO:0048678; GO:0042493; GO:0009749; GO:0009725; GO:0001666; GO:0007584; GO:0014070; GO:0006979	Thioredoxin, mitochondrial
c98191_g3_i1	c98191_g3_i1|m.69264	1970	NP_001001226.1	PF07970.7	sp|Q6NVS2|ERGI3_XENTR	.	GO:0005783; GO:0005794; GO:0016021; GO:0016192	Endoplasmic reticulum-Golgi intermediate compartment protein 3
c60806_g1_i1	c60806_g1_i1|m.5819	1050	.	PF12366.3	sp|Q8T880|AXP83_CIOIN	K17580	.	Axonemal 84 kDa protein
c92148_g1_i1	c92148_g1_i1|m.33729	1373	NP_036337.2	PF06052.7	sp|P46952|3HAO_HUMAN	K00452	GO:0005829; GO:0070062; GO:0031966; GO:0000334; GO:0009055; GO:0008198; GO:0019825; GO:0034354; GO:0043420; GO:0034641; GO:0070050; GO:0019805; GO:0046686; GO:0010043; GO:0044281; GO:0006569	3-hydroxyanthranilate 3,4-dioxygenase
c97000_g1_i4	c97000_g1_i4|m.58735	4021	NP_611043.1; NP_725472.1	PF00535.21	sp|Q6WV20|GALT1_DROME	K00710	GO:0005795; GO:0016021; GO:0030246; GO:0046872; GO:0004653; GO:0009312; GO:0006486	Polypeptide N-acetylgalactosaminyltransferase 1
c37185_g1_i2	c37185_g1_i2|m.3323	1764	.	.	.	.	.	.
c95944_g1_i2	c95944_g1_i2|m.50959	4883	.	.	.	.	.	.
c68708_g1_i1	c68708_g1_i1|m.8597	323	.	.	.	.	.	.
c98311_g1_i2	c98311_g1_i2|m.70058	6884	.	.	.	.	.	.
c60109_g1_i1	c60109_g1_i1|m.5597	364	.	PF13637.1	sp|Q502M6|ANR29_DANRE	.	.	.
c93154_g1_i1	c93154_g1_i1|m.37250	2593	NP_524220.1	PF00270.24	sp|Q9V3C0|DDX41_DROME	K13116	GO:0071013; GO:0071011; GO:0005524; GO:0004386; GO:0003723; GO:0008270; GO:0000398	ATP-dependent RNA helicase abstrakt
c78011_g1_i1	c78011_g1_i1|m.12407	2109	NP_001079912.1	PF10198.4	sp|Q6PGT0|TAD3A_XENLA	K11315	GO:0005634; GO:0006355; GO:0006351	Transcriptional adapter 3-A
c20299_g1_i1	c20299_g1_i1|m.1763	963	.	PF03372.18	.	.	.	.
c82552_g1_i2	c82552_g1_i2|m.15804	2719	NP_001005560.1; NP_001257725.1; XP_006242068.1	PF12796.2	sp|P97570|PLPL9_RAT	K16343	GO:0005829; GO:0005743; GO:0005739; GO:0043008; GO:0047499; GO:0032049; GO:0006935; GO:0016042; GO:0060135; GO:0007613; GO:0051967; GO:0090238; GO:2000304; GO:0007204; GO:0045921; GO:0035774; GO:0090037; GO:0001934; GO:0090200; GO:0045909; GO:1901339; GO:0034976; GO:0014832	85/88 kDa calcium-independent phospholipase A2
c95010_g1_i1	c95010_g1_i1|m.45509	1718	NP_056507.2	PF07678.9	sp|Q8IZJ3|CPMD8_HUMAN	.	GO:0005615; GO:0005886; GO:0004867	C3 and PZP-like alpha-2-macroglobulin domain-containing protein 8
c97863_g4_i2	c97863_g4_i2|m.66028	3644	.	.	.	.	.	.
c82483_g1_i1	c82483_g1_i1|m.15731	1074	NP_956681.1	PF10149.4	sp|Q7T316|TM231_DANRE	.	GO:0060170; GO:0035869; GO:0016021; GO:0036038; GO:0042384; GO:0007224	Transmembrane protein 231
c89970_g2_i1	c89970_g2_i1|m.27494	1063	.	.	.	.	.	.
c97194_g2_i3	c97194_g2_i3|m.60170	4913	.	.	.	.	.	.
c97194_g2_i3	c97194_g2_i3|m.60173	4913	.	PF09592.5	.	.	.	.
c88589_g1_i3	c88589_g1_i3|m.24489	834	NP_732773.1	PF02188.12	sp|Q9VCX1|RGS_DROME	K16449	GO:0045179; GO:0005737; GO:0005886; GO:0001965; GO:0005092; GO:0005096; GO:0005057; GO:0055059; GO:0008105; GO:0032291; GO:0007049; GO:0030866; GO:0007303; GO:0050832; GO:0008069; GO:0000578; GO:0014045; GO:0060857; GO:0007186; GO:0010001; GO:0003015; GO:0007310; GO:0043547; GO:0009786; GO:0050790; GO:0008277; GO:0009408; GO:0006979; GO:0042594; GO:0019991; GO:0038032; GO:0007419	Regulator of G-protein signaling loco
c67326_g1_i1	c67326_g1_i1|m.7994	936	NP_001006268.1	PF01694.17	sp|Q5ZJQ8|UBAC2_CHICK	.	GO:0005783; GO:0016021; GO:0070972	Ubiquitin-associated domain-containing protein 2
c69402_g1_i1	c69402_g1_i1|m.8725	497	.	PF00010.21	.	.	.	.
c94481_g1_i2	c94481_g1_i2|m.42921	1646	NP_001316.1	PF14327.1	sp|P33240|CSTF2_HUMAN	K14407	GO:0071920; GO:0005847; GO:0005654; GO:0005634; GO:0000166; GO:0044822; GO:0003723; GO:0010467; GO:0031124; GO:0006379; GO:0006378; GO:0000398; GO:0008380; GO:0006369; GO:0006366	Cleavage stimulation factor subunit 2
c93881_g1_i3	c93881_g1_i3|m.40411	840	.	.	.	.	.	.
c96137_g4_i1	c96137_g4_i1|m.52271	4300		PF07731.9	sp|Q40588|ASO_TOBAC	.	GO:0005576; GO:0005507; GO:0008447	L-ascorbate oxidase
c117848_g1_i1	c117848_g1_i1|m.72325	2900	.	PF07654.10	.	.	.	.
c97303_g1_i2	c97303_g1_i2|m.61121	545	.	.	.	.	.	.
c93156_g1_i2	c93156_g1_i2|m.37259	1739	NP_001015637.1	PF00226.26	sp|Q5E954|DNJA1_BOVIN	K09502	GO:0005829; GO:0005783; GO:0070062; GO:0016020; GO:0005739; GO:0005634; GO:0005524; GO:0051087; GO:0030544; GO:0050750; GO:0046872; GO:0030521; GO:0043066; GO:0043508; GO:0043065; GO:0006457; GO:0070585; GO:0051223; GO:0009408; GO:0030317; GO:0007283	DnaJ homolog subfamily A member 1
c87271_g2_i1	c87271_g2_i1|m.22322	1064	.	.	.	.	.	.
c74309_g1_i1	c74309_g1_i1|m.9842	2573	.	PF00400.27	sp|Q0VA16|WDR70_XENTR	.	.	.
c90339_g1_i2	c90339_g1_i2|m.28447	2872	NP_001186244.1	PF00009.22	sp|D2XV59|GTPB1_RAT	.	GO:0000177; GO:0005829; GO:0005525; GO:0003924; GO:0044822; GO:0006184; GO:0061014	GTP-binding protein 1
c89817_g1_i1	c89817_g1_i1|m.27053	1974	NP_083556.2	PF05175.9	sp|Q8K1A0|METL5_MOUSE	.	GO:0008168; GO:0003676	Methyltransferase-like protein 5
c94103_g1_i1	c94103_g1_i1|m.41526	557	.	PF15136.1	.	.	.	.
c93006_g1_i3	c93006_g1_i3|m.36692	4075		PF07662.8	sp|Q9UA35|S28A3_EPTST	.	GO:0016021; GO:0005415	Solute carrier family 28 member 3
c93774_g1_i1	c93774_g1_i1|m.39823	3141	.	.	.	.	.	.
c94707_g1_i5	c94707_g1_i5|m.43882	1511	.	PF05014.10	.	.	.	.
c90339_g1_i2	c90339_g1_i2|m.28448	2872	.	.	.	.	.	.
c95390_g1_i9	c95390_g1_i9|m.47364	3505	NP_001846.3	PF06482.6	sp|P39059|COFA1_HUMAN	K08135	GO:0005582; GO:0005788; GO:0005576; GO:0005615; GO:0070062; GO:0016021; GO:0005201; GO:0001525; GO:0007155; GO:0030154; GO:0030574; GO:0022617; GO:0030198; GO:0007165	Collagen alpha-1(XV) chain
c97363_g1_i4	c97363_g1_i4|m.61578	5095	NP_990458.1	PF02738.13	sp|P47990|XDH_CHICK	K00106	GO:0005829; GO:0005777; GO:0051537; GO:0009055; GO:0050660; GO:0005506; GO:0030151; GO:0043546; GO:0008762; GO:0004854; GO:0004855; GO:0055086; GO:0006144; GO:0044281; GO:0034418; GO:0009115	Xanthine dehydrogenase/oxidase
c79608_g1_i3	c79608_g1_i3|m.13303	1523	NP_001167308.1	PF15065.1	sp|C0HBB2|NCUG1_SALSA	.	GO:0016021; GO:0005764	Lysosomal protein NCU-G1
c97737_g1_i6	c97737_g1_i6|m.64793	942	.	PF09429.5	.	.	.	.
c76182_g1_i1	c76182_g1_i1|m.11196	944	.	PF09850.4	.	.	.	.
c59893_g1_i1	c59893_g1_i1|m.5504	441		PF00078.22	sp|Q6XKE6|POLG_PVCV2	.	GO:0004190; GO:0003677; GO:0004519; GO:0003964; GO:0008270; GO:0046740	Genome polyprotein
c84810_g1_i2	c84810_g1_i2|m.18502	740	NP_001239444.1; NP_694718.4; XP_006514707.1	PF00307.26	sp|Q69ZW3|EHBP1_MOUSE	.	GO:0005737; GO:0016020	EH domain-binding protein 1
c47409_g1_i1	c47409_g1_i1|m.3761	431	.	.	.	.	.	.
c92498_g1_i1	c92498_g1_i1|m.34870	2573	NP_001229336.1; NP_780601.1	PF10265.4	sp|Q8BK03|FA73B_MOUSE	.	GO:0016021; GO:0060348	Protein FAM73B
c117887_g1_i1	c117887_g1_i1|m.72331	1364	NP_001070221.1	PF00849.17	sp|Q08C69|RUSD1_DANRE	.	GO:0009982; GO:0003723; GO:0001522	RNA pseudouridylate synthase domain-containing protein 1
c113156_g1_i1	c113156_g1_i1|m.71969	452	.	PF10254.4	.	.	.	.
c95728_g1_i6	c95728_g1_i6|m.49608	3206	NP_990525.2	PF14604.1	sp|Q5ZMW5|RHG26_CHICK	.	GO:0030054; GO:0005737; GO:0005856; GO:0005096; GO:0005543; GO:0046847; GO:0007165	Rho GTPase-activating protein 26
c96842_g1_i1	c96842_g1_i1|m.57437	2684		PF03223.10	sp|Q9U5N1|VATC_MANSE	.	GO:0033180; GO:0015078; GO:0015991	V-type proton ATPase subunit C
c96065_g1_i1	c96065_g1_i1|m.51814	3480	NP_001005870.1	PF13855.1	sp|Q5XM32|RXFP2_CANFA	K04307	GO:0016021; GO:0005886; GO:0016500; GO:0007189; GO:0008584	Relaxin receptor 2
c93769_g1_i2	c93769_g1_i2|m.39775	2812	NP_001128647.1; NP_001128648.1; NP_001128649.1; NP_690869.1; XP_005268701.1; XP_006719299.1; XP_006719300.1	PF00400.27	sp|Q8NHV4|NEDD1_HUMAN	K16547	GO:0045177; GO:0005814; GO:0005813; GO:0036064; GO:0005829; GO:0000242; GO:0000922; GO:0000086; GO:0000278; GO:0007067	Protein NEDD1
c88458_g1_i4	c88458_g1_i4|m.24172	2057	NP_113628.1	PF13695.1	sp|Q9BQQ7|RTP3_HUMAN	.	GO:0005737; GO:0016021; GO:0001580; GO:0006612	Receptor-transporting protein 3
c86931_g1_i1	c86931_g1_i1|m.21816	1627	NP_689850.2	PF08241.7	sp|Q6UX53|MET7B_HUMAN	.	GO:0008168	Methyltransferase-like protein 7B
c89057_g2_i2	c89057_g2_i2|m.25427	2055	NP_001126748.1	PF05649.8	sp|Q5RE69|NEP_PONAB	K01389	GO:0030424; GO:0005903; GO:0005737; GO:0030425; GO:0070062; GO:0016021; GO:0044306; GO:0005886; GO:0045202; GO:0008021; GO:0004222; GO:0042277; GO:0008270; GO:0050435; GO:0071345; GO:0071492; GO:0071493; GO:0046449; GO:0001822; GO:0006518; GO:0006508; GO:0090399; GO:0019233	Neprilysin
c89897_g1_i1	c89897_g1_i1|m.27292	1726	NP_766059.1	PF13519.1	sp|Q8BJD1|ITIH5_MOUSE	.	GO:0005576; GO:0004867; GO:0030212	Inter-alpha-trypsin inhibitor heavy chain H5
c93883_g1_i2	c93883_g1_i2|m.40418	2028	.	PF15601.1	.	.	.	.
c94945_g1_i2	c94945_g1_i2|m.45158	2535	.	.	.	.	.	.
c76949_g1_i2	c76949_g1_i2|m.11804	547	XP_644171.1	PF07653.12	sp|Q9U1M8|MYOI_DICDI	K10359	GO:0031252; GO:0005829; GO:0030175; GO:0016020; GO:0016459; GO:0001891; GO:0003779; GO:0030898; GO:0005524; GO:0003774; GO:0043621; GO:0030048; GO:0006200; GO:0000902; GO:0031589; GO:0046847; GO:0008152; GO:0006909; GO:0009847	Myosin-I heavy chain
c98521_g1_i1	c98521_g1_i1|m.70227	312	.	PF06880.6	.	.	.	.
c81189_g1_i2	c81189_g1_i2|m.14432	1053	NP_476685.1	PF00320.22	sp|P52168|PNR_DROME	K09183	GO:0005634; GO:0046982; GO:0000983; GO:0001103; GO:0001085; GO:0043565; GO:0000981; GO:0003700; GO:0008270; GO:0007350; GO:0007510; GO:0010002; GO:0035051; GO:0030154; GO:0022416; GO:0008407; GO:0007391; GO:0007398; GO:0035050; GO:0060047; GO:0007507; GO:0048542; GO:0000122; GO:0045892; GO:0007389; GO:0061320; GO:0042440; GO:0045944; GO:0045893; GO:0002805; GO:0006366; GO:0007179	GATA-binding factor A
c96151_g2_i7	c96151_g2_i7|m.52394	4508	NP_609934.3	PF13424.1	sp|Q8SYD0|TTC19_DROME	K18169	GO:0005739; GO:0007630; GO:0034551; GO:0097033; GO:0071632	Tetratricopeptide repeat protein 19 homolog, mitochondrial
c94100_g2_i1	c94100_g2_i1|m.41491	700	.	PF14529.1	.	.	.	.
c81189_g1_i2	c81189_g1_i2|m.14431	1053	.	PF11601.3	.	.	.	.
c19131_g1_i1	c19131_g1_i1|m.1557	1480	NP_001003916.1; NP_001276625.1; NP_001276626.1	PF10146.4	sp|Q68FG0|ZC4H2_MOUSE	.	GO:0030054; GO:0005737; GO:0005634; GO:0045211; GO:0046872; GO:0007399; GO:0007528; GO:0021522	Zinc finger C4H2 domain-containing protein
c86698_g1_i1	c86698_g1_i1|m.21438	3286	.	.	.	.	.	.
c98229_g1_i2	c98229_g1_i2|m.69535	1636	NP_001028447.1; XP_006520912.1	PF01501.15	sp|Q3UHH8|GXLT1_MOUSE	K13676	GO:0016021; GO:0035252; GO:0016266	Glucoside xylosyltransferase 1
c97034_g1_i4	c97034_g1_i4|m.58987	1545	.	.	.	.	.	.
c89082_g1_i1	c89082_g1_i1|m.25480	709		PF00022.14	sp|P10994|ACTS_PLEWA	.	GO:0005737; GO:0005856; GO:0005524	Actin, alpha skeletal muscle (Fragment)
c92005_g5_i1	c92005_g5_i1|m.33276	3977	NP_001079468.1	PF14605.1	sp|Q2T9I5|RBM26_XENLA	K13192	GO:0046872; GO:0000166; GO:0003723; GO:0006397; GO:0010923	RNA-binding protein 26
c98375_g1_i1	c98375_g1_i1|m.70159	1255	NP_001025928.1	PF13414.1	sp|Q5ZLF0|F10A1_CHICK	K09560	GO:0005737	Hsc70-interacting protein
c63111_g1_i2	c63111_g1_i2|m.6503	1462	NP_001126022.1	PF00071.17	sp|Q5R8Z8|RAB14_PONAB	K07881	GO:0070062; GO:0005794; GO:0005765; GO:0045335; GO:0055037; GO:0019003; GO:0005525; GO:0003924; GO:0009790; GO:0032456; GO:0008543; GO:0006895; GO:0006184; GO:0015031; GO:0032880; GO:0007264	Ras-related protein Rab-14
c79037_g1_i1	c79037_g1_i1|m.13010	1248	NP_571369.1	PF00080.15	sp|O73872|SODC_DANRE	K04565	GO:0005737; GO:0005634; GO:0005507; GO:0004784; GO:0008270; GO:0070050; GO:0019430; GO:0010038; GO:0051597; GO:0009410	Superoxide dismutase [Cu-Zn]
c91947_g1_i2	c91947_g1_i2|m.33050	591	.	PF15295.1	.	.	.	.
c97082_g1_i9	c97082_g1_i9|m.59296	4630	NP_001084629.1	PF00069.20	sp|Q6NTJ3|GWL_XENLA	K16309	GO:0005813; GO:0032154; GO:0005737; GO:0005654; GO:0005634; GO:0005524; GO:0051721; GO:0004674; GO:0006974; GO:0000086; GO:0007067; GO:0034048; GO:0046777	Serine/threonine-protein kinase greatwall
c134920_g1_i1	c134920_g1_i1|m.74206	341	.	PF06897.7	.	.	.	.
c127258_g1_i1	c127258_g1_i1|m.73379	1717	NP_001278907.1; NP_001278908.1; NP_003694.1	PF04147.7	sp|P78316|NOP14_HUMAN	K14766	GO:0030686; GO:0016020; GO:0005739; GO:0030692; GO:0005730; GO:0005634; GO:0032040; GO:0019899; GO:0044822; GO:0030515; GO:0000480; GO:0000447; GO:0000472; GO:0000462; GO:0042274; GO:0006364	Nucleolar protein 14
c86520_g1_i3	c86520_g1_i3|m.21170	2325		PF01607.19	sp|D3ZHV2|MACF1_RAT	.	GO:0005737; GO:0005794; GO:0016020; GO:0005874; GO:0005886; GO:0032587; GO:0016887; GO:0005509; GO:0006200; GO:0007050; GO:0043001; GO:0030177; GO:0010632; GO:0051893; GO:0032886; GO:0016055; GO:0042060	Microtubule-actin cross-linking factor 1
c53113_g2_i1	c53113_g2_i1|m.4280	732	.	.	.	.	.	.
c126977_g1_i1	c126977_g1_i1|m.73289	1565	NP_001002055.1	PF01399.22	sp|Q6IQT4|CSN2_DANRE	K12176	GO:0008180; GO:0005737	COP9 signalosome complex subunit 2
c84869_g1_i2	c84869_g1_i2|m.18567	2859	.	PF09531.5	.	.	.	.
c91933_g1_i3	c91933_g1_i3|m.33019	1896	.	PF13679.1	.	.	.	.
c116060_g1_i1	c116060_g1_i1|m.72164	364	.	.	.	.	.	.
c82882_g1_i1	c82882_g1_i1|m.16228	2338	.	.	.	.	.	.
c85924_g2_i2	c85924_g2_i2|m.20131	2315	NP_034746.1	PF00225.18	sp|Q9D2Z8|KIF12_MOUSE	K10399	GO:0005737; GO:0070062; GO:0005871; GO:0005874; GO:0005524; GO:0016887; GO:0003777; GO:0006200; GO:0008152; GO:0007018	Kinesin-like protein KIF12
c91633_g1_i3	c91633_g1_i3|m.32111	2667	NP_001162733.1; NP_511139.2; NP_727621.1; NP_727622.1	PF07714.12	sp|Q8IR79|LIMK1_DROME	K05743	GO:0005737; GO:0005524; GO:0004672; GO:0004674; GO:0008270; GO:0030036; GO:0048749; GO:0001737; GO:0001736; GO:0007560; GO:0048812; GO:0006468; GO:0050770; GO:0007416; GO:0051124	LIM domain kinase 1
c83618_g1_i4	c83618_g1_i4|m.17096	2376	.	PF10164.4	.	.	.	.
c96637_g1_i3	c96637_g1_i3|m.55898	2557	.	PF07673.9	.	.	.	.
c95591_g1_i2	c95591_g1_i2|m.48678	2049	NP_001009310.1	PF02836.12	sp|O97524|BGLR_FELCA	K01195	GO:0005764; GO:0004566; GO:0005975	Beta-glucuronidase
c75014_g1_i1	c75014_g1_i1|m.10333	2015	NP_001088133.1	PF08294.6	sp|Q5XKA2|TIM21_XENLA	K17796	GO:0016021; GO:0005744; GO:0030150	Mitochondrial import inner membrane translocase subunit Tim21
c88268_g2_i1	c88268_g2_i1|m.23825	758	NP_001157558.1; NP_001157559.1; NP_036113.1	PF00568.18	sp|Q9QWW1|HOME2_MOUSE	K15010	GO:0045177; GO:0030054; GO:0005737; GO:0030425; GO:0043025; GO:0005730; GO:0045211; GO:0003779; GO:0030160; GO:0048148; GO:0035584; GO:0048875; GO:0007216; GO:0008277	Homer protein homolog 2
c97441_g1_i5	c97441_g1_i5|m.62131	3571	.	.	.	.	.	.
c97014_g1_i7	c97014_g1_i7|m.58848	2469	.	.	.	.	.	.
c7891_g1_i1	c7891_g1_i1|m.588	393	.	.	.	.	.	.
c67385_g1_i2	c67385_g1_i2|m.8019	1558	NP_999570.1	PF01642.17	sp|Q8MI68|MUTA_PIG	K01847	GO:0005739; GO:0031419; GO:0046872; GO:0004494	Methylmalonyl-CoA mutase, mitochondrial
c83091_g1_i1	c83091_g1_i1|m.16499	470	.	.	.	.	.	.
c93312_g1_i1	c93312_g1_i1|m.37784	1924	NP_663471.1; XP_006527005.1; XP_006527006.1; XP_006527007.1	PF02733.12	sp|Q8VC30|DHAK_MOUSE	K00863	GO:0070062; GO:0005634; GO:0005524; GO:0034012; GO:0004371; GO:0046872; GO:0050354; GO:0046835; GO:0006071; GO:0045088	Bifunctional ATP-dependent dihydroxyacetone kinase/FAD-AMP lyase (cyclizing)
c97226_g1_i3	c97226_g1_i3|m.60512	2250	.	.	.	.	.	.
c97995_g5_i2	c97995_g5_i2|m.67513	6064	NP_001135970.1; NP_036370.2	PF02146.12	sp|Q96EB6|SIR1_HUMAN	K11411	GO:0005677; GO:0005737; GO:0005739; GO:0000790; GO:0005635; GO:0005719; GO:0005720; GO:0005637; GO:0005730; GO:0005654; GO:0005634; GO:0016605; GO:0033553; GO:0043425; GO:0019213; GO:0019899; GO:0042393; GO:0004407; GO:0043398; GO:0042802; GO:1990254; GO:0046872; GO:0051019; GO:0070403; GO:0017136; GO:0046969; GO:0034979; GO:0002039; GO:0008022; GO:0033558; GO:0003714; GO:0008134; GO:0001525; GO:…	NAD-dependent protein deacetylase sirtuin-1
c97995_g5_i2	c97995_g5_i2|m.67512	6064	NP_071373.2; XP_005266015.1	PF14291.1	sp|Q8IZ13|ZBED8_HUMAN	.	GO:0005739; GO:0003676	Protein ZBED8
c84034_g1_i2	c84034_g1_i2|m.17704	1308	NP_001091861.1	PF09799.4	sp|A5D6V4|TM17B_DANRE	.	GO:0060170; GO:0035869; GO:0016021; GO:0036038; GO:0042384; GO:0007224	Transmembrane protein 17B
c97587_g1_i3	c97587_g1_i3|m.63220	5123	NP_001036068.1	PF08429.6	sp|P29375|KDM5A_HUMAN	K11446	GO:0005737; GO:0005634; GO:0003682; GO:0003677; GO:0016706; GO:0003700; GO:0003713; GO:0008270; GO:0016568; GO:0032922; GO:0007275; GO:1901726; GO:0045893; GO:0006366	Lysine-specific demethylase 5A
c94820_g1_i1	c94820_g1_i1|m.44581	1853	NP_060063.2; NP_942595.1	PF00069.20	sp|Q9NSY1|BMP2K_HUMAN	K08854	GO:0005634; GO:0005524; GO:0019208; GO:0004674; GO:0030500	BMP-2-inducible protein kinase
c95807_g6_i8	c95807_g6_i8|m.50026	2431	.	.	.	.	.	.
c95807_g6_i8	c95807_g6_i8|m.50027	2431	NP_001229675.1	PF00240.18	sp|A7X5R6|BAG6_ORNAN	.	GO:0071818; GO:0005829; GO:0005634; GO:0031593; GO:0070628; GO:0043022; GO:0007420; GO:0030154; GO:0016568; GO:0009790; GO:0002376; GO:0018393; GO:0042771; GO:0070059; GO:0001822; GO:0030324; GO:0032435; GO:0045861; GO:0050821; GO:0042981; GO:0007283; GO:0007130; GO:0071816; GO:0006810; GO:0006511	Large proline-rich protein BAG6
c109481_g1_i1	c109481_g1_i1|m.71561	1779	NP_955890.1	PF02146.12	sp|Q7ZVK3|SIR2_DANRE	K11412	GO:0005814; GO:0005813; GO:0005694; GO:0005737; GO:0005829; GO:0097386; GO:0044224; GO:0072687; GO:0030496; GO:0072686; GO:0043209; GO:0005720; GO:0005634; GO:0033010; GO:0033270; GO:0043204; GO:0048471; GO:0043220; GO:0005819; GO:0004407; GO:0070403; GO:0046970; GO:0034979; GO:0042903; GO:0008270; GO:0061433; GO:0071456; GO:0034599; GO:0070933; GO:0010507; GO:0008285; GO:0070446; GO:0042177; GO:…	NAD-dependent protein deacetylase sirtuin-2
c79527_g1_i3	c79527_g1_i3|m.13243	2335	NP_001077432.1; NP_001077433.1; NP_001077434.1; NP_006853.2; XP_005244910.1; XP_005244911.1	PF00567.19	sp|Q9Y2W6|TDRKH_HUMAN	K18406	GO:0005739; GO:0071546; GO:0071547; GO:0003723; GO:0030154; GO:0043046; GO:0009566; GO:0031047; GO:0007140; GO:0034587; GO:0007283	Tudor and KH domain-containing protein
c88322_g2_i1	c88322_g2_i1|m.23901	710	NP_852065.2	.	sp|Q8CGF6|WDR47_MOUSE	.	GO:0005737; GO:0005874; GO:0007275	WD repeat-containing protein 47
c95827_g1_i1	c95827_g1_i1|m.50130	1352	.	.	.	.	.	.
c94849_g2_i6	c94849_g2_i6|m.44725	5228	NP_001083524.1	PF00620.22	sp|Q71M21|RH21B_XENLA	.	GO:0030054; GO:0031410; GO:0005856; GO:0005794; GO:0016020; GO:0005096; GO:0007165	Rho GTPase-activating protein 21-B
c64440_g1_i1	c64440_g1_i1|m.7158	2334	NP_001286617.1; NP_611429.1	PF00085.15	sp|Q7JW12|TMX2_DROME	.	GO:0016021; GO:0045454	Thioredoxin-related transmembrane protein 2 homolog
c91434_g1_i2	c91434_g1_i2|m.31539	1901	.	.	.	.	.	.
c81609_g1_i1	c81609_g1_i1|m.14792	837	.	PF05308.6	.	.	.	.
c94303_g1_i1	c94303_g1_i1|m.42184	1513	.	.	.	.	.	.
c63613_g1_i2	c63613_g1_i2|m.6691	1464	NP_001158067.1; NP_037509.3	PF00595.19	sp|Q6ZMN7|PZRN4_HUMAN	K15682	GO:0004842; GO:0008270	PDZ domain-containing RING finger protein 4
c18378_g1_i1	c18378_g1_i1|m.1412	378	.	PF12158.3	.	.	.	.
c96937_g1_i2	c96937_g1_i2|m.58125	932		PF00078.22	sp|P21329|RTJK_DROFU	.	GO:0003964	RNA-directed DNA polymerase from mobile element jockey
c88845_g1_i2	c88845_g1_i2|m.24998	401	.	.	.	.	.	.
c97115_g1_i1	c97115_g1_i1|m.59574	868		PF00078.22	sp|Q9NBX4|RTXE_DROME	.	GO:0003964; GO:0006278; GO:0006313	Probable RNA-directed DNA polymerase from transposon X-element
c59394_g1_i1	c59394_g1_i1|m.5283	576	NP_001258088.1	PF04051.11	sp|Q5F359|TPPC5_CHICK	.	GO:0005783; GO:0005794; GO:0030008; GO:0016192	Trafficking protein particle complex subunit 5
c68783_g1_i1	c68783_g1_i1|m.8612	1264	NP_001099019.1; NP_001099020.1; NP_001099021.1; NP_001099022.1; NP_001264874.1; NP_001264875.1; NP_001264876.1; NP_001264877.1; NP_001264878.1; NP_001264880.1; NP_001264881.1; NP_060770.3	PF13465.1	sp|P51522|ZNF83_HUMAN	K09228	GO:0005634; GO:0003677; GO:0046872; GO:0003700; GO:0006355; GO:0006351	Zinc finger protein 83
c58245_g1_i3	c58245_g1_i3|m.4840	682	NP_001011467.1	PF00149.23	sp|Q5I085|PP1B_XENTR	K06269	GO:0005737; GO:0005634; GO:0072357; GO:0046872; GO:0050115; GO:0004721; GO:0007049; GO:0051301; GO:0016311; GO:0005977; GO:0030155	Serine/threonine-protein phosphatase PP1-beta catalytic subunit
c71353_g2_i1	c71353_g2_i1|m.9190	614	.	PF09405.5	.	.	.	.
c60083_g1_i3	c60083_g1_i3|m.5586	1053	.	.	.	.	.	.
c78161_g1_i2	c78161_g1_i2|m.12491	1697	NP_001019687.1	PF13532.1	sp|Q58DM4|ALKB2_BOVIN	K10859	GO:0005634; GO:0051747; GO:0043734; GO:0008198; GO:0006307; GO:0035511	Alpha-ketoglutarate-dependent dioxygenase alkB homolog 2
c73192_g1_i1	c73192_g1_i1|m.9507	668	.	.	.	.	.	.
c71076_g1_i1	c71076_g1_i1|m.9152	322	.	PF11846.3	.	.	.	.
c97996_g3_i5	c97996_g3_i5|m.67549	4608	NP_001124912.1; NP_001128890.1	PF08022.7	sp|Q5R5C5|NOX4_PONAB	.	GO:0030054; GO:0005783; GO:0016021; GO:0048471; GO:0005886; GO:0072341; GO:0016175; GO:0045453; GO:0055007; GO:0007569; GO:0000902; GO:0071333; GO:0050667; GO:0008285; GO:2000573; GO:0070374; GO:0043406; GO:0051897; GO:0042554	NADPH oxidase 4
c94907_g1_i2	c94907_g1_i2|m.44928	5101	NP_612019.2	PF00501.23	sp|Q9W0S9|DIP2_DROME	.	GO:0005634; GO:0003824; GO:0007275	Disco-interacting protein 2
c93818_g5_i3	c93818_g5_i3|m.40062	760		PF00060.21	sp|Q91755|GRIK2_XENLA	.	GO:0030054; GO:0016021; GO:0045211; GO:0005234; GO:0004970	Glutamate receptor ionotropic, kainate 2 (Fragment)
c97506_g2_i5	c97506_g2_i5|m.62589	3298	NP_001239604.1; NP_001239605.1; NP_001239606.1; NP_115890.2	PF00501.23	sp|Q9NUB1|ACS2L_HUMAN	K01895	GO:0005759; GO:0003987; GO:0016208; GO:0005524; GO:0019413; GO:0006085; GO:0019427; GO:0006069; GO:0019542; GO:0044281; GO:0006805	Acetyl-coenzyme A synthetase 2-like, mitochondrial
c97689_g2_i1	c97689_g2_i1|m.64249	6557	.	PF13646.1	sp|A1A5F2|HTR5B_XENTR	.	.	.
c94474_g1_i1	c94474_g1_i1|m.42901	2663	.	PF08205.7	.	.	.	.
c95677_g1_i3	c95677_g1_i3|m.49274	2186	NP_038811.2	PF05649.8	sp|Q9JLI3|MMEL1_MOUSE	K08635	GO:0005783; GO:0005615; GO:0005794; GO:0016021; GO:0046872; GO:0004222	Membrane metallo-endopeptidase-like 1
c97050_g1_i2	c97050_g1_i2|m.59084	2560	NP_445852.1	PF03920.10	sp|Q9JIT3|TLE3_RAT	.	GO:0005634; GO:0006355; GO:0006351; GO:0016055	Transducin-like enhancer protein 3
c97320_g1_i1	c97320_g1_i1|m.61235	3624	.	.	.	.	.	.
c92228_g1_i3	c92228_g1_i3|m.34059	1352	NP_001259847.1; NP_477265.1	PF12697.2	sp|O18391|KRAK_DROME	.	GO:0052689; GO:0017171; GO:0007586; GO:0008152; GO:0007275; GO:0009636	Probable serine hydrolase
c94271_g2_i3	c94271_g2_i3|m.42118	710	NP_766199.1	PF06398.6	sp|Q8CB44|GRAM4_MOUSE	.	GO:0016021; GO:0005739; GO:0006915	GRAM domain-containing protein 4
c89527_g1_i2	c89527_g1_i2|m.26392	4438	.	.	.	.	.	.
c29231_g1_i1	c29231_g1_i1|m.2889	403	.	PF12847.2	sp|Q8N6F8|WBS27_HUMAN	.	.	.
c89527_g1_i2	c89527_g1_i2|m.26390	4438	NP_536733.1	PF02824.16	sp|P32234|128UP_DROME	.	GO:0005525	GTP-binding protein 128up
c86972_g1_i1	c86972_g1_i1|m.21873	1292	.	PF12336.3	.	.	.	.
c106927_g1_i1	c106927_g1_i1|m.71164	382	.	PF11718.3	.	.	.	.
c85645_g1_i2	c85645_g1_i2|m.19602	7868	.	.	.	.	.	.
c89752_g1_i1	c89752_g1_i1|m.26886	1768	NP_001125363.1	PF00076.17	sp|Q5RC41|RBM14_PONAB	K13189	GO:0005634; GO:0000166; GO:0003723; GO:0006355; GO:0006351	RNA-binding protein 14
c95672_g2_i8	c95672_g2_i8|m.49224	5818	.	.	.	.	.	.
c95318_g1_i3	c95318_g1_i3|m.46995	1284	.	.	.	.	.	.
c96686_g2_i1	c96686_g2_i1|m.56335	2473	NP_001120844.1; NP_001276900.1; NP_001276901.1; NP_003419.3; XP_005266242.1; XP_005266243.1; XP_006719810.1	PF00096.21	sp|P51523|ZNF84_HUMAN	K09228	GO:0005634; GO:0003677; GO:0008270; GO:0006355; GO:0006351	Zinc finger protein 84
c74760_g1_i1	c74760_g1_i1|m.10123	3393	NP_001004987.1	PF00579.20	sp|Q6DIJ1|SYYC_XENTR	K01866	GO:0005737; GO:0005524; GO:0000049; GO:0004831; GO:0006437	Tyrosine--tRNA ligase, cytoplasmic
c119070_g1_i1	c119070_g1_i1|m.72557	335		PF00075.19	sp|P27980|POL_SIVVG	.	GO:0030430; GO:0042025; GO:0020002; GO:0005622; GO:0016020; GO:0019013; GO:0004190; GO:0003677; GO:0003887; GO:0004533; GO:0003723; GO:0003964; GO:0004523; GO:0005198; GO:0008270; GO:0015074; GO:0006310; GO:0075713; GO:0039657; GO:0046718; GO:0075732; GO:0019076	Gag-Pol polyprotein
c91241_g2_i4	c91241_g2_i4|m.30959	3117	NP_001247256.1; NP_001247257.1; NP_001247259.1; NP_001247260.1; NP_732833.1; NP_732834.1; NP_732835.1; NP_732836.1; NP_732837.1; NP_732838.2; NP_732839.1	PF03131.12	sp|P20482|CNC_DROME	K09041	GO:0005634; GO:0005703; GO:0046982; GO:0043565; GO:0003700; GO:0045450; GO:0007350; GO:0048813; GO:0008340; GO:0060322; GO:0042070; GO:0007310; GO:0008103; GO:0060465; GO:0045451; GO:0045944; GO:0008359; GO:0007317; GO:0006979; GO:0006351	Segmentation protein cap'n'collar
c68315_g1_i2	c68315_g1_i2|m.8439	463	.	.	.	.	.	.
c95935_g1_i7	c95935_g1_i7|m.50887	3976	NP_001008683.1	PF07522.9	sp|Q5QJC4|DCR1A_CHICK	K15340	GO:0005654; GO:0006281; GO:0000715	DNA cross-link repair 1A protein
c96108_g1_i5	c96108_g1_i5|m.52022	1473	.	PF07942.7	sp|Q80UY1|CI041_MOUSE	.	.	.
c51269_g1_i1	c51269_g1_i1|m.4110	452	.	.	.	.	.	.
c95952_g1_i4	c95952_g1_i4|m.51005	1574	NP_001129037.1; NP_001171606.1; NP_001171607.1; NP_036212.3	PF13419.1	sp|Q08623|HDHD1_HUMAN	K17623	GO:0070062; GO:0046872; GO:0016791; GO:0009117	Pseudouridine-5'-monophosphatase
c91859_g1_i1	c91859_g1_i1|m.32714	911		PF03723.9	sp|P80096|HCYC_PANIN	.	GO:0005576; GO:0046872; GO:0016491; GO:0005344	Hemocyanin C chain
c88218_g2_i1	c88218_g2_i1|m.23760	813	.	PF06009.7	.	.	.	.
c65391_g1_i1	c65391_g1_i1|m.7405	500	.	PF05833.6	.	.	.	.
c94699_g4_i1	c94699_g4_i1|m.43865	438	NP_001163648.1; NP_524397.2; NP_732344.1; NP_732345.1; NP_732346.1; NP_732347.1; NP_732348.1; NP_732349.1; NP_732350.1; NP_996234.1; NP_996235.1; NP_996236.1; NP_996237.1; NP_996238.1	PF00651.26	sp|Q8IN81|FRU_DROME	.	GO:0005634; GO:0003677; GO:0046872; GO:0003700; GO:0002118; GO:0016199; GO:0007417; GO:0007620; GO:0048813; GO:0008049; GO:0016543; GO:0045433; GO:0016545; GO:0060179; GO:0046661; GO:0007618; GO:0007617; GO:0048047; GO:0007275; GO:0007517; GO:0044719; GO:0007530; GO:0006351	Sex determination protein fruitless
c97412_g1_i1	c97412_g1_i1|m.61931	4317		PF00096.21	sp|P18737|ZG8_XENLA	.	GO:0005634; GO:0003677; GO:0046872; GO:0006355; GO:0006351	Gastrula zinc finger protein XlCGF8.2DB (Fragment)
c97338_g5_i1	c97338_g5_i1|m.61352	2027		PF00870.13	sp|Q9W679|P53_TETMU	.	GO:0005737; GO:0005634; GO:0046872; GO:0003700; GO:0044212; GO:0006915; GO:0007049; GO:0051262; GO:0006351	Cellular tumor antigen p53
c96242_g1_i2	c96242_g1_i2|m.52989	8234	NP_001099765.1	PF00009.22	sp|P85834|EFTU_RAT	K02358	GO:0070062; GO:0042645; GO:0005525; GO:0003924; GO:0044822; GO:0003746	Elongation factor Tu, mitochondrial
c96598_g5_i1	c96598_g5_i1|m.55623	3070		PF00160.16	sp|O93826|PPIB_ARTBE	.	GO:0005783; GO:0042277; GO:0003755; GO:0006457	Peptidyl-prolyl cis-trans isomerase B
c93784_g1_i3	c93784_g1_i3|m.39860	3995	.	PF04582.7	.	.	.	.
c88017_g1_i1	c88017_g1_i1|m.23477	770	.	.	.	.	.	.
c79813_g1_i1	c79813_g1_i1|m.13439	406	.	PF00396.13	.	.	.	.
c92487_g1_i1	c92487_g1_i1|m.34844	2485	NP_055073.2; XP_005260304.1	PF12210.3	sp|Q9BX26|SYCP2_HUMAN	.	GO:0000800; GO:0005634; GO:0000795; GO:0003677; GO:0007143; GO:0009566; GO:0048808; GO:0007140; GO:0043066; GO:0007130	Synaptonemal complex protein 2
c92373_g1_i1	c92373_g1_i1|m.34481	550	NP_001020062.1; XP_008765472.1	PF01694.17	sp|Q4V8F3|RHBL4_RAT	K09651	GO:0005789; GO:0044322; GO:0030176; GO:0005739; GO:0004175; GO:0004252; GO:0006915; GO:0034620; GO:0034644; GO:0030433; GO:0031293; GO:0033619; GO:0043066; GO:0045732; GO:0010954; GO:0051047; GO:0043687; GO:0048515	Rhomboid-related protein 4
c93145_g1_i1	c93145_g1_i1|m.37206	1140	NP_001277401.1; NP_001277402.1; NP_663330.2	PF13923.1	sp|Q91YT2|RN185_MOUSE	K10666	GO:0005783; GO:0016021; GO:0005741; GO:0016874; GO:0008270; GO:0006914; GO:0016567	E3 ubiquitin-protein ligase RNF185
c28695_g1_i1	c28695_g1_i1|m.2842	462	NP_997469.1	PF00704.23	sp|Q6RY07|CHIA_RAT	K01183	GO:0005737; GO:0005576; GO:0005615; GO:0008061; GO:0004568; GO:0006915; GO:0006032; GO:0002376; GO:0000272; GO:0090197; GO:0002532	Acidic mammalian chitinase
c97979_g3_i1	c97979_g3_i1|m.67266	1696	.	.	.	.	.	.
c95258_g1_i7	c95258_g1_i7|m.46725	698	.	.	.	.	.	.
c95258_g1_i7	c95258_g1_i7|m.46726	698	.	.	.	.	.	.
c12755_g1_i1	c12755_g1_i1|m.1078	1255	NP_001126662.1	PF04696.8	sp|Q5R5X0|PININ_PONAB	K13114	GO:0030054; GO:0005681; GO:0003677; GO:0006397; GO:0006355; GO:0008380; GO:0006351	Pinin
c95584_g2_i1	c95584_g2_i1|m.48659	3726	NP_000378.1	PF00153.22	sp|O43772|MCAT_HUMAN	K15109	GO:0016021; GO:0005743; GO:0005739; GO:0006853; GO:0044255; GO:0044281	Mitochondrial carnitine/acylcarnitine carrier protein
c103987_g1_i1	c103987_g1_i1|m.70984	763	.	.	.	.	.	.
c96221_g1_i1	c96221_g1_i1|m.52852	4598	NP_999758.1	PF10491.4	sp|Q04073|P3A2_STRPU	K11831	GO:0005634; GO:0003677; GO:0006355; GO:0006351	DNA-binding protein P3A2
c85250_g1_i2	c85250_g1_i2|m.18973	4424	NP_001090672.1	PF01595.15	sp|A0JPA0|CNNM4_XENTR	K16302	GO:0016021; GO:0005886; GO:0030554; GO:0006811	Metal transporter CNNM4
c93818_g5_i4	c93818_g5_i4|m.40064	1091		PF00060.21	sp|Q91755|GRIK2_XENLA	.	GO:0030054; GO:0016021; GO:0045211; GO:0005234; GO:0004970	Glutamate receptor ionotropic, kainate 2 (Fragment)
c95391_g3_i8	c95391_g3_i8|m.47398	2273	.	PF11596.3	.	.	.	.
c81301_g1_i1	c81301_g1_i1|m.14507	2857	NP_001127087.1	PF04969.11	sp|Q5NVM4|TEBP_PONAB	K15730	GO:0005737; GO:0050220; GO:0001516	Prostaglandin E synthase 3
c86266_g1_i2	c86266_g1_i2|m.20737	1093	NP_001139471.1; NP_001139472.1; NP_780642.3; XP_006540805.1; XP_006540806.1; XP_006540807.1	PF00096.21	sp|Q3U288|ZN710_MOUSE	.	GO:0005634; GO:0003677; GO:0046872; GO:0006355; GO:0006351	Zinc finger protein 710
c53293_g1_i1	c53293_g1_i1|m.4288	322	NP_476882.1	PF00096.21	sp|Q9VQS7|SOB_DROME	K09215	GO:0005634; GO:0003677; GO:0046872; GO:0000981; GO:0007350; GO:0016348; GO:0000122; GO:0045892; GO:0007366; GO:0006909; GO:0045944; GO:0045893; GO:0006355; GO:0006366	Protein sister of odd and bowel
c97962_g2_i2	c97962_g2_i2|m.67008	2929	.	.	.	.	.	.
c86642_g1_i1	c86642_g1_i1|m.21375	1561	.	PF09928.4	.	.	.	.
c78704_g1_i2	c78704_g1_i2|m.12816	1144	NP_036107.1; XP_006509736.1; XP_006509737.1; XP_006509738.1; XP_006509739.1	PF00501.23	sp|Q60714|S27A1_MOUSE	K08745	GO:0031410; GO:0005783; GO:0016021; GO:0005886; GO:0015245; GO:0004467; GO:0000166; GO:0042803; GO:0031957; GO:0033211; GO:0032049; GO:0015908; GO:0001676; GO:0015909; GO:0001579; GO:0071072; GO:0006654; GO:0006656; GO:0006646; GO:0006661; GO:0006659; GO:0031652; GO:0071902; GO:0009409; GO:0032868	Long-chain fatty acid transport protein 1
c97231_g1_i4	c97231_g1_i4|m.60573	4211	NP_002547.1	PF01237.13	sp|P22059|OSBP1_HUMAN	.	GO:0030054; GO:0005737; GO:0005794; GO:0016020; GO:0005730; GO:0005634; GO:0008142; GO:0006869	Oxysterol-binding protein 1
c95923_g1_i9	c95923_g1_i9|m.50780	2857	NP_080996.2	PF11904.3	sp|Q6PD24|AN13D_MOUSE	.	GO:0005768; GO:0005886	Ankyrin repeat domain-containing protein 13D
c99103_g1_i1	c99103_g1_i1|m.70369	1993	NP_112397.1	PF13465.1	sp|O08876|KLF10_RAT	K09209	GO:0005634; GO:0001046; GO:0046872; GO:0030282; GO:1901653; GO:0009267; GO:0045892; GO:0045672; GO:0042752; GO:0035019; GO:0006351	Krueppel-like factor 10
c87966_g1_i1	c87966_g1_i1|m.23395	2307	NP_001158081.1; NP_001158082.1; NP_001158083.1; NP_084221.2; XP_006522785.1	PF14724.1	sp|Q6ZPR5|NSMA3_MOUSE	K12353	GO:0005783; GO:0005794; GO:0016021; GO:0005802; GO:0046872; GO:0004767; GO:0050290; GO:0071356; GO:0046513; GO:0046475; GO:0006685	Sphingomyelin phosphodiesterase 4
c97883_g1_i1	c97883_g1_i1|m.66209	663	NP_001036588.2; NP_001137896.1; NP_001137897.1; NP_001137898.1; NP_729223.2; NP_729224.2; NP_729225.2	PF13895.1	sp|Q9VS29|DSCL_DROME	.	GO:0005887; GO:0042802; GO:0007156; GO:0048812	Down syndrome cell adhesion molecule-like protein Dscam2
c93169_g1_i1	c93169_g1_i1|m.37323	1702	NP_001285726.1; NP_609156.1	PF00225.18	sp|Q9VLW2|KI26L_DROME	K10404	GO:0005737; GO:0005871; GO:0005874; GO:0005524; GO:0003777; GO:0008152; GO:0048812	Kinesin-like protein CG14535
c94198_g1_i2	c94198_g1_i2|m.41817	2822	NP_068598.1	PF06743.10	sp|Q7L8L6|FAKD5_HUMAN	.	GO:0005739; GO:0044822; GO:0004672; GO:0045333	FAST kinase domain-containing protein 5
c90554_g1_i1	c90554_g1_i1|m.29038	3553	NP_001259234.1; NP_572151.1	PF01853.13	sp|Q960X4|TIP60_DROME	K11304	GO:0000123; GO:0035267; GO:0005634; GO:0005705; GO:0004402; GO:0006974; GO:0016573; GO:0043486; GO:0043967; GO:0043524; GO:0007399; GO:0010468; GO:0048167; GO:2000331; GO:0006355; GO:0006351	Histone acetyltransferase Tip60
c95337_g1_i1	c95337_g1_i1|m.47088	3804	NP_776495.1; XP_005211308.1; XP_005211309.1	PF06662.8	sp|O18756|GLCE_BOVIN	K01793	GO:0005794; GO:0016021; GO:0047464; GO:0016857; GO:0050379; GO:0015012; GO:0030210	D-glucuronyl C5-epimerase
c89245_g1_i3	c89245_g1_i3|m.25754	963	NP_001188388.1; NP_653232.3; XP_005264199.1; XP_005264200.1	PF13894.1	sp|Q8N8E2|ZN513_HUMAN	.	GO:0005634; GO:0003677; GO:0046872; GO:0044212; GO:0006355; GO:0050896; GO:0060041; GO:0006351; GO:0007601	Zinc finger protein 513
c97080_g2_i1	c97080_g2_i1|m.59277	350	.	.	.	.	.	.
c95904_g1_i2	c95904_g1_i2|m.50580	2081	NP_001239579.1; NP_057110.3	PF00106.20	sp|Q8TC12|RDH11_HUMAN	K11152	GO:0005789; GO:0016021; GO:0005622; GO:0001917; GO:0052650; GO:0004745; GO:0016062; GO:0007603; GO:0042574; GO:0001523; GO:0042572	Retinol dehydrogenase 11
c95904_g1_i2	c95904_g1_i2|m.50581	2081	.	.	.	.	.	.
c89734_g1_i1	c89734_g1_i1|m.26865	4002	.	.	.	.	.	.
c103495_g1_i1	c103495_g1_i1|m.70948	326	.	.	.	.	.	.
c94198_g1_i2	c94198_g1_i2|m.41818	2822	.	.	.	.	.	.
c94785_g1_i1	c94785_g1_i1|m.44356	648	.	PF03881.9	.	.	.	.
c2984_g1_i2	c2984_g1_i2|m.234	530	.	.	.	.	.	.
c83624_g1_i3	c83624_g1_i3|m.17107	3032	.	.	.	.	.	.
c95884_g1_i1	c95884_g1_i1|m.50489	10195	NP_002636.2; XP_005253034.1; XP_005253035.1; XP_005253036.1	PF00454.22	sp|O00443|P3C2A_HUMAN	K00923	GO:0005737; GO:0031410; GO:0005829; GO:0070062; GO:0005794; GO:0016020; GO:0005634; GO:0005942; GO:0005886; GO:0031982; GO:0016303; GO:0035005; GO:0005524; GO:0035004; GO:0035091; GO:0048268; GO:0006897; GO:0007173; GO:0006887; GO:0008286; GO:0006661; GO:0048015; GO:0006644; GO:0048008; GO:0044281; GO:0014829	Phosphatidylinositol 4-phosphate 3-kinase C2 domain-containing subunit alpha
c123163_g1_i1	c123163_g1_i1|m.73002	371	.	.	.	.	.	.
c94914_g1_i1	c94914_g1_i1|m.44987	2468	NP_001284998.1; NP_001284999.1; NP_524793.2	PF00362.13	sp|P11584|ITBX_DROME	K05719	GO:0009925; GO:0031252; GO:0043034; GO:0005925; GO:0008305; GO:0016328; GO:0005927; GO:0005886; GO:0050839; GO:0005178; GO:0046982; GO:0004872; GO:0007015; GO:0007475; GO:0007411; GO:0007298; GO:0016339; GO:0016340; GO:0007155; GO:0016477; GO:0007160; GO:0031589; GO:0007417; GO:0008340; GO:0007391; GO:0035001; GO:0007427; GO:0007629; GO:0007377; GO:0030718; GO:0035099; GO:0007157; GO:0048803; GO:…	Integrin beta-PS
c67122_g1_i2	c67122_g1_i2|m.7911	916	NP_291050.1	PF00415.13	sp|Q9CYF5|WBS16_MOUSE	.	GO:0005739; GO:0005087; GO:0032853	Williams-Beuren syndrome chromosomal region 16 protein homolog
c111961_g1_i1	c111961_g1_i1|m.71884	320	NP_510663.1; NP_510664.1	PF01391.13	sp|P17140|CO4A2_CAEEL	K06237	GO:0005604; GO:0005587; GO:0030020; GO:0005198; GO:0016043; GO:0009792	Collagen alpha-2(IV) chain
c79965_g1_i1	c79965_g1_i1|m.13535	975	.	.	.	.	.	.
c92696_g1_i2	c92696_g1_i2|m.35499	985	NP_001098452.1	PF04930.10	sp|F1N5S9|FUND1_BOVIN	K17986	GO:0031307; GO:0000422; GO:0001666	FUN14 domain-containing protein 1
c26407_g1_i1	c26407_g1_i1|m.2361	830	.	PF01262.16	.	.	.	.
c85612_g1_i1	c85612_g1_i1|m.19526	387		PF00431.15	sp|P28824|NRP1_XENLA	.	GO:0016021; GO:0008201; GO:0046872; GO:0017154; GO:0005021; GO:0001525; GO:0007411; GO:0007155; GO:0035767; GO:0009887; GO:0048010	Neuropilin-1
c95659_g1_i3	c95659_g1_i3|m.49162	3886	NP_808815.2; XP_005227045.1; XP_005227046.1; XP_005227047.1; XP_005227048.1; XP_005227049.1; XP_005227050.1; XP_005227051.1; XP_005227052.1	PF02786.12	sp|Q29RK2|PYC_BOVIN	K01958	GO:0005743; GO:0005739; GO:0005524; GO:0004075; GO:0003677; GO:0046872; GO:0004736; GO:0006094; GO:0006629	Pyruvate carboxylase, mitochondrial
c93054_g1_i1	c93054_g1_i1|m.36899	3275	.	PF15299.1	.	.	.	.
c127118_g1_i1	c127118_g1_i1|m.73343	613		PF00411.14	sp|P48855|RS14_PROCL	.	GO:0005840; GO:0003735; GO:0006412	40S ribosomal protein S14
c96130_g1_i1	c96130_g1_i1|m.52193	528	.	.	.	.	.	.
c90316_g2_i1	c90316_g2_i1|m.28381	1049	NP_650958.2	PF03970.8	sp|Q86NP2|NELFA_DROME	K15179	GO:0005694; GO:0032021; GO:0005634; GO:0017053; GO:0003723; GO:0007275; GO:0034244; GO:0007070; GO:0006351	Negative elongation factor A
c77648_g3_i1	c77648_g3_i1|m.12204	431	.	.	.	.	.	.
c97644_g5_i1	c97644_g5_i1|m.63773	926	NP_001017948.1	.	sp|Q58CR1|MTFR2_BOVIN	.	GO:0005739; GO:0009060; GO:0000266	Mitochondrial fission regulator 2
c95142_g1_i3	c95142_g1_i3|m.46163	917	.	PF00059.16	.	.	.	.
c91248_g3_i1	c91248_g3_i1|m.30977	1633	NP_003012.1	PF13414.1	sp|O43765|SGTA_HUMAN	K16365	GO:0005737; GO:0016032	Small glutamine-rich tetratricopeptide repeat-containing protein alpha
c96122_g5_i1	c96122_g5_i1|m.52144	5624	NP_001184005.1	PF00307.26	sp|P62286|ASPM_CANFA	K16743	GO:0005737; GO:0030496; GO:0005634; GO:0000922; GO:0048589; GO:0021873; GO:0051661; GO:0007067; GO:0045769; GO:0045665; GO:0001764; GO:0048477; GO:0090263; GO:0002052; GO:0007283	Abnormal spindle-like microcephaly-associated protein homolog
c96991_g1_i2	c96991_g1_i2|m.58640	6132	NP_956701.1	PF07970.7	sp|Q7T2D4|ERGI2_DANRE	.	GO:0005783; GO:0005794; GO:0016021; GO:0016192	Endoplasmic reticulum-Golgi intermediate compartment protein 2
c91212_g1_i3	c91212_g1_i3|m.30887	1682	NP_001285932.1; NP_476917.1	PF00096.21	sp|Q24423|NOC_DROME	.	GO:0005634; GO:0003677; GO:0046872; GO:0007420; GO:0008283; GO:0035214; GO:0002121; GO:0035218; GO:0010629; GO:0007219; GO:0008056; GO:0007424; GO:0006357; GO:0007430; GO:0035220	Zinc finger protein Noc
c98950_g1_i1	c98950_g1_i1|m.70337	893	NP_001025198.1	PF05916.6	sp|Q499W2|SLD5_RAT	K10735	GO:0005737; GO:0005634; GO:0006260	DNA replication complex GINS protein SLD5
c86061_g2_i1	c86061_g2_i1|m.20355	1156	NP_524548.1; NP_733299.1	PF00001.16	sp|Q24563|DOPR2_DROME	.	GO:0016021; GO:0005887; GO:0030285; GO:0004935; GO:0004952; GO:0001588; GO:0008227; GO:0007191; GO:0007212; GO:0007186	Dopamine receptor 2
c8036_g1_i2	c8036_g1_i2|m.618	841		PF00068.14	sp|Q9PUH5|PA2B9_AUSSU	.	GO:0005576; GO:0005509; GO:0004623; GO:0016042; GO:0006644	Basic phospholipase A2 S11-61
c77114_g1_i2	c77114_g1_i2|m.11956	2653	NP_620194.1; XP_006247140.1; XP_006247141.1	PF09335.6	sp|Q91ZQ0|VMP1_RAT	.	GO:0000421; GO:0005783; GO:0016021; GO:0005886; GO:0000407; GO:0006914; GO:0034329; GO:0007566; GO:0010506; GO:0016337	Vacuole membrane protein 1
c97952_g1_i1	c97952_g1_i1|m.66918	783	.	.	.	.	.	.
c85906_g1_i2	c85906_g1_i2|m.20104	2400	NP_060152.2; XP_005260020.1	PF01062.16	sp|Q8NFU1|BEST2_HUMAN	K13879	GO:0034707; GO:0005929; GO:0005886; GO:0005254; GO:1902476; GO:0051899; GO:0007608	Bestrophin-2
c85906_g1_i2	c85906_g1_i2|m.20105	2400	.	.	.	.	.	.
c94276_g1_i2	c94276_g1_i2|m.42128	2174		PF00435.16	sp|Q1LUA6|TRIO_DANRE	.	GO:0005737; GO:0005524; GO:0004674; GO:0005089	Triple functional domain protein
c76126_g1_i1	c76126_g1_i1|m.11158	2074	NP_001007208.1	PF12656.2	sp|Q90X38|GPKOW_DANRE	K13101	GO:0005634; GO:0003676	G patch domain and KOW motifs-containing protein
c90587_g1_i1	c90587_g1_i1|m.29129	867		PF00078.22	sp|P15594|RTP2_TRYBG	.	GO:0003964	Retrotransposable element SLACS 132 kDa protein
c88743_g1_i1	c88743_g1_i1|m.24803	7099	.	.	.	.	.	.
c88743_g1_i1	c88743_g1_i1|m.24806	7099	.	.	.	.	.	.
c93878_g1_i2	c93878_g1_i2|m.40391	685	NP_055833.2; XP_006715460.1	.	sp|Q5JWR5|DOP1_HUMAN	.	GO:0015031	Protein dopey-1
c93466_g2_i1	c93466_g2_i1|m.38509	1182	.	.	.	.	.	.
c75987_g1_i2	c75987_g1_i2|m.11072	1229	NP_001039146.1	PF11969.3	sp|Q28BZ2|HINT3_XENTR	.	GO:0005737; GO:0005634; GO:0016787; GO:0000166	Histidine triad nucleotide-binding protein 3
c120103_g1_i1	c120103_g1_i1|m.72700	725	NP_507090.1	PF02932.11	sp|G5EBR3|GLUCL_CAEEL	K05273	GO:0030054; GO:0005887; GO:0045202; GO:0008068; GO:0016595; GO:1902476; GO:0031987; GO:0051259	Glutamate-gated chloride channel alpha
c93466_g2_i1	c93466_g2_i1|m.38508	1182	NP_659068.1; XP_006504350.1	PF14916.1	sp|Q8VDN4|CCD92_MOUSE	K16452	GO:0005814	Coiled-coil domain-containing protein 92
c59877_g1_i1	c59877_g1_i1|m.5497	1370		PF00876.13	sp|Q9XYN1|INX2_SCHAM	.	GO:0005921; GO:0016021; GO:0005886; GO:0005243; GO:0006811; GO:0055085	Innexin inx2
c97401_g3_i2	c97401_g3_i2|m.61837	1150	.	.	.	.	.	.
c92518_g1_i4	c92518_g1_i4|m.34973	1718	.	.	.	.	.	.
c27070_g1_i1	c27070_g1_i1|m.2620	1662	NP_001099019.1; NP_001099020.1; NP_001099021.1; NP_001099022.1; NP_001264874.1; NP_001264875.1; NP_001264876.1; NP_001264877.1; NP_001264878.1; NP_001264880.1; NP_001264881.1; NP_060770.3	PF00096.21	sp|P51522|ZNF83_HUMAN	K09228	GO:0005634; GO:0003677; GO:0046872; GO:0003700; GO:0006355; GO:0006351	Zinc finger protein 83
c82862_g1_i2	c82862_g1_i2|m.16194	347	.	.	.	.	.	.
[truncated: 34,344 more rows]
