# Supplementary material for: Ovarian Transcriptome Analysis of Portunus trituberculatus Provides Insights into Genes Expressed during Phase III and IV Development
Source: PLoS One. 2015 Oct 2;10(10):e0138862. doi: 10.1371/journal.pone.0138862 (PMC4591999; doi:10.1371/journal.pone.0138862)
Supplement: S2 Table — (XLSX) [file pone.0138862.s003.xlsx]

## Sheet: TableS2
Pathway	count
Metabolic pathways	1706
Biosynthesis of secondary metabolites	437
Pathways in cancer	349
Purine metabolism	260
PI3K-Akt signaling pathway	257
HTLV-I infection	235
Focal adhesion	235
Microbial metabolism in diverse environments	233
Neuroactive ligand-receptor interaction	232
Proteoglycans in cancer	231
Endocytosis	229
Huntington's disease	220
cAMP signaling pathway	214
Rap1 signaling pathway	208
Ubiquitin mediated proteolysis	207
Lysosome	207
Protein processing in endoplasmic reticulum	206
MAPK signaling pathway	199
Ras signaling pathway	196
Regulation of actin cytoskeleton	190
Calcium signaling pathway	183
Glutamatergic synapse	182
Epstein-Barr virus infection	173
MicroRNAs in cancer	172
Choline metabolism in cancer	171
RNA transport	168
Alzheimer's disease	168
Viral carcinogenesis	165
Spliceosome	165
Insulin signaling pathway	152
Peroxisome	151
Carbon metabolism	149
Pyrimidine metabolism	144
Thyroid hormone signaling pathway	142
Oxytocin signaling pathway	142
Wnt signaling pathway	141
Herpes simplex infection	141
Adrenergic signaling in cardiomyocytes	141
Hippo signaling pathway	139
cGMP-PKG signaling pathway	139
Platelet activation	137
Pancreatic secretion	134
Transcriptional misregulation in cancer	132
Inflammatory mediator regulation of TRP channels	130
Chemokine signaling pathway	129
Non-alcoholic fatty liver disease (NAFLD)	128
AMPK signaling pathway	128
Phosphatidylinositol signaling system	127
Cell cycle	125
Signaling pathways regulating pluripotency of stem cells	124
Glycerophospholipid metabolism	122
Hippo signaling pathway - fly	118
Amino sugar and nucleotide sugar metabolism	117
Neurotrophin signaling pathway	115
Inositol phosphate metabolism	115
FoxO signaling pathway	115
Amoebiasis	114
mRNA surveillance pathway	113
Estrogen signaling pathway	111
Toxoplasmosis	109
Biosynthesis of amino acids	109
Fc gamma R-mediated phagocytosis	108
Cholinergic synapse	108
Oocyte meiosis	107
Axon guidance	107
Retrograde endocannabinoid signaling	106
Circadian entrainment	106
ECM-receptor interaction	105
ABC transporters	105
Vascular smooth muscle contraction	104
Tight junction	104
Ribosome	104
Lysine degradation	104
Ribosome biogenesis in eukaryotes	102
Influenza A	102
Morphine addiction	101
Insulin secretion	101
Dopaminergic synapse	101
Tuberculosis	100
RNA degradation	100
Phagosome	99
GnRH signaling pathway	98
Bile secretion	97
Adherens junction	97
Progesterone-mediated oocyte maturation	96
Parkinson's disease	96
Hepatitis B	95
Cell cycle - yeast	95
Salivary secretion	94
Melanogenesis	93
Gap junction	93
Thyroid hormone synthesis	92
Sphingolipid metabolism	89
Fanconi anemia pathway	88
ErbB signaling pathway	88
HIF-1 signaling pathway	87
Dilated cardiomyopathy	87
Arginine and proline metabolism	87
Glycine, serine and threonine metabolism	86
Small cell lung cancer	85
Glycerolipid metabolism	85
Various types of N-glycan biosynthesis	84
Oxidative phosphorylation	84
Leukocyte transendothelial migration	82
GABAergic synapse	82
Epithelial cell signaling in Helicobacter pylori infection	82
Aminoacyl-tRNA biosynthesis	82
Salmonella infection	81
Hepatitis C	81
Apoptosis	81
TNF signaling pathway	80
Protein digestion and absorption	80
Starch and sucrose metabolism	79
Serotonergic synapse	79
Long-term potentiation	79
N-Glycan biosynthesis	77
Meiosis - yeast	77
Bacterial invasion of epithelial cells	77
Alcoholism	75
Renal cell carcinoma	74
T cell receptor signaling pathway	73
Valine, leucine and isoleucine degradation	72
Drug metabolism - other enzymes	72
Measles	71
Hypertrophic cardiomyopathy (HCM)	71
Glycolysis / Gluconeogenesis	71
Dorso-ventral axis formation	71
Nucleotide excision repair	70
Amphetamine addiction	70
Ovarian steroidogenesis	69
Gastric acid secretion	69
Galactose metabolism	69
Chagas disease (American trypanosomiasis)	69
mTOR signaling pathway	68
Fatty acid metabolism	68
Toll-like receptor signaling pathway	67
p53 signaling pathway	67
Glutathione metabolism	66
Colorectal cancer	66
Synaptic vesicle cycle	65
Shigellosis	65
Central carbon metabolism in cancer	65
Vibrio cholerae infection	64
Pyruvate metabolism	64
Osteoclast differentiation	64
Adipocytokine signaling pathway	64
Vasopressin-regulated water reabsorption	63
Hedgehog signaling pathway	63
VEGF signaling pathway	62
Other types of O-glycan biosynthesis	61
Fatty acid degradation	60
Ether lipid metabolism	60
Amyotrophic lateral sclerosis (ALS)	60
Retinol metabolism	59
Olfactory transduction	59
NF-kappa B signaling pathway	59
Base excision repair	58
Glycosphingolipid biosynthesis - lacto and neolacto series	57
Long-term depression	56
Fc epsilon RI signaling pathway	56
Prostate cancer	55
Cell adhesion molecules (CAMs)	55
Prolactin signaling pathway	54
Pentose and glucuronate interconversions	54
Glioma	54
Fructose and mannose metabolism	53
Basal transcription factors	53
Natural killer cell mediated cytotoxicity	52
Chronic myeloid leukemia	52
Pancreatic cancer	51
Malaria	51
Cysteine and methionine metabolism	51
Alanine, aspartate and glutamate metabolism	51
TGF-beta signaling pathway	50
Pertussis	50
Notch signaling pathway	50
Cocaine addiction	50
Basal cell carcinoma	50
Arrhythmogenic right ventricular cardiomyopathy (ARVC)	50
PPAR signaling pathway	49
Glycosaminoglycan biosynthesis - keratan sulfate	49
Chemical carcinogenesis	49
Tryptophan metabolism	48
Endocrine and other factor-regulated calcium reabsorption	48
DNA replication	48
Glycosaminoglycan biosynthesis - chondroitin sulfate / dermatan sulfate	47
Jak-STAT signaling pathway	46
Glyoxylate and dicarboxylate metabolism	46
Non-small cell lung cancer	45
Phototransduction - fly	44
beta-Alanine metabolism	43
Vitamin digestion and absorption	42
Propanoate metabolism	42
Porphyrin and chlorophyll metabolism	42
Nicotinate and nicotinamide metabolism	42
Pentose phosphate pathway	41
Nicotine addiction	41
Melanoma	41
Glycosaminoglycan degradation	41
Citrate cycle (TCA cycle)	41
Cardiac muscle contraction	41
Ascorbate and aldarate metabolism	41
Steroid hormone biosynthesis	40
RNA polymerase	40
RIG-I-like receptor signaling pathway	40
Other glycan degradation	40
NOD-like receptor signaling pathway	40
Mismatch repair	40
Circadian rhythm	40
Regulation of autophagy	39
Endometrial cancer	39
Viral myocarditis	38
SNARE interactions in vesicular transport	38
2-Oxocarboxylic acid metabolism	38
Pantothenate and CoA biosynthesis	37
Homologous recombination	37
Type II diabetes mellitus	36
Prion diseases	36
Pathogenic Escherichia coli infection	36
Mucin type O-Glycan biosynthesis	36
Arachidonic acid metabolism	36
Methane metabolism	35
Metabolism of xenobiotics by cytochrome P450	35
B cell receptor signaling pathway	35
Glycosylphosphatidylinositol(GPI)-anchor biosynthesis	34
Antigen processing and presentation	34
Proteasome	32
Mineral absorption	32
Fat digestion and absorption	32
Carbon fixation pathways in prokaryotes	32
Drug metabolism - cytochrome P450	31
Butanoate metabolism	31
Leishmaniasis	30
Carbohydrate digestion and absorption	30
Tyrosine metabolism	29
Rheumatoid arthritis	29
Fatty acid biosynthesis	29
Legionellosis	28
Bladder cancer	28
Terpenoid backbone biosynthesis	27
One carbon pool by folate	27
Biosynthesis of unsaturated fatty acids	27
Hematopoietic cell lineage	26
Glycosaminoglycan biosynthesis - heparan sulfate / heparin	26
Cytosolic DNA-sensing pathway	26
Complement and coagulation cascades	26
Acute myeloid leukemia	26
Sulfur relay system	25
Renin-angiotensin system	25
Fatty acid elongation	25
Carbon fixation in photosynthetic organisms	25
Linoleic acid metabolism	24
Aldosterone-regulated sodium reabsorption	24
Histidine metabolism	23
Folate biosynthesis	23
Glycosphingolipid biosynthesis - globo series	22
Protein export	21
Glycosphingolipid biosynthesis - ganglio series	21
Phenylalanine metabolism	20
MAPK signaling pathway - yeast	20
Cytokine-cytokine receptor interaction	20
Circadian rhythm - fly	20
Thyroid cancer	19
Selenocompound metabolism	19
Collecting duct acid secretion	19
alpha-Linolenic acid metabolism	19
African trypanosomiasis	19
Taste transduction	18
MAPK signaling pathway - fly	18
Riboflavin metabolism	17
Proximal tubule bicarbonate reclamation	17
Synthesis and degradation of ketone bodies	16
Steroid biosynthesis	16
Degradation of aromatic compounds	16
Ubiquinone and other terpenoid-quinone biosynthesis	15
Systemic lupus erythematosus	14
Non-homologous end-joining	14
Lysine biosynthesis	14
Caprolactam degradation	14
Isoquinoline alkaloid biosynthesis	12
Chloroalkane and chloroalkene degradation	12
Taurine and hypotaurine metabolism	11
Plant-pathogen interaction	11
Caffeine metabolism	11
Aminobenzoate degradation	11
Two-component system	10
Thiamine metabolism	10
Primary bile acid biosynthesis	10
Phosphonate and phosphinate metabolism	10
Nitrogen metabolism	10
Sulfur metabolism	9
Vitamin B6 metabolism	8
Tropane, piperidine and pyridine alkaloid biosynthesis	8
Streptomycin biosynthesis	8
Staphylococcus aureus infection	8
Phenylalanine, tyrosine and tryptophan biosynthesis	8
Limonene and pinene degradation	8
Cyanoamino acid metabolism	8
Chlorocyclohexane and chlorobenzene degradation	8
Valine, leucine and isoleucine biosynthesis	7
Biotin metabolism	7
Styrene degradation	6
Primary immunodeficiency	6
Phenylpropanoid biosynthesis	6
Maturity onset diabetes of the young	6
Insect hormone biosynthesis	6
D-Glutamine and D-glutamate metabolism	6
Cell cycle - Caulobacter	6
Benzoate degradation	6
Vancomycin resistance	5
Intestinal immune network for IgA production	5
Flavone and flavonol biosynthesis	5
D-Alanine metabolism	5
Cutin, suberine and wax biosynthesis	5
Betalain biosynthesis	5
Type I diabetes mellitus	4
Lipoic acid metabolism	4
Aflatoxin biosynthesis	4
Zeatin biosynthesis	3
Novobiocin biosynthesis	3
Indole alkaloid biosynthesis	3
Geraniol degradation	3
Diterpenoid biosynthesis	3
Butirosin and neomycin biosynthesis	3
Bisphenol degradation	3
Stilbenoid, diarylheptanoid and gingerol biosynthesis	2
Polycyclic aromatic hydrocarbon degradation	2
Phototransduction	2
Naphthalene degradation	2
Circadian rhythm - plant	2
Biosynthesis of ansamycins	2
Bacterial secretion system	2
Penicillin and cephalosporin biosynthesis	1
Inflammatory bowel disease (IBD)	1
D-Arginine and D-ornithine metabolism	1
Autoimmune thyroid disease	1
Asthma	1
