# Supplementary material for: Ovarian Transcriptome Analysis of Portunus trituberculatus Provides Insights into Genes Expressed during Phase III and IV Development
Source: PLoS One. 2015 Oct 2;10(10):e0138862. doi: 10.1371/journal.pone.0138862 (PMC4591999; doi:10.1371/journal.pone.0138862)
Supplement: S3 Table — (XLSX) [file pone.0138862.s004.xlsx]

## Sheet: Sheet1
	RQ12BJ00204	RQ12BJ00206	RQ12BJ00210	RQ12BJ00212
Total Reads	18533946	28563021	24179150	24031733
Mapping Reads	15969849	23997743	20079793	20474586
Mapping Rate(%)	86.17	84.02	83.05	85.2
