# Supplementary material for: Ovarian Transcriptome Analysis of Portunus trituberculatus Provides Insights into Genes Expressed during Phase III and IV Development
Source: PLoS One. 2015 Oct 2;10(10):e0138862. doi: 10.1371/journal.pone.0138862 (PMC4591999; doi:10.1371/journal.pone.0138862)
Supplement: S4 Table — (XLSX) [file pone.0138862.s005.xlsx]

## Sheet: ovary_3_ovary_4_report.anno.sig
accession no	ovary_3_normalize	ovary_4_normalize	foldChange	log2FoldChange	pval	padj	up/down	significant	RefSeq	identity	E-value	Description--name of matched transcript	pfam	uniprot	KO	GO	Reactome
c104040_g1_i1	3.53729	63.6265	0.0555946	-4.16891	1.67371e-06	0.00024359	up	yes	NP_872279.1	43.84	3e-08	Atrial natriuretic peptide-converting enzyme	PF00057.13	sp|Q80YN4|CORIN_RAT	K09614	GO:0016023; GO:0005576; GO:0005887; GO:0005044; GO:0004252; GO:0070008; GO:0007565; GO:0016486; GO:0016485; GO:0006508; GO:0008217; GO:0035813; GO:0003050	.
c107780_g1_i1	19.1624	196.005	0.097765	-3.35454	8.09093e-07	0.000124515	up	yes	NP_001074557.1	40.22	1e-06	Low-density lipoprotein receptor-related protein 2	PF00057.13	sp|A2ARV4|LRP2_MOUSE	K06233	GO:0045177; GO:0016324; GO:0005903; GO:0031526; GO:0005905; GO:0030139; GO:0005783; GO:0005768; GO:0070062; GO:0005794; GO:0016021; GO:0005765; GO:0016020; GO:0043235; GO:0005509; GO:0004872; GO:0008283; GO:0030900; GO:0006898; GO:0006766	REACT_198569
c108515_g1_i1	12.4918	131.094	0.0952894	-3.39154	2.30312e-08	4.48954e-06	up	yes	NP_002325.2	38.03	2e-13	Low-density lipoprotein receptor-related protein 4	PF00057.13	sp|O75096|LRP4_HUMAN	.	GO:0009986; GO:0030425; GO:0016021; GO:0031594; GO:0043025; GO:0014069; GO:0097060; GO:0005509; GO:0030971; GO:0097110; GO:0048813; GO:0009953; GO:0042733; GO:0006897; GO:0030198; GO:0001942; GO:0001822; GO:0060173; GO:0050771; GO:0090090; GO:0030279; GO:0042475; GO:1901631; GO:0097104; GO:0097105; GO:0051290; GO:0009954; GO:0001932; GO:0071340; GO:0050808; GO:0051124; GO:0016055	REACT_163906
c108602_g1_i1	27.3295	3990.86	0.00684801	-7.1901	9.73319e-07	0.000146976	up	yes	.	.	.	.	PF02132.10	.	.	.	.
c109227_g1_i1	8.73191	158.3	0.0551606	-4.18022	1.35626e-11	4.64072e-09	up	yes	.	.	.	.	.	.	.	.	.
c109432_g1_i1	0	317.414	#NAME?	#NAME?	3.5735e-34	7.66254e-31	up	yes	.	.	.	.	PF01035.15	.	.	.	.
c109517_g1_i1	2.91064	91.7568	0.0317212	-4.97841	9.20376e-10	2.31273e-07	up	yes	.	.	.	.	.	.	.	.	.
c109763_g1_i1	7.26629	270.66	0.0268466	-5.21912	3.79563e-06	0.000510806	up	yes	.	.	.	.	PF02205.15	.	.	.	.
c110384_g1_i1	4.9823	87.6844	0.0568209	-4.13743	0.000134092	0.0114401	up	yes	NP_001137419.1; NP_061847.2	46.15	2e-23	Protein unc-93 homolog A	.	sp|Q86WB7|UN93A_HUMAN	.	GO:0016021; GO:0005886	.
c113312_g1_i1	1.04099	28.3042	0.0367785	-4.76499	0.000353381	0.0256572	up	yes	NP_001259908.1; NP_001259909.1; NP_001259910.1; NP_523455.2; NP_722766.1	44.62	8e-08	Ets DNA-binding protein pokkuri	PF02198.11	sp|Q01842|POK_DROME	K03211	GO:0005737; GO:0005634; GO:0019904; GO:0003705; GO:0043565; GO:0003700; GO:0007298; GO:0001709; GO:0009987; GO:0048749; GO:0001751; GO:0048813; GO:0007391; GO:0006897; GO:0008406; GO:0007254; GO:0000165; GO:0048747; GO:0007517; GO:0045596; GO:0035157; GO:0046533; GO:0046580; GO:0035155; GO:0000122; GO:0045892; GO:0030178; GO:0048666; GO:0060233; GO:0045678; GO:0007464; GO:0045467; GO:0090175; GO:…	.
c116914_g1_i1	2.69832	45.9653	0.0587033	-4.09041	6.64935e-05	0.00633266	up	yes	.	.	.	.	.	.	.	.	.
c117490_g1_i1	31.209	134.371	0.23226	-2.10619	0.000161751	0.0134111	up	yes	.	.	.	.	.	.	.	.	.
c119020_g1_i1	7.48891	99.3093	0.07541	-3.7291	1.03238e-07	1.79489e-05	up	yes	.	.	.	.	PF01607.19	.	.	.	.
c120990_g1_i1	19.7581	142.516	0.138638	-2.8506	8.97476e-07	0.000136162	up	yes	NP_066018.1	52.11	5e-06	Nuclear receptor coactivator 5	.	sp|Q9HCD5|NCOA5_HUMAN	.	GO:0015629; GO:0005615; GO:0005634; GO:0044822; GO:0006355; GO:0006351	.
c122847_g1_i1	2.4963	55.987	0.0445872	-4.48723	2.36962e-06	0.00033466	up	yes	.	.	.	.	.	.	.	.	.
c123053_g1_i1	14.3306	583.787	0.0245476	-5.34827	1.34541e-08	2.77395e-06	up	yes	.	.	.	.	PF11630.3	.	.	.	.
c124554_g1_i1	1.04099	242.044	0.00430081	-7.86117	5.0046e-26	6.43872e-23	up	yes	.	.	.	.	PF02790.10	.	.	.	.
c124886_g1_i1	0	20.214	#NAME?	#NAME?	0.000320054	0.0236106	up	yes	.	.	.	.	PF13843.1	.	.	.	.
c125475_g1_i1	2.08197	1278.15	0.00162889	-9.26189	1.04784e-63	8.42569e-60	up	yes	.	.	.	.	.	.	.	.	.
c127115_g1_i1	9.76259	86.8474	0.112411	-3.15315	7.02655e-05	0.00660824	up	yes		30.95	9e-07	Low-density lipoprotein receptor-related protein 1B	PF00057.13	sp|Q9JI18|LRP1B_MOUSE	.	GO:0016021; GO:0016020; GO:0043235; GO:0005509; GO:0050750; GO:0005041; GO:0006898	.
c128090_g1_i1	64.2464	371.167	0.173093	-2.53038	1.24006e-08	2.57325e-06	up	yes	.	.	.	.	.	.	.	.	.
c16825_g1_i1	168.273	466.551	0.360674	-1.47123	0.000228248	0.0177328	up	yes	.	.	.	.	.	.	.	.	.
c18490_g1_i1	257.082	2224.72	0.115557	-3.11332	5.87148e-15	2.69786e-12	up	yes	.	.	.	.	.	.	.	.	.
c18571_g1_i1	31.2296	393.107	0.079443	-3.65394	3.90216e-16	2.12727e-13	up	yes	NP_511151.2; NP_996433.1	37.74	5e-06	Putative vitellogenin receptor	PF00058.12	sp|P98163|YL_DROME	.	GO:0030135; GO:0031410; GO:0016021; GO:0005886; GO:0005509; GO:0008196; GO:0048477; GO:0006898	.
c19167_g1_i1	1.04099	52.42	0.0198585	-5.6541	2.71071e-07	4.51747e-05	up	yes	.	.	.	.	PF01690.12	.	.	.	.
c20450_g1_i1	6.66025	59.612	0.111727	-3.16195	9.65777e-05	0.008728	up	yes	.	.	.	.	PF10551.4	.	.	.	.
c20926_g1_i1	11.0159	78.226	0.140821	-2.82806	0.000109036	0.00966123	up	yes	.	.	.	.	.	.	.	.	.
c25781_g1_i1	32.2293	241.245	0.133596	-2.90406	5.91079e-09	1.32024e-06	up	yes	.	.	.	.	PF05887.6	.	.	.	.
c26469_g1_i1	133.863	575.062	0.232779	-2.10297	2.47181e-06	0.000347176	up	yes	NP_001004974.1	56.41	1e-24	Histone chaperone asf1b	PF04729.8	sp|Q6DIP1|ASF1B_XENTR	K10753	GO:0005634; GO:0006333; GO:0016568; GO:0006355; GO:0006351	.
c26816_g1_i1	12.4918	115.123	0.108509	-3.20411	3.13201e-07	5.1397e-05	up	yes		45.65	1e-21	Cytochrome b5	PF00173.23	sp|Q9HFV1|CYB5_RHIST	.	GO:0005783; GO:0016021; GO:0020037; GO:0046872; GO:0055114	.
c26834_g1_i1	0.414333	24.5923	0.0168481	-5.89127	0.000378745	0.027011	up	yes	.	.	.	.	PF13383.1	.	.	.	.
c27095_g1_i1	0	23.2209	#NAME?	#NAME?	0.000138371	0.0117429	up	yes	NP_523661.2	49.04	2e-28	Protein patched	.	sp|P18502|PTC_DROME	K06225	GO:0005737; GO:0030139; GO:0016021; GO:0005887; GO:0048471; GO:0005886; GO:0008158; GO:0030228; GO:0004888; GO:0048099; GO:0009952; GO:0007411; GO:0001746; GO:0016311; GO:0035225; GO:0009880; GO:0007455; GO:0042078; GO:0008406; GO:0007476; GO:0055088; GO:0045879; GO:0048477; GO:0030707; GO:0007422; GO:0006508; GO:0006898; GO:0042981; GO:2000274; GO:0007346; GO:0042306; GO:0007367; GO:0007224; GO:…	REACT_253948
c27542_g1_i1	199.28	488.185	0.408205	-1.29263	0.000747726	0.0480037	up	yes		29.51	4e-08	Peritrophin-44	PF01607.19	sp|Q25255|PE44_LUCCU	.	GO:0005576; GO:0008061; GO:0006030	.
c28076_g1_i1	0	42.102	#NAME?	#NAME?	1.92388e-07	3.27405e-05	up	yes	.	30.37	3e-39	.	PF11527.3	sp|Q96G28|CFA36_HUMAN	.	.	.
c28433_g1_i1	132.294	1391.94	0.095043	-3.39528	3.86117e-20	3.18438e-17	up	yes	NP_001158205.1; NP_001158206.1; NP_064323.2	46.92	1e-143	MAGUK p55 subfamily member 6	PF00625.16	sp|Q9JLB0|MPP6_MOUSE	.	GO:0070062; GO:0016021; GO:0005886; GO:0004385; GO:0046939	.
c29172_g1_i1	63.2837	2.94567	21.4837	4.42517	2.09031e-05	0.00227138	down	yes	.	.	.	.	PF00083.19	.	.	.	.
c3465_g1_i2	3.32497	38.152	0.0871505	-3.52035	0.000695792	0.0453025	up	yes	.	.	.	.	.	.	.	.	.
c51178_g1_i1	458.994	88.7756	5.17028	2.37024	1.60084e-07	2.76825e-05	down	yes	NP_523876.2	65.31	1e-14	Protein extra-macrochaetae	PF00010.21	sp|P18491|EMC_DROME	K17696	GO:0005737; GO:0005634; GO:0046982; GO:0001191; GO:0048854; GO:0008283; GO:0030381; GO:0042675; GO:0046843; GO:0007391; GO:0008258; GO:0007476; GO:0008586; GO:0002121; GO:0046331; GO:0031987; GO:0007494; GO:0043392; GO:0000122; GO:0045892; GO:0007422; GO:0046552; GO:0007458; GO:0048056; GO:0045466; GO:0007460; GO:0007530; GO:0007541; GO:0007286; GO:0001964	.
c55694_g1_i1	10.8139	71.3367	0.151589	-2.72176	0.000230109	0.0178343	up	yes	NP_663431.2	69.54	3e-157	Zinc finger SWIM domain-containing protein 6	.	sp|Q80TB7|ZSWM6_MOUSE	.	GO:0008270; GO:0048812; GO:2001222	.
c57511_g1_i2	0.414333	34.1086	0.0121475	-6.3632	1.69133e-05	0.00189547	up	yes	.	.	.	.	.	.	.	.	.
c57716_g1_i1	265.629	666.753	0.398391	-1.32774	0.000665567	0.0438674	up	yes	.	.	.	.	PF07841.8	.	.	.	.
c58416_g1_i1	14.7655	185.66	0.0795297	-3.65236	8.05802e-11	2.37778e-08	up	yes	NP_036566.1	38.88	5e-104	Sialin	PF07690.11	sp|Q9NRA2|S17A5_HUMAN	K12301	GO:0030054; GO:0005737; GO:0016023; GO:0005887; GO:0005765; GO:0016020; GO:0005886; GO:0045202; GO:0015136; GO:0005351; GO:0006865; GO:0006820; GO:0006811; GO:0015992; GO:0015739; GO:0055085	REACT_19372
c58694_g1_i2	291.447	1281.72	0.227388	-2.13677	4.00338e-07	6.47059e-05	up	yes		100	1e-88	Anti-lipopolysaccharide factor	PF11630.3	sp|C0KJQ4|ALPS_PORTR	.	GO:0005576; GO:0042742	.
c59310_g1_i1	2.91064	44.8386	0.0649137	-3.94533	8.16464e-05	0.00758981	up	yes	.	.	.	.	PF02450.10	.	.	.	.
c59315_g1_i1	43.6905	693.91	0.0629628	-3.98936	5.34377e-22	5.05521e-19	up	yes	.	.	.	.	.	.	.	.	.
c60750_g1_i1	458.108	1015.57	0.451086	-1.14852	0.000703081	0.0456846	up	yes	NP_001069720.1	89.04	5e-94	Protein mago nashi homolog 2	PF02792.9	sp|Q0VC92|MGN2_BOVIN	K12877	GO:0005634; GO:0044822; GO:0006397; GO:0051028; GO:0008380	.
c60765_g1_i2	0	22.5383	#NAME?	#NAME?	0.000155612	0.0130002	up	yes	.	.	.	.	.	.	.	.	.
c61098_g1_i3	5.60896	50.9907	0.11	-3.18443	0.000406089	0.0285184	up	yes	NP_001036588.2; NP_001137896.1; NP_001137897.1; NP_001137898.1; NP_729223.2; NP_729224.2; NP_729225.2	30.77	2e-08	Down syndrome cell adhesion molecule-like protein Dscam2	PF00041.16	sp|Q9VS29|DSCL_DROME	.	GO:0005887; GO:0042802; GO:0007156; GO:0048812	REACT_34513
c61219_g1_i1	16.2208	77.2215	0.210056	-2.25116	0.000460923	0.031882	up	yes	NP_000844.2; NP_001280736.1; NP_001280737.1; NP_001280738.1; NP_001280739.1; NP_001280740.1; NP_001280741.1	36.32	1e-42	Glutathione S-transferase theta-1	PF02798.15	sp|P30711|GSTT1_HUMAN	K00799	GO:0005829; GO:0070062; GO:0004602; GO:0004364; GO:1901687; GO:0006749; GO:0055114; GO:0044281; GO:0006805	REACT_6926
c61402_g1_i1	32.4417	159.887	0.202904	-2.30113	2.34255e-05	0.00251993	up	yes	.	.	.	.	PF15316.1	.	.	.	.
c63699_g1_i1	7.26629	119.527	0.0607922	-4.03997	0.000283867	0.0212828	up	yes	.	.	.	.	.	.	.	.	.
c63951_g1_i1	22.6997	290.91	0.0780299	-3.67983	5.90074e-10	1.54302e-07	up	yes	.	.	.	.	.	.	.	.	.
c64065_g1_i1	28.7127	259.473	0.110657	-3.17583	9.04424e-11	2.59731e-08	up	yes	NP_001011629.1	88.89	7e-21	Mushroom body large-type Kenyon cell-specific protein 1	PF05225.11	sp|Q95YM8|MBLK1_APIME	.	GO:0005634; GO:0042803; GO:0043565; GO:0007613; GO:0045893; GO:0006351	.
c64065_g1_i2	22.8708	264.051	0.0866149	-3.52924	2.69115e-12	9.61756e-10	up	yes	NP_001011629.1	50	2e-11	Mushroom body large-type Kenyon cell-specific protein 1	PF05225.11	sp|Q95YM8|MBLK1_APIME	.	GO:0005634; GO:0042803; GO:0043565; GO:0007613; GO:0045893; GO:0006351	.
c64561_g1_i1	1.45532	41.8929	0.034739	-4.8473	1.78489e-05	0.00197963	up	yes	.	.	.	.	PF11600.3	.	.	.	.
c64561_g1_i2	0.414333	31.3078	0.0132342	-6.23959	4.58427e-05	0.00459341	up	yes	.	.	.	.	PF11600.3	.	.	.	.
c64863_g2_i1	35.5749	334.808	0.106255	-3.2344	2.3724e-12	8.7708e-10	up	yes	.	.	.	.	PF06514.6	.	.	.	.
c66053_g1_i1	4.56797	51.3512	0.0889554	-3.49077	0.00016178	0.0134111	up	yes	NP_001001259.1	25.13	2e-06	Enteropeptidase	PF01390.15	sp|P98074|ENTK_PIG	K01316	GO:0016021; GO:0005044; GO:0004252	.
c66105_g1_i1	6.0439	159.282	0.0379447	-4.71996	5.93965e-07	9.36485e-05	up	yes	.	.	.	.	PF00219.13	.	.	.	.
c67061_g1_i1	1.04099	79.8293	0.0130402	-6.2609	1.31466e-10	3.70918e-08	up	yes	.	.	.	.	.	.	.	.	.
c67061_g2_i1	6.64994	101.894	0.0652631	-3.93759	3.92136e-08	7.41922e-06	up	yes	.	.	.	.	.	.	.	.	.
c67079_g1_i1	44.4882	582.905	0.0763216	-3.71176	3.16176e-18	2.11865e-15	up	yes	.	.	.	.	PF08170.7	.	.	.	.
c67470_g1_i2	0	47.047	#NAME?	#NAME?	3.38611e-08	6.48279e-06	up	yes	.	.	.	.	.	.	.	.	.
c67508_g1_i1	8.95454	237.305	0.0377343	-4.72798	1.72844e-17	1.04893e-14	up	yes	NP_001035587.1	40.86	4e-14	Early growth response protein 4	PF00096.21	sp|Q9GL32|EGR4_BOVIN	K12498	GO:0005634; GO:0003677; GO:0046872; GO:0006355; GO:0006351	.
c67508_g1_i2	15.8271	238.676	0.066312	-3.91459	9.47777e-13	3.58639e-10	up	yes	NP_001035587.1	40.86	2e-14	Early growth response protein 4	PF00096.21	sp|Q9GL32|EGR4_BOVIN	K12498	GO:0005634; GO:0003677; GO:0046872; GO:0006355; GO:0006351	.
c67550_g1_i1	950.463	2607.41	0.364524	-1.45591	3.8518e-06	0.000516205	up	yes	NP_001246537.1; NP_612044.1	57.39	3e-145	UDP-glucose 4-epimerase	PF01370.16	sp|Q9W0P5|GALE_DROME	K01784	GO:0050662; GO:0003978; GO:0003974; GO:0006012	REACT_210983
c67608_g1_i1	171.707	476.454	0.360385	-1.47239	0.000214717	0.0169269	up	yes	.	.	.	.	PF01284.18	.	.	.	.
c67804_g1_i1	25.196	141.605	0.177932	-2.4906	5.3196e-06	0.000676283	up	yes	.	.	.	.	.	.	.	.	.
c68143_g1_i1	10.1975	70.5287	0.144587	-2.78999	0.000143543	0.0121179	up	yes	NP_001096864.1; NP_001162632.2; NP_001245461.1	57.76	4e-85	Microtubule-associated protein futsch	.	sp|Q9W596|FUTSC_DROME	.	GO:0030424; GO:0005737; GO:0030425; GO:0005874; GO:0005875; GO:0015630; GO:0043025; GO:0019900; GO:0008017; GO:0008088; GO:0007409; GO:0048749; GO:0048813; GO:0000226; GO:0007017; GO:0043524; GO:0007399; GO:0060052; GO:0007528; GO:0008355; GO:0008582	.
c68143_g1_i2	3.74961	39.6973	0.094455	-3.40423	0.000448604	0.0310967	up	yes	.	.	.	.	.	.	.	.	.
c68165_g1_i1	7.48891	57.0977	0.13116	-2.9306	0.000303865	0.0224678	up	yes	.	.	.	.	.	.	.	.	.
c68310_g1_i1	73.6771	290.559	0.25357	-1.97954	7.65523e-06	0.00092565	up	yes	NP_724481.1; NP_724482.1; NP_995750.1	33.33	4e-07	Transcription factor Adf-1	PF10545.4	sp|P05552|ADF1_DROME	K09427	GO:0005634; GO:0005705; GO:0003677; GO:0001077; GO:0048813; GO:0008345; GO:0007611; GO:0040011; GO:0007616; GO:0007613; GO:0008355; GO:0045944; GO:0045893; GO:0050773; GO:0007416	.
c68363_g1_i2	1.04099	53.0928	0.0196069	-5.67249	7.112e-08	1.27793e-05	up	yes		58.33	2e-06	Endochitinase	PF00704.23	sp|P36362|CHIT_MANSE	.	GO:0005576; GO:0008061; GO:0004568; GO:0006032; GO:0000272	.
c68363_g2_i1	1.04099	30.2647	0.034396	-4.86161	0.000114332	0.0100475	up	yes	NP_001036422.1; NP_001260697.1; NP_001260698.1	43.61	4e-69	Probable chitinase 3	PF00704.23	sp|Q9W5U2|CHIT3_DROME	K01183	GO:0005576; GO:0008061; GO:0004568; GO:0006032; GO:0000272	.
c69742_g1_i1	762.022	57.9025	13.1604	3.71814	2.54615e-12	9.20163e-10	down	yes	NP_001029772.1; XP_005201562.1; XP_005201563.1; XP_005201564.1	43.71	1e-74	D-beta-hydroxybutyrate dehydrogenase, mitochondrial	PF00106.20	sp|Q02337|BDH_BOVIN	K00019	GO:0005743; GO:0005634; GO:0003858	REACT_205772
c69757_g1_i1	961.319	5084.11	0.189083	-2.40291	7.85305e-11	2.33876e-08	up	yes	NP_081019.1	32	1e-35	Tetraspanin-11	PF00335.15	sp|Q9D1D1|TSN11_MOUSE	K17352	GO:0016021	.
c69766_g1_i1	595.155	2076.74	0.286582	-1.80298	4.77211e-08	8.97602e-06	up	yes	.	.	.	.	PF05547.6	.	.	.	.
c69833_g1_i1	1178.08	3115.2	0.378172	-1.40288	3.62571e-05	0.00376185	up	yes		35.71	5e-20	Anti-lipopolysaccharide factor	PF11630.3	sp|C0KJQ4|ALPS_PORTR	.	GO:0005576; GO:0042742	.
c72316_g1_i1	2.29429	39.3657	0.0582814	-4.10082	0.000766057	0.0490416	up	yes	XP_308952.3	46.67	6e-09	Peritrophin-1	PF01607.19	sp|O76217|PE1_ANOGA	.	GO:0005576; GO:0008061; GO:0006030	.
c72487_g1_i1	32.2293	131.277	0.245506	-2.02617	0.000360546	0.0260598	up	yes	NP_001035673.1	50.94	1e-12	Brain protein I3	PF10164.4	sp|Q32L83|BRI3_BOVIN	.	GO:0016021	.
c73548_g3_i1	3.12296	60.6229	0.0515145	-4.27888	1.62334e-06	0.000237332	up	yes	.	.	.	.	.	.	.	.	.
c74019_g1_i1	7.2869	57.3295	0.127106	-2.9759	0.000208162	0.0164909	up	yes	.	.	.	.	PF10961.3	.	.	.	.
c74319_g1_i1	53.282	356.902	0.14929	-2.74381	3.94558e-10	1.04021e-07	up	yes	.	.	.	.	.	.	.	.	.
c74421_g1_i1	16.0188	127.916	0.125229	-2.99736	6.83973e-07	0.000106277	up	yes	.	.	.	.	.	.	.	.	.
c74731_g1_i2	64.3288	262.168	0.245373	-2.02695	6.2102e-06	0.000771215	up	yes	NP_001097751.2; NP_001097752.1; NP_001163592.1; NP_731634.2; NP_731635.2; NP_788639.1	55.1	3e-23	Chloride channel protein 2	PF00654.15	sp|Q9VGH7|CLCN2_DROME	K05011	GO:0015629; GO:0034707; GO:0030554; GO:0005247; GO:0006821	REACT_184297
c74760_g1_i1	600.251	1342.86	0.446994	-1.16167	0.000298339	0.0222737	up	yes	NP_001004987.1	41.11	6e-124	Tyrosine--tRNA ligase, cytoplasmic	PF00579.20	sp|Q6DIJ1|SYYC_XENTR	K01866	GO:0005737; GO:0005524; GO:0000049; GO:0004831; GO:0006437	.
c75105_g3_i1	775.128	11154.3	0.0694914	-3.84702	3.37106e-06	0.000455574	up	yes	NP_476626.2	50	4e-23	Beta-amyloid-like protein	PF10515.4	sp|P14599|A4_DROME	.	GO:0005576; GO:0016021; GO:0005886; GO:0008201; GO:0046914; GO:0007616; GO:1901215; GO:0048812; GO:0007422; GO:0048678; GO:0050808	REACT_180705
c75279_g1_i1	4.57828	49.8349	0.0918688	-3.44428	0.000126536	0.0109701	up	yes	.	.	.	.	PF11057.3	.	.	.	.
c75559_g1_i1	17.2515	1057.62	0.0163117	-5.93795	1.15916e-41	3.72833e-38	up	yes	NP_001009404.1	51.43	0	Sodium/glucose cotransporter 1	PF00474.12	sp|P53791|SC5A1_SHEEP	K14158	GO:0016324; GO:0005903; GO:0070062; GO:0016021; GO:0005412; GO:0050892	.
c75592_g1_i2	5.19462	49.1846	0.105615	-3.24312	0.000365412	0.0262346	up	yes	.	.	.	.	PF05887.6	.	.	.	.
c75841_g1_i1	26.9935	748.02	0.0360866	-4.79239	2.27107e-05	0.00245948	up	yes	NP_001261342.1; NP_647749.2; NP_728779.1	49.06	5e-160	N-acetylgalactosaminyltransferase 6	PF00535.21	sp|Q6WV16|GALT6_DROME	K00710	GO:0005783; GO:0005795; GO:0016021; GO:0030246; GO:0046872; GO:0004653; GO:0009312; GO:0006486	REACT_231871
c76293_g1_i1	54.9599	245.765	0.223628	-2.16083	2.68631e-06	0.000374037	up	yes	.	.	.	.	.	.	.	.	.
c76447_g1_i1	5003.9	11756.9	0.425613	-1.23239	0.000277078	0.0208711	up	yes	NP_001262790.1; NP_001262791.1; NP_732572.1; NP_732573.1; NP_732574.1; NP_732575.1; NP_996247.1; NP_996248.1; NP_996249.1; NP_996250.1	83.22	0	Sodium/potassium-transporting ATPase subunit alpha	PF00122.15	sp|P13607|ATNA_DROME	K01539	GO:0016323; GO:0005634; GO:0005886; GO:0005918; GO:0005890; GO:0005524; GO:0046872; GO:0005391; GO:0008344; GO:0006754; GO:0098655; GO:0006812; GO:0008340; GO:0001700; GO:0007630; GO:0007626; GO:0050905; GO:0008360; GO:0035152; GO:0035158; GO:0035159; GO:0009612; GO:0009266; GO:0007605; GO:0019991; GO:0035725; GO:0051124; GO:0007268; GO:0001894; GO:0060439	REACT_232261
c76447_g1_i2	5112.08	12105.6	0.422292	-1.24369	0.000217596	0.0170933	up	yes	NP_001262790.1; NP_001262791.1; NP_732572.1; NP_732573.1; NP_732574.1; NP_732575.1; NP_996247.1; NP_996248.1; NP_996249.1; NP_996250.1	82.42	0	Sodium/potassium-transporting ATPase subunit alpha	PF00122.15	sp|P13607|ATNA_DROME	K01539	GO:0016323; GO:0005634; GO:0005886; GO:0005918; GO:0005890; GO:0005524; GO:0046872; GO:0005391; GO:0008344; GO:0006754; GO:0098655; GO:0006812; GO:0008340; GO:0001700; GO:0007630; GO:0007626; GO:0050905; GO:0008360; GO:0035152; GO:0035158; GO:0035159; GO:0009612; GO:0009266; GO:0007605; GO:0019991; GO:0035725; GO:0051124; GO:0007268; GO:0001894; GO:0060439	REACT_232261
c76724_g1_i1	81.5391	267.586	0.304721	-1.71444	6.67446e-05	0.00633266	up	yes	.	.	.	.	.	.	.	.	.
c77056_g1_i1	2.29429	51.48	0.0445667	-4.48789	0.00020099	0.0160812	up	yes	XP_001350083.1	29.81	2e-08	Reticulocyte-binding protein 2 homolog a	.	sp|Q8IDX6|RBP2A_PLAF7	K13849	GO:0016021; GO:0016020; GO:0005886; GO:0008201; GO:0016337	.
c77071_g1_i1	172.577	462.94	0.372785	-1.42359	0.000783841	0.049854	up	yes	.	.	.	.	PF07841.8	.	.	.	.
c77660_g1_i1	1.86965	171.277	0.010916	-6.51742	7.86441e-20	6.32378e-17	up	yes	NP_001036422.1; NP_001260697.1; NP_001260698.1	32.54	6e-08	Probable chitinase 3	PF00704.23	sp|Q9W5U2|CHIT3_DROME	K01183	GO:0005576; GO:0008061; GO:0004568; GO:0006032; GO:0000272	.
c77660_g2_i1	2.4963	93.9393	0.0265736	-5.23386	6.90707e-11	2.07625e-08	up	yes	NP_001036422.1; NP_001260697.1; NP_001260698.1	38.27	5e-09	Probable chitinase 3	PF00704.23	sp|Q9W5U2|CHIT3_DROME	K01183	GO:0005576; GO:0008061; GO:0004568; GO:0006032; GO:0000272	.
c77861_g1_i1	74.5985	5.41487	13.7766	3.78415	4.81471e-05	0.00480933	down	yes		44.44	2e-14	Cuticle protein AMP1A	PF00379.18	sp|P81384|CU1A_HOMAM	.	GO:0042302	.
c77891_g1_i1	16.4538	96.0739	0.171262	-2.54573	5.64772e-05	0.00550465	up	yes	.	.	.	.	.	.	.	.	.
c78060_g1_i1	107.584	394.028	0.273038	-1.87283	7.12991e-06	0.00086866	up	yes	NP_001037528.2	62.29	2e-100	Nuclear hormone receptor FTZ-F1	PF00104.25	sp|P49867|FTZF1_BOMMO	K08705	GO:0005634; GO:0043565; GO:0003700; GO:0003707; GO:0008270; GO:0006351	.
c78163_g2_i2	183.836	487.346	0.377219	-1.40653	0.000634403	0.0421315	up	yes	.	.	.	.	.	.	.	.	.
c79788_g1_i2	1.86965	38.8603	0.0481121	-4.37746	9.86169e-05	0.00888491	up	yes	.	.	.	.	PF02234.14	.	.	.	.
c79796_g1_i1	165.937	1188.29	0.139644	-2.84017	3.31463e-14	1.38457e-11	up	yes	.	.	.	.	.	.	.	.	.
c79796_g1_i2	168.273	1459.12	0.115325	-3.11623	1.9049e-17	1.13461e-14	up	yes	.	.	.	.	.	.	.	.	.
c79796_g1_i3	294.471	2025.94	0.145351	-2.78239	7.46909e-15	3.3836e-12	up	yes	.	.	.	.	.	.	.	.	.
c80354_g1_i1	2.08197	33.806	0.0615859	-4.02126	0.000362474	0.0260837	up	yes	.	.	.	.	PF12698.2	.	.	.	.
c807_g1_i1	9.57089	717.25	0.0133439	-6.22768	7.30251e-39	2.13525e-35	up	yes	NP_523876.2	47.42	6e-20	Protein extra-macrochaetae	PF00010.21	sp|P18491|EMC_DROME	K17696	GO:0005737; GO:0005634; GO:0046982; GO:0001191; GO:0048854; GO:0008283; GO:0030381; GO:0042675; GO:0046843; GO:0007391; GO:0008258; GO:0007476; GO:0008586; GO:0002121; GO:0046331; GO:0031987; GO:0007494; GO:0043392; GO:0000122; GO:0045892; GO:0007422; GO:0046552; GO:0007458; GO:0048056; GO:0045466; GO:0007460; GO:0007530; GO:0007541; GO:0007286; GO:0001964	.
c80733_g1_i2	32.8766	211.325	0.155573	-2.68433	9.15494e-08	1.6171e-05	up	yes	.	.	.	.	PF09606.5	.	.	.	.
c80797_g1_i1	1193.37	3547.17	0.336429	-1.57163	7.88528e-06	0.000942833	up	yes	NP_001278892.1; NP_004385.1	47.37	2e-15	Death-associated protein 1	PF15228.1	sp|P51397|DAP1_HUMAN	.	GO:0070513; GO:0006919; GO:0006915; GO:0097190; GO:0006914; GO:0034198; GO:0010507; GO:0032088; GO:0045892	.
c81306_g1_i1	2.69832	3024.86	0.000892046	-10.1306	2.17265e-22	2.11761e-19	up	yes	NP_001129386.1; NP_955381.2	24.68	6e-09	Kielin/chordin-like protein	PF00093.13	sp|Q6ZWJ8|KCP_HUMAN	.	GO:0005576	.
c81370_g1_i1	1.86965	35.1774	0.0531492	-4.23381	0.000253571	0.0193267	up	yes		29.26	3e-25	Sodium/potassium-transporting ATPase subunit beta	PF00287.13	sp|P25169|AT1B1_ARTSF	.	GO:0005890; GO:0006813; GO:0006814	.
c81438_g1_i1	60.9111	579.218	0.105161	-3.24933	8.85663e-15	3.95645e-12	up	yes	.	.	.	.	.	.	.	.	.
c81438_g1_i2	164.674	1869.95	0.0880633	-3.50532	9.28639e-22	8.53393e-19	up	yes	.	.	.	.	.	.	.	.	.
c81871_g1_i1	168.454	47.5781	3.54058	1.82399	0.000512073	0.0349688	down	yes	NP_001075809.1	28.18	5e-30	Urea transporter 2	PF03253.9	sp|Q28614|UT2_RABIT	.	GO:0016021; GO:0005886; GO:0015204	.
c81940_g1_i3	0.626653	184.872	0.00338965	-8.20465	1.0425e-08	2.22059e-06	up	yes	NP_001001143.1	27.27	1e-09	Solute carrier family 22 member 6	PF00083.19	sp|Q864Z3|S22A6_BOVIN	K08203	GO:0016323; GO:0005887; GO:0005452; GO:0008514; GO:0015742; GO:0015711; GO:0097254	.
c81959_g1_i1	3.53729	402.439	0.00878962	-6.82998	1.91986e-32	3.25001e-29	up	yes	NP_001129386.1; NP_955381.2	25.63	1e-05	Kielin/chordin-like protein	PF00093.13	sp|Q6ZWJ8|KCP_HUMAN	.	GO:0005576	.
c82051_g1_i2	1.45532	46.4708	0.0313169	-4.99692	4.96677e-06	0.000643871	up	yes	NP_082178.2; XP_006521479.1	27.13	7e-13	Transmembrane protease serine 6	PF00089.21	sp|Q9DBI0|TMPS6_MOUSE	K09637	GO:0016021; GO:0005886; GO:0004252; GO:0042730; GO:0055072; GO:0006508	.
c82121_g1_i1	8.32789	81.0558	0.102743	-3.28289	4.93968e-06	0.000643238	up	yes	.	.	.	.	PF05887.6	.	.	.	.
c82558_g1_i1	253.452	1092.61	0.231971	-2.10799	7.3742e-09	1.60259e-06	up	yes		50.35	2e-63	Nucleolar protein 4-like	PF14153.1	sp|Q6DIB4|NOL4L_MOUSE	.	GO:0005737; GO:0005634	.
c8300_g1_i1	14.9675	105.242	0.142219	-2.81381	1.39057e-05	0.00159736	up	yes	.	.	.	.	.	.	.	.	.
c83109_g1_i1	134.578	1710.95	0.0786567	-3.66829	1.65434e-23	1.83484e-20	up	yes		88.18	3e-63	Protein c-ets-1-B (Fragment)	PF00178.17	sp|P18756|ETS1B_XENLA	.	GO:0005634; GO:0043565; GO:0003700; GO:0010595; GO:0045765; GO:0006351	.
c83109_g1_i2	132.232	1624.52	0.0813975	-3.61887	1.86311e-22	1.87266e-19	up	yes		88.18	2e-63	Protein c-ets-1-B (Fragment)	PF00178.17	sp|P18756|ETS1B_XENLA	.	GO:0005634; GO:0043565; GO:0003700; GO:0010595; GO:0045765; GO:0006351	.
c83183_g1_i1	32.8972	1721.48	0.0191098	-5.70954	4.67822e-30	7.16525e-27	up	yes		57.97	4e-54	Glutathione peroxidase 1	PF00255.14	sp|Q865R2|GPX1_MACFU	.	GO:0005737; GO:0004602; GO:0006979	.
c83284_g1_i1	6.66025	569.361	0.0116978	-6.41762	1.95098e-36	4.82702e-33	up	yes	.	.	.	.	.	.	.	.	.
c83451_g1_i1	13.7451	74.8747	0.183575	-2.44556	0.000323112	0.0236841	up	yes	NP_001265514.1; NP_006578.2	67.74	6e-06	Atrial natriuretic peptide-converting enzyme	PF01392.17	sp|Q9Y5Q5|CORIN_HUMAN	K09614	GO:0009986; GO:0005576; GO:0016021; GO:0005887; GO:0005886; GO:0004252; GO:0070008; GO:0007565; GO:0016486; GO:0006508; GO:0008217; GO:0035813; GO:0003050	.
c83451_g1_i2	8.32789	73.7769	0.112879	-3.14715	1.85113e-05	0.00203903	up	yes	NP_113621.1	31.36	1e-11	Membrane frizzled-related protein	PF01392.17	sp|Q9BY79|MFRP_HUMAN	.	GO:0016021; GO:0005886; GO:0009790	.
c83451_g1_i4	6.66025	62.3548	0.106812	-3.22685	5.34241e-05	0.00523882	up	yes	NP_872279.1	60.47	7e-07	Atrial natriuretic peptide-converting enzyme	PF01392.17	sp|Q80YN4|CORIN_RAT	K09614	GO:0016023; GO:0005576; GO:0005887; GO:0005044; GO:0004252; GO:0070008; GO:0007565; GO:0016486; GO:0016485; GO:0006508; GO:0008217; GO:0035813; GO:0003050	.
c83571_g1_i1	297.351	37.6562	7.89647	2.98121	5.99224e-05	0.00577049	down	yes		55.4	2e-62	T-cell leukemia homeobox protein 3	PF00046.24	sp|O93367|TLX3_CHICK	.	GO:0005634; GO:0043565; GO:0007417; GO:0045665; GO:0048665; GO:0001764; GO:0002087; GO:0006355; GO:0007585	.
c83691_g1_i1	621.516	9432.4	0.0658916	-3.92376	9.6692e-29	1.41364e-25	up	yes	.	.	.	.	.	.	.	.	.
c83724_g1_i1	24.5281	148.465	0.165211	-2.59761	5.84818e-06	0.000734769	up	yes	NP_064317.2	61.84	1e-149	Tyrosine-protein phosphatase non-receptor type 4	PF00102.22	sp|Q9WU22|PTN4_MOUSE	K18037	GO:0005737; GO:0009898; GO:0005856; GO:0004726; GO:0035335	.
c83724_g1_i5	32.0273	159.353	0.200984	-2.31485	2.08491e-05	0.00227138	up	yes	NP_064317.2	62.33	0	Tyrosine-protein phosphatase non-receptor type 4	PF00102.22	sp|Q9WU22|PTN4_MOUSE	K18037	GO:0005737; GO:0009898; GO:0005856; GO:0004726; GO:0035335	.
c84037_g1_i1	263.806	895.651	0.294542	-1.76346	1.68029e-05	0.00188967	up	yes	.	.	.	.	.	.	.	.	.
c84159_g1_i1	709.249	1556.83	0.455571	-1.13425	0.000605099	0.0405466	up	yes	NP_523430.1	66.85	1e-179	Septin-1	PF00735.13	sp|P42207|SEPT1_DROME	K16942	GO:0045172; GO:0005875; GO:0031105; GO:0005940; GO:0005525; GO:0003924; GO:0031625; GO:0007049; GO:0051301; GO:0007349; GO:0006184; GO:0043065	.
c84177_g1_i1	70.5335	9398.77	0.00750455	-7.05802	2.63839e-74	4.24306e-70	up	yes	.	.	.	.	.	.	.	.	.
c84599_g1_i1	493.518	1266.03	0.389817	-1.35913	0.000169548	0.0139472	up	yes	.	.	.	.	PF00095.16	.	.	.	.
c84604_g1_i1	16.8475	1048.98	0.0160608	-5.96032	3.90962e-42	1.39721e-38	up	yes	NP_001076142.1	53.92	3e-175	Sodium-dependent phosphate transport protein 2A	PF02690.10	sp|Q28620|NPT2A_RABIT	.	GO:0016323; GO:0016021; GO:0031988; GO:0015321; GO:0015293; GO:0046849; GO:0055062; GO:0006817; GO:0046686; GO:0010288; GO:0046689; GO:0006814	.
c84604_g1_i2	19.9498	1006.11	0.0198287	-5.65627	6.72401e-26	8.31812e-23	up	yes	NP_001076142.1	53.07	1e-174	Sodium-dependent phosphate transport protein 2A	PF02690.10	sp|Q28620|NPT2A_RABIT	.	GO:0016323; GO:0016021; GO:0031988; GO:0015321; GO:0015293; GO:0046849; GO:0055062; GO:0006817; GO:0046686; GO:0010288; GO:0046689; GO:0006814	.
c84604_g1_i3	25.7814	1041.7	0.0247492	-5.33647	1.36528e-36	3.65941e-33	up	yes	NP_001076142.1	53.92	3e-175	Sodium-dependent phosphate transport protein 2A	PF02690.10	sp|Q28620|NPT2A_RABIT	.	GO:0016323; GO:0016021; GO:0031988; GO:0015321; GO:0015293; GO:0046849; GO:0055062; GO:0006817; GO:0046686; GO:0010288; GO:0046689; GO:0006814	.
c84922_g1_i2	14.1389	105.271	0.134309	-2.89638	7.79745e-06	0.00093581	up	yes	.	.	.	.	.	.	.	.	.
c84945_g1_i1	14.1389	88.5214	0.159722	-2.64636	0.000102275	0.00910205	up	yes	NP_038719.2	24.6	4e-06	Thrombospondin-3	PF05735.7	sp|Q05895|TSP3_MOUSE	K04659	GO:0005576; GO:0048471; GO:0005509; GO:0008201; GO:0060346; GO:0007155; GO:0003417; GO:0043931	REACT_263353
c84945_g1_i2	16.4228	84.1753	0.195103	-2.35769	0.000596681	0.0401499	up	yes	.	.	.	.	.	.	.	.	.
c85140_g1_i1	446.548	109.827	4.06593	2.02359	8.15439e-06	0.000971399	down	yes	NP_524504.2	60	4e-46	Enhancer of split mgamma protein	PF07527.8	sp|Q01070|ESMC_DROME	K09090	GO:0005634; GO:0043565; GO:0003700; GO:0008134; GO:0048749; GO:0000122; GO:0007219; GO:0002052; GO:0006351; GO:0048190	.
c85176_g1_i1	2.4963	174.425	0.0143116	-6.12667	2.98184e-18	2.04059e-15	up	yes	.	.	.	.	PF06404.7	.	.	.	.
c85214_g1_i1	0.414333	351.246	0.00117961	-9.72748	9.80948e-35	2.25366e-31	up	yes	.	.	.	.	PF01607.19	.	.	.	.
c85231_g1_i1	9.76259	82.9745	0.117658	-3.08733	8.43846e-05	0.00779927	up	yes	.	.	.	.	PF05308.6	.	.	.	.
c85597_g1_i1	159.147	466.533	0.341128	-1.55162	0.000112821	0.00994181	up	yes	NP_001116917.1	75.86	0	Serine/threonine-protein kinase NLK2	PF00069.20	sp|B1H3E1|NLK2_XENTR	K04468	GO:0005737; GO:0005634; GO:0005524; GO:0000287; GO:0004707; GO:0004674; GO:0008134; GO:0031625; GO:0009952; GO:0001707; GO:0007399; GO:0018105; GO:0018107; GO:0031398; GO:0006355; GO:0033136; GO:0006351; GO:0007179; GO:0016055	.
c85721_g1_i1	16.6352	326.68	0.050922	-4.29557	7.30647e-18	4.70011e-15	up	yes	.	.	.	.	PF06040.6	.	.	.	.
c85822_g2_i1	0	21.7336	#NAME?	#NAME?	0.000237805	0.0182985	up	yes		55.01	1e-142	Arginine kinase	PF00217.14	sp|Q95PM9|KARG_PLOIN	.	GO:0004054; GO:0005524	.
c85982_g1_i1	0.414333	42.2245	0.00981263	-6.67114	1.35683e-06	0.000202981	up	yes	YP_002507925.1	32.98	3e-52	Alanine racemase	PF01168.15	sp|B8D0W1|ALR_HALOH	K01775	GO:0008784; GO:0030170; GO:0030632	.
c85982_g1_i2	1.66764	39.7842	0.0419171	-4.57632	2.99161e-05	0.00316521	up	yes	YP_001199178.1	38.64	1e-20	Alanine racemase	PF00842.16	sp|A4VXD9|ALR_STRSY	K01775	GO:0008784; GO:0030170; GO:0030632	.
c85982_g1_i4	0.626653	44.9255	0.0139487	-6.16372	1.73214e-05	0.00192777	up	yes	YP_002507925.1	32.98	3e-52	Alanine racemase	PF01168.15	sp|B8D0W1|ALR_HALOH	K01775	GO:0008784; GO:0030170; GO:0030632	.
c85990_g1_i1	229.324	1935.28	0.118497	-3.07708	3.19636e-19	2.4478e-16	up	yes	.	.	.	.	.	.	.	.	.
c86060_g1_i1	3.96193	378.813	0.0104588	-6.57914	5.02321e-07	7.99834e-05	up	yes	NP_001081197.1; NP_001239014.1	61.82	5e-119	Protein Wnt-4	PF00110.14	sp|P49338|WNT4_XENLA	K00408	GO:0005576; GO:0005578; GO:0009880; GO:0072013; GO:0039018; GO:0039020; GO:0016055	.
c86060_g2_i1	0	63.6844	#NAME?	#NAME?	2.2722e-10	6.30026e-08	up	yes	NP_990114.1	35.77	1e-18	Protein Wnt-4	PF00110.14	sp|P49337|WNT4_CHICK	K00408	GO:0009986; GO:0005737; GO:0005615; GO:0005578; GO:0005109; GO:0003714; GO:0030325; GO:0006702; GO:0001658; GO:0060070; GO:0045165; GO:0009267; GO:0071560; GO:0001838; GO:0001837; GO:0090002; GO:0008585; GO:0030237; GO:0033080; GO:0060993; GO:0001889; GO:0008584; GO:0060231; GO:0072273; GO:0072174; GO:2001234; GO:0090090; GO:0045596; GO:0030336; GO:0040037; GO:2000019; GO:0061369; GO:2000225; GO:…	REACT_197822
c86060_g2_i2	1.04099	86.9343	0.0119744	-6.3839	1.98422e-11	6.57944e-09	up	yes	NP_001035477.1	39.8	1e-15	Protein Wnt-4a	PF00110.14	sp|P47793|WNT4A_DANRE	K00408	GO:0005578; GO:0007275; GO:0016055	REACT_212706
c86060_g2_i3	0.626653	130.849	0.00478913	-7.70602	6.81123e-08	1.23772e-05	up	yes	NP_001035477.1	52.11	1e-15	Protein Wnt-4a	PF00110.14	sp|P47793|WNT4A_DANRE	K00408	GO:0005578; GO:0007275; GO:0016055	REACT_212706
c86070_g3_i1	711.303	3067.47	0.231886	-2.10851	1.56903e-09	3.85238e-07	up	yes	NP_001255843.1	33.87	6e-89	Probable glutamine--tRNA ligase	PF00749.16	sp|O62431|SYQ_CAEEL	K01886	GO:0005737; GO:0005524; GO:0004819; GO:0006425	.
c86221_g1_i1	2.4963	266.881	0.00935363	-6.74026	2.43018e-25	2.89498e-22	up	yes	XP_001976962.1	47.13	0	Sodium-dependent nutrient amino acid transporter 1	PF00209.13	sp|B3NV41|NAAT1_DROER	K05038	GO:0005887; GO:0042943; GO:0005328; GO:0015175; GO:0005283; GO:0003333; GO:0042940; GO:0015804; GO:0006814	.
c86530_g2_i1	21.1928	302.242	0.0701188	-3.83405	1.05595e-08	2.23444e-06	up	yes	.	.	.	.	.	.	.	.	.
c8659_g1_i1	129.715	3154.42	0.0411217	-4.60396	6.51163e-28	9.10609e-25	up	yes	XP_001656931.1	49.17	4e-78	Aquaporin AQPAe.a	PF00230.15	sp|Q9NHW7|AQP_AEDAE	K09884	GO:0016021; GO:0005215	.
c86691_g1_i1	161.514	437.185	0.36944	-1.43659	0.000195647	0.0157714	up	yes	NP_001090251.1	44.57	0	Solute carrier family 12 member 9	PF00324.16	sp|Q0VGW6|S12A9_XENLA	K14429	GO:0016021; GO:0005886; GO:0055085	.
c86705_g1_i1	4.99261	48.4345	0.10308	-3.27817	0.000282723	0.0212465	up	yes	.	.	.	.	.	.	.	.	.
c86722_g1_i1	4.9823	111.266	0.0447784	-4.48105	3.51722e-05	0.0036611	up	yes	.	.	.	.	PF09991.4	.	.	.	.
c86796_g2_i1	6.86226	54.7154	0.125417	-2.99519	0.000362499	0.0260837	up	yes	.	.	.	.	.	.	.	.	.
c86796_g2_i2	6.43762	70.8602	0.0908496	-3.46038	0.000101677	0.00910205	up	yes	.	.	.	.	PF00084.15	.	.	.	.
c86812_g3_i1	28.723	236.945	0.121222	-3.04427	7.18141e-10	1.8332e-07	up	yes	.	.	.	.	.	.	.	.	.
c86919_g1_i1	5520.75	13359.4	0.413247	-1.27492	9.40968e-05	0.00857374	up	yes	.	.	.	.	.	.	.	.	.
c86919_g1_i2	4339.68	11496.1	0.377491	-1.40549	2.08207e-05	0.00227138	up	yes	.	.	.	.	.	.	.	.	.
c86919_g1_i3	5351.1	13084.2	0.408975	-1.28992	0.000147113	0.0123222	up	yes	.	.	.	.	.	.	.	.	.
c86948_g1_i1	190.387	569.718	0.334178	-1.58131	5.10774e-05	0.00508623	up	yes		36.59	3e-87	Actin-binding protein anillin	PF08174.6	sp|Q801E2|ANLN_XENLA	.	GO:0005737; GO:0005856; GO:0005634; GO:0007067	.
c86948_g1_i2	207.639	643.524	0.322659	-1.63192	2.42819e-05	0.00260334	up	yes		36.95	5e-87	Actin-binding protein anillin	PF08174.6	sp|Q801E2|ANLN_XENLA	.	GO:0005737; GO:0005856; GO:0005634; GO:0007067	.
c86948_g1_i3	199.228	710.73	0.280315	-1.83488	2.76155e-06	0.000379583	up	yes		36.95	4e-87	Actin-binding protein anillin	PF08174.6	sp|Q801E2|ANLN_XENLA	.	GO:0005737; GO:0005856; GO:0005634; GO:0007067	.
c87109_g2_i1	452.693	4625.29	0.0978734	-3.35294	8.31033e-11	2.42994e-08	up	yes	.	.	.	.	.	.	.	.	.
c87135_g1_i1	239.769	647.996	0.370016	-1.43434	0.000128429	0.0110745	up	yes	.	.	.	.	.	.	.	.	.
c87145_g1_i1	477.551	3246.13	0.147114	-2.765	1.81343e-15	9.56185e-13	up	yes		44.64	0	Bumetanide-sensitive sodium-(potassium)-chloride cotransporter	PF00324.16	sp|Q25479|NKCL_MANSE	.	GO:0016021; GO:0015377; GO:0006813; GO:0006814	.
c87145_g1_i2	487.142	3290.33	0.148053	-2.75582	1.9537e-15	9.97443e-13	up	yes		44.54	0	Bumetanide-sensitive sodium-(potassium)-chloride cotransporter	PF00324.16	sp|Q25479|NKCL_MANSE	.	GO:0016021; GO:0015377; GO:0006813; GO:0006814	.
c87158_g1_i1	218.401	705.753	0.309458	-1.69218	6.53965e-06	0.000808671	up	yes		91.52	0	Heat shock 70 kDa protein cognate 4	PF00012.15	sp|Q9U639|HSP7D_MANSE	.	GO:0005634; GO:0005524; GO:0006950	.
c87158_g3_i1	156.558	502.296	0.311685	-1.68184	3.30329e-05	0.00347213	up	yes	NP_038586.2	73.5	4e-117	Heat shock 70 kDa protein 1-like	PF00012.15	sp|P16627|HS71L_MOUSE	K03283	GO:0072562; GO:0044297; GO:0008180; GO:0005829; GO:0005759; GO:0002199; GO:0005524; GO:0007339; GO:0030154; GO:0007275; GO:0042026; GO:0006950; GO:0007283	REACT_213550
c87229_g2_i1	868.403	4597.76	0.188875	-2.4045	0.000258935	0.0195962	up	yes	NP_001259908.1; NP_001259909.1; NP_001259910.1; NP_523455.2; NP_722766.1	86.24	3e-57	Ets DNA-binding protein pokkuri	PF00178.17	sp|Q01842|POK_DROME	K03211	GO:0005737; GO:0005634; GO:0019904; GO:0003705; GO:0043565; GO:0003700; GO:0007298; GO:0001709; GO:0009987; GO:0048749; GO:0001751; GO:0048813; GO:0007391; GO:0006897; GO:0008406; GO:0007254; GO:0000165; GO:0048747; GO:0007517; GO:0045596; GO:0035157; GO:0046533; GO:0046580; GO:0035155; GO:0000122; GO:0045892; GO:0030178; GO:0048666; GO:0060233; GO:0045678; GO:0007464; GO:0045467; GO:0090175; GO:…	.
c87372_g1_i1	13.5122	90.7749	0.148854	-2.74803	5.941e-05	0.00573833	up	yes	NP_001286801.1; NP_476894.1; NP_599117.1	70.19	9e-47	Putative transcription factor SOX-14	PF00505.14	sp|P40656|SOX14_DROME	K09268	GO:0005634; GO:0008301; GO:0043565; GO:0048813; GO:0007552; GO:0016322; GO:0006357; GO:0006351	.
c87372_g2_i2	9.36887	109.865	0.0852759	-3.55172	6.04198e-08	1.11686e-05	up	yes	.	.	.	.	.	.	.	.	.
c87394_g1_i1	511.085	1811.36	0.282155	-1.82544	2.68785e-07	4.50271e-05	up	yes	.	.	.	.	.	.	.	.	.
c87394_g2_i1	642.789	1664.44	0.386189	-1.37262	0.000161669	0.0134111	up	yes	.	.	.	.	PF08374.6	.	.	.	.
c87995_g1_i2	149.405	1114.8	0.134019	-2.89949	4.13842e-15	2.01679e-12	up	yes	NP_001153059.1; NP_001153060.1; NP_598000.2; XP_005248716.1	22.71	1e-87	CD109 antigen	PF07678.9	sp|Q6YHK3|CD109_HUMAN	K06530	GO:0031225; GO:0009986; GO:0005615; GO:0005886; GO:0004867; GO:0050431; GO:0030512; GO:0061045	.
c88079_g1_i1	0	19.2064	#NAME?	#NAME?	0.000598138	0.0401639	up	yes	NP_001107077.1	52.97	1e-58	Sodium/glucose cotransporter 4	PF00474.12	sp|A8WHP3|SC5A9_DANRE	K14389	GO:0016021; GO:0005215; GO:0006814; GO:0055085	REACT_241931
c88079_g2_i1	1.45532	54.0522	0.0269243	-5.21495	6.03201e-07	9.46408e-05	up	yes	NP_001107077.1	49.1	1e-123	Sodium/glucose cotransporter 4	PF00474.12	sp|A8WHP3|SC5A9_DANRE	K14389	GO:0016021; GO:0005215; GO:0006814; GO:0055085	REACT_241931
c88086_g1_i1	35.7666	250.649	0.142696	-2.80898	1.11083e-08	2.33521e-06	up	yes	.	.	.	.	.	.	.	.	.
c88285_g1_i1	370.23	1152.32	0.321291	-1.63805	1.47655e-06	0.000218855	up	yes	NP_990742.1	66.46	0	Hydroxymethylglutaryl-CoA synthase, cytoplasmic	PF08540.5	sp|P23228|HMCS1_CHICK	K01641	GO:0005737; GO:0004421; GO:0006695; GO:0008299	.
c88285_g1_i2	415.236	1197.29	0.346814	-1.52776	5.19704e-06	0.000665967	up	yes	NP_990742.1	66.46	0	Hydroxymethylglutaryl-CoA synthase, cytoplasmic	PF08540.5	sp|P23228|HMCS1_CHICK	K01641	GO:0005737; GO:0004421; GO:0006695; GO:0008299	.
c88333_g1_i1	43.4782	351.211	0.123795	-3.01397	2.43529e-11	7.85933e-09	up	yes	.	.	.	.	PF03195.9	.	.	.	.
c88333_g1_i2	38.0609	283.309	0.134344	-2.89599	1.05187e-09	2.62267e-07	up	yes	NP_033964.1; XP_006501020.1	50	1e-91	Nocturnin	PF03372.18	sp|O35710|NOCT_MOUSE	.	GO:0005737; GO:0000932; GO:0005634; GO:0048471; GO:0046872; GO:0003729; GO:0004535; GO:0032922; GO:0007623; GO:0033962; GO:0000290; GO:0006397; GO:0048255; GO:0010629; GO:0045668; GO:0045600; GO:0042752; GO:0045995; GO:0009991; GO:0032496; GO:0090503	REACT_198620
c88386_g1_i1	3.74961	246.593	0.0152057	-6.03925	1.41592e-22	1.46909e-19	up	yes	.	.	.	.	PF11597.3	.	.	.	.
c88386_g1_i3	8.11557	198.49	0.0408866	-4.61223	4.01149e-15	1.98501e-12	up	yes	.	.	.	.	.	.	.	.	.
c88482_g1_i1	8.73191	85.6337	0.101968	-3.29381	5.39309e-06	0.000682926	up	yes	NP_899207.1	45.79	6e-69	Retinol dehydrogenase 12	PF00106.20	sp|P59837|RDH12_BOVIN	K11153	GO:0005622; GO:0004745; GO:0050896; GO:0042572; GO:0007601	.
c88486_g1_i1	6.86226	61.3407	0.111871	-3.16009	4.049e-05	0.00414752	up	yes	NP_001284835.1; NP_525058.2	38.08	1e-117	Irregular chiasm C-roughest protein	PF13895.1	sp|Q08180|ICCR_DROME	.	GO:0045177; GO:0005913; GO:0016021; GO:0005886; GO:0042802; GO:0030165; GO:0048749; GO:0001745; GO:0046667; GO:0007156; GO:0046331; GO:0007520; GO:0016202; GO:0046666	REACT_256915
c88486_g1_i3	7.07458	77.6272	0.0911354	-3.45584	1.10918e-06	0.000166708	up	yes	.	.	.	.	.	.	.	.	.
c88486_g1_i4	6.67055	67.8534	0.0983084	-3.34654	0.000684944	0.0447775	up	yes	NP_001284835.1; NP_525058.2	38.08	3e-117	Irregular chiasm C-roughest protein	PF13895.1	sp|Q08180|ICCR_DROME	.	GO:0045177; GO:0005913; GO:0016021; GO:0005886; GO:0042802; GO:0030165; GO:0048749; GO:0001745; GO:0046667; GO:0007156; GO:0046331; GO:0007520; GO:0016202; GO:0046666	REACT_256915
c88486_g1_i5	7.07458	63.3334	0.111704	-3.16225	2.56792e-05	0.00273492	up	yes	NP_001284835.1; NP_525058.2	34.63	9e-90	Irregular chiasm C-roughest protein	PF13895.1	sp|Q08180|ICCR_DROME	.	GO:0045177; GO:0005913; GO:0016021; GO:0005886; GO:0042802; GO:0030165; GO:0048749; GO:0001745; GO:0046667; GO:0007156; GO:0046331; GO:0007520; GO:0016202; GO:0046666	REACT_256915
c88510_g1_i1	11.4405	69.286	0.16512	-2.59841	0.000407613	0.0285631	up	yes	.	.	.	.	PF00595.19	.	.	.	.
c88510_g1_i2	17.6968	90.0956	0.196422	-2.34797	0.000222866	0.0173987	up	yes	NP_003089.1	30.77	4e-06	Alpha-1-syntrophin	PF00595.19	sp|Q13424|SNTA1_HUMAN	.	GO:0030054; GO:0005737; GO:0005856; GO:0005622; GO:0031594; GO:0045211; GO:0043234; GO:0042383; GO:0016013; GO:0051117; GO:0044325; GO:0050998; GO:0006936; GO:1902083; GO:0007528; GO:0002027; GO:1902305; GO:0003117; GO:0060307; GO:0086005	.
c88590_g1_i1	1714.97	4102.52	0.418029	-1.25833	0.000371468	0.0265859	up	yes	NP_723044.1; NP_723045.1; NP_723046.1	48.91	0	Collagen alpha-1(IV) chain	PF01391.13	sp|P08120|CO4A1_DROME	K06237	GO:0005587; GO:0005201; GO:0007391; GO:0035848	REACT_180755
c88687_g1_i1	26.843	414.438	0.0647696	-3.94854	4.6458e-18	3.04954e-15	up	yes		43	2e-15	Four-domain proteases inhibitor	PF07648.10	sp|P82968|MCPI_MELCP	.	GO:0004867	.
c88687_g1_i3	7.48891	257.394	0.0290952	-5.10308	1.7388e-19	1.36406e-16	up	yes		43.68	8e-12	Four-domain proteases inhibitor	PF07648.10	sp|P82968|MCPI_MELCP	.	GO:0004867	.
c88687_g1_i4	36.4242	497.271	0.0732482	-3.77106	2.53135e-18	1.76996e-15	up	yes		36.51	5e-13	Serine protease inhibitor dipetalogastin (Fragment)	PF07648.10	sp|O96790|DPGN_DIPMA	.	GO:0005576; GO:0004867; GO:0050819; GO:0010951	.
c88687_g1_i5	18.3337	370.018	0.0495482	-4.33502	3.2641e-07	5.32926e-05	up	yes		33.06	2e-10	Serine protease inhibitor dipetalogastin (Fragment)	PF00050.16	sp|O96790|DPGN_DIPMA	.	GO:0005576; GO:0004867; GO:0050819; GO:0010951	.
c88740_g1_i1	0	24.7662	#NAME?	#NAME?	7.99758e-05	0.00745607	up	yes	.	.	.	.	.	.	.	.	.
c88740_g1_i2	0	19.6539	#NAME?	#NAME?	0.000501186	0.0343713	up	yes	.	.	.	.	.	.	.	.	.
c88743_g1_i1	280.73	891.227	0.314993	-1.66661	4.14272e-06	0.000550605	up	yes	.	.	.	.	.	.	.	.	.
c88743_g1_i2	282.206	901.754	0.312952	-1.67598	3.32421e-06	0.000451139	up	yes	.	.	.	.	.	.	.	.	.
c88749_g1_i1	19.1418	122.962	0.155673	-2.68341	6.56209e-06	0.000808671	up	yes	.	.	.	.	PF15087.1	.	.	.	.
c88925_g1_i1	100.003	295.307	0.33864	-1.56218	0.000199036	0.0159646	up	yes	NP_999033.1	40.68	5e-34	Ficolin-2	PF00147.13	sp|Q29041|FCN2_PIG	K10104	GO:0005581; GO:0005576; GO:0030246; GO:0001867	.
c89229_g1_i1	15.4025	113.185	0.136083	-2.87744	2.77969e-06	0.000380451	up	yes	.	.	.	.	.	.	.	.	.
c89350_g1_i1	69.3895	576.817	0.120297	-3.05532	9.55483e-05	0.0086814	up	yes	.	.	.	.	.	.	.	.	.
c89390_g1_i4	210.941	3773.75	0.0558969	-4.16109	0.000415782	0.0290091	up	yes	.	.	.	.	.	.	.	.	.
c89499_g2_i1	207.103	38143.9	0.00542951	-7.52496	8.42787e-06	0.000992945	up	yes	.	.	.	.	.	.	.	.	.
c89530_g1_i2	107.098	297.908	0.3595	-1.47594	0.000371958	0.0265859	up	yes	.	.	.	.	PF00084.15	.	.	.	.
c89573_g1_i1	62.4282	192.302	0.324636	-1.62311	0.000743923	0.0478551	up	yes	.	.	.	.	.	.	.	.	.
c89573_g1_i2	210.559	550.09	0.382773	-1.38544	0.000396269	0.0280123	up	yes	NP_001258733.1; NP_001258734.1; NP_002616.2	61.92	0	6-phosphofructo-2-kinase/fructose-2,6-bisphosphatase 1	PF01591.13	sp|P16118|F261_HUMAN	K01103	GO:0043540; GO:0005829; GO:0003873; GO:0005524; GO:0004331; GO:0070095; GO:0005975; GO:0016311; GO:0006112; GO:0006003; GO:0006000; GO:0006094; GO:0006006; GO:0006096; GO:0035556; GO:0031100; GO:0033133; GO:0051591; GO:0033762; GO:0051384; GO:0032868; GO:0042594; GO:0044281	REACT_1383
c89573_g1_i4	202.656	511.822	0.395951	-1.33661	0.000687843	0.0448758	up	yes	NP_001258733.1; NP_001258734.1; NP_002616.2	59.2	0	6-phosphofructo-2-kinase/fructose-2,6-bisphosphatase 1	PF01591.13	sp|P16118|F261_HUMAN	K01103	GO:0043540; GO:0005829; GO:0003873; GO:0005524; GO:0004331; GO:0070095; GO:0005975; GO:0016311; GO:0006112; GO:0006003; GO:0006000; GO:0006094; GO:0006006; GO:0006096; GO:0035556; GO:0031100; GO:0033133; GO:0051591; GO:0033762; GO:0051384; GO:0032868; GO:0042594; GO:0044281	REACT_1383
c89777_g1_i1	7.47861	67.8856	0.110165	-3.18226	6.72566e-05	0.00636248	up	yes	NP_001133955.1	44.27	1e-109	Riboflavin transporter 2	PF06237.7	sp|B5X4H8|RFT2_SALSA	.	GO:0016021; GO:0005886; GO:0006810	.
c89931_g1_i1	1.86965	66.0088	0.0283243	-5.14182	7.08816e-08	1.27793e-05	up	yes	NP_066292.2; XP_005256682.1	53.2	5e-74	ATP-sensitive inward rectifier potassium channel 12	PF01007.15	sp|Q14500|KCJ12_HUMAN	K05005	GO:0016021; GO:0031224; GO:0005886; GO:0005242; GO:0006936; GO:0071805; GO:0006813; GO:0051289; GO:0008016; GO:0007268	REACT_25004
c89931_g2_i1	1.45532	61.8204	0.0235411	-5.40868	6.62216e-08	1.2102e-05	up	yes	.	.	.	.	.	.	.	.	.
c90126_g1_i2	52.847	173.228	0.305072	-1.71278	0.000674415	0.0442715	up	yes	NP_035429.1	80.36	1e-19	Ribosomal protein S6 kinase alpha-2	PF00069.20	sp|Q9WUT3|KS6A2_MOUSE	K04373	GO:0005737; GO:0031965; GO:0005654; GO:0005634; GO:0005819; GO:0005524; GO:0000287; GO:0004672; GO:0004674; GO:0004712; GO:0004711; GO:0002035; GO:0010659; GO:0071322; GO:0060047; GO:0007507; GO:0035556; GO:0045786; GO:0008285; GO:0045835; GO:0001556; GO:0018105; GO:0043065; GO:0010628; GO:0006468; GO:0070613	REACT_188573
c90290_g1_i1	4081.5	1584.34	2.57615	1.36521	0.00017235	0.0141055	down	yes	NP_001001598.1	34.49	2e-58	Prolyl 4-hydroxylase subunit alpha-3	PF08336.6	sp|Q75UG4|P4HA3_BOVIN	K00472	GO:0005783; GO:0005506; GO:0031418; GO:0016702; GO:0004656	.
c90290_g1_i2	4407.33	1817.28	2.42524	1.27813	0.000403348	0.0283879	down	yes	NP_001001598.1	34.49	4e-58	Prolyl 4-hydroxylase subunit alpha-3	PF08336.6	sp|Q75UG4|P4HA3_BOVIN	K00472	GO:0005783; GO:0005506; GO:0031418; GO:0016702; GO:0004656	.
c90350_g1_i1	2709.13	884.212	3.06389	1.61536	0.000349213	0.025412	down	yes	.	.	.	.	PF06155.7	.	.	.	.
c90495_g1_i1	873.979	2276.59	0.383898	-1.38121	0.000145872	0.0122502	up	yes	.	.	.	.	.	.	.	.	.
c90507_g1_i1	245.374	2468.13	0.099417	-3.33036	1.03024e-20	8.95588e-18	up	yes	.	.	.	.	PF03940.8	.	.	.	.
c90511_g1_i1	121.47	372.825	0.325809	-1.6179	3.65983e-05	0.00378504	up	yes	NP_776532.1; XP_005225409.1	37.4	7e-15	Mannose-binding protein C	PF00059.16	sp|O02659|MBL2_BOVIN	K03991	GO:0005581; GO:0005615; GO:0005537; GO:0006958; GO:0001867; GO:0050830; GO:0051873; GO:0044130; GO:0048525; GO:0050766	REACT_218492
c90511_g1_i3	128.332	400.334	0.320562	-1.64132	2.32487e-05	0.0025093	up	yes	NP_776532.1; XP_005225409.1	37.4	7e-15	Mannose-binding protein C	PF00059.16	sp|O02659|MBL2_BOVIN	K03991	GO:0005581; GO:0005615; GO:0005537; GO:0006958; GO:0001867; GO:0050830; GO:0051873; GO:0044130; GO:0048525; GO:0050766	REACT_218492
c90564_g1_i1	2.91064	96.4795	0.0301684	-5.05082	3.13398e-10	8.40011e-08	up	yes	.	.	.	.	.	.	.	.	.
c90631_g1_i1	13.1185	226.678	0.0578727	-4.11097	1.7331e-14	7.43247e-12	up	yes	NP_001036422.1; NP_001260697.1; NP_001260698.1	25.74	3e-10	Probable chitinase 3	PF01607.19	sp|Q9W5U2|CHIT3_DROME	K01183	GO:0005576; GO:0008061; GO:0004568; GO:0006032; GO:0000272	.
c90704_g1_i1	2.4963	96.8111	0.0257853	-5.27731	9.52917e-11	2.71236e-08	up	yes	NP_001078984.1; XP_006538073.1	28.25	2e-60	Uncharacterized family 31 glucosidase KIAA1161	PF01055.21	sp|Q69ZQ1|K1161_MOUSE	.	GO:0016021; GO:0031965; GO:0004553; GO:0005975; GO:0043568; GO:0051897; GO:0048741	.
c90704_g1_i2	6.0439	80.2478	0.0753155	-3.73091	6.04644e-05	0.00580531	up	yes	NP_001078984.1; XP_006538073.1	28.25	2e-60	Uncharacterized family 31 glucosidase KIAA1161	PF01055.21	sp|Q69ZQ1|K1161_MOUSE	.	GO:0016021; GO:0031965; GO:0004553; GO:0005975; GO:0043568; GO:0051897; GO:0048741	.
c90704_g4_i1	5.61926	220.439	0.0254912	-5.29386	1.28261e-18	9.16753e-16	up	yes	.	.	.	.	.	.	.	.	.
c90774_g2_i1	17.0495	91.1194	0.187112	-2.41803	0.000254371	0.0193418	up	yes	NP_001025083.1	50	1e-180	Zinc finger SWIM domain-containing protein 5	PF02535.17	sp|Q80TC6|ZSWM5_MOUSE	.	GO:0005615; GO:0008270	.
c90780_g1_i1	695.877	1751.1	0.397394	-1.33136	7.619e-05	0.00712376	up	yes	XP_775523.1	56	2e-41	FK506-binding protein 2	PF00254.23	sp|P0CP97|FKBP2_CRYNB	K09569	GO:0005783; GO:0003755; GO:0006457	.
c90873_g3_i1	654.607	1687.78	0.38785	-1.36643	0.000132601	0.0113732	up	yes		31.28	9e-39	Putative zinc finger protein 724	PF13465.1	sp|A8MTY0|ZN724_HUMAN	.	GO:0005634; GO:0003677; GO:0046872; GO:0006355; GO:0006351	REACT_12627
c91026_g1_i1	71.7662	207.327	0.34615	-1.53053	0.000540401	0.0365925	up	yes		32.17	3e-15	Anti-lipopolysaccharide factor	PF11630.3	sp|C0KJQ4|ALPS_PORTR	.	GO:0005576; GO:0042742	.
c91147_g1_i2	6.0336	46.4546	0.129881	-2.94473	0.000776726	0.0495687	up	yes	XP_002059285.1	58.46	4e-84	Protein N-terminal glutamine amidohydrolase	PF09764.4	sp|B4MDT2|NTAQ1_DROVI	.	GO:0016811	.
c91204_g1_i1	772.022	2242.41	0.344282	-1.53834	1.60853e-05	0.00182172	up	yes	NP_001286875.1; NP_523861.1	25.42	1e-15	Protein unzipped	PF11901.3	sp|P10379|UZIP_DROME	.	GO:0016021; GO:0005886; GO:0007411; GO:0007413	.
c91266_g1_i1	3.12296	1701.14	0.0018358	-9.08937	1.74562e-69	1.87154e-65	up	yes	.	.	.	.	.	.	.	.	.
c91266_g1_i2	5.20493	2845.32	0.00182929	-9.0945	5.16006e-80	1.65968e-75	up	yes		43.33	5e-44	CRISP/Allergen/PR-1	PF00188.21	sp|W4VS53|CRVP_TRILK	.	GO:0005576	.
c91284_g1_i1	17.8679	169.271	0.105557	-3.2439	1.82402e-06	0.000264269	up	yes	.	.	.	.	PF02631.11	.	.	.	.
c91472_g1_i1	229.38	770.478	0.297711	-1.74802	2.37229e-06	0.00033466	up	yes	NP_001189330.1; NP_524911.3; NP_733446.1; NP_733447.1	38.98	2e-39	Protein tramtrack, beta isoform	PF00651.26	sp|P17789|TTKB_DROME	K09237	GO:0005634; GO:0005700; GO:0017053; GO:0003682; GO:0003677; GO:0046872; GO:0031208; GO:0042803; GO:0000978; GO:0001078; GO:0000980; GO:0007298; GO:0048854; GO:0035147; GO:0060446; GO:0001709; GO:0040003; GO:0042675; GO:0048750; GO:0048813; GO:0046843; GO:0035001; GO:0007476; GO:0002121; GO:0031987; GO:0000122; GO:0045892; GO:0048666; GO:0030707; GO:0007422; GO:0043388; GO:0045944; GO:0048053; GO:…	.
c91756_g2_i1	103.725	1114.11	0.0931014	-3.42505	2.74372e-06	0.000378752	up	yes	.	.	.	.	.	.	.	.	.
c91756_g2_i2	107.061	1107.6	0.0966601	-3.37094	5.87363e-06	0.000735096	up	yes	.	.	.	.	.	.	.	.	.
c91756_g2_i3	119.149	1260.82	0.094501	-3.40353	1.25257e-05	0.0014492	up	yes	.	.	.	.	.	.	.	.	.
c9180_g1_i1	3.95162	51.0615	0.0773895	-3.69172	5.22343e-05	0.00516942	up	yes	.	.	.	.	.	.	.	.	.
c91848_g1_i1	12166.3	25680.2	0.47376	-1.07777	0.000391505	0.0277719	up	yes		30.28	0	Alpha-1-inhibitor 3	PF07678.9	sp|P14046|A1I3_RAT	.	GO:0005615; GO:0030414; GO:0004867; GO:0006954	.
c91850_g1_i1	185.809	885.796	0.209765	-2.25316	1.74392e-09	4.24936e-07	up	yes	NP_258428.2	39.17	6e-173	Membrane metallo-endopeptidase-like 1	PF05649.8	sp|Q495T6|MMEL1_HUMAN	K08635	GO:0005783; GO:0005615; GO:0005794; GO:0016021; GO:0004222; GO:0008270	.
c91850_g1_i3	183.09	867.385	0.211083	-2.24412	2.4552e-09	5.89321e-07	up	yes	NP_258428.2	39.17	9e-172	Membrane metallo-endopeptidase-like 1	PF05649.8	sp|Q495T6|MMEL1_HUMAN	K08635	GO:0005783; GO:0005615; GO:0005794; GO:0016021; GO:0004222; GO:0008270	.
c92080_g1_i1	40.8108	218.82	0.186504	-2.42272	2.70684e-06	0.000375271	up	yes	NP_445784.1	20.34	5e-06	Cubilin	PF00431.15	sp|O70244|CUBN_RAT	K14616	GO:0031526; GO:0005905; GO:0030135; GO:0030666; GO:0005768; GO:0043202; GO:0016020; GO:0043234; GO:0005509; GO:0031419; GO:0015235; GO:0030492; GO:0042802; GO:0004872; GO:0008203; GO:0015889; GO:0020028; GO:0001701; GO:0070207; GO:0006898; GO:0007584; GO:0006766	.
c92082_g1_i2	383.876	1219.05	0.314898	-1.66704	3.98627e-06	0.000532009	up	yes		46.26	2e-175	Sodium- and chloride-dependent glycine transporter 2	PF00209.13	sp|Q761V0|SC6A5_MOUSE	.	GO:0016021; GO:0005328	.
c92152_g1_i1	147.676	425.4	0.347146	-1.52639	0.000255186	0.019358	up	yes	NP_001034568.1	47.7	0	Apoptosis-resistant E3 ubiquitin protein ligase 1	PF00632.20	sp|O15033|AREL1_HUMAN	.	GO:0005737; GO:0005829; GO:0005634; GO:0016874; GO:0004842; GO:0006915; GO:0043066; GO:0042787	.
c92152_g1_i2	86.4802	457.377	0.189078	-2.40294	1.89364e-08	3.73663e-06	up	yes	NP_001034568.1	47.7	0	Apoptosis-resistant E3 ubiquitin protein ligase 1	PF00632.20	sp|O15033|AREL1_HUMAN	.	GO:0005737; GO:0005829; GO:0005634; GO:0016874; GO:0004842; GO:0006915; GO:0043066; GO:0042787	.
c92169_g1_i2	1.04099	26.2245	0.0396952	-4.65489	0.000656661	0.0433693	up	yes	NP_523976.1	36	1e-67	Phosrestin-1	PF00339.24	sp|P19107|ARRB_DROME	K13805	GO:0005737; GO:0016028; GO:0016029; GO:0002046; GO:0016062; GO:0016059; GO:0016060; GO:0045494; GO:0007605; GO:0007601	REACT_211983
c92173_g1_i1	4.8009	2538.67	0.00189111	-9.04655	0.00012229	0.0106595	up	yes	.	.	.	.	.	.	.	.	.
c92389_g1_i3	147.189	544.086	0.270526	-1.88616	4.74686e-06	0.000620642	up	yes	NP_001229309.1; NP_001229310.1	50.84	0	Sodium-driven chloride bicarbonate exchanger	PF00955.16	sp|Q5DTL9|S4A10_MOUSE	K13861	GO:0016323; GO:0005887; GO:0015301; GO:0005452; GO:0015293; GO:0006486; GO:0006885; GO:0006814	REACT_229600
c92389_g1_i4	149.655	520.733	0.287392	-1.79891	0.000323259	0.0236841	up	yes	NP_001229309.1; NP_001229310.1	50.84	0	Sodium-driven chloride bicarbonate exchanger	PF00955.16	sp|Q5DTL9|S4A10_MOUSE	K13861	GO:0016323; GO:0005887; GO:0015301; GO:0005452; GO:0015293; GO:0006486; GO:0006885; GO:0006814	REACT_229600
c92389_g1_i7	152.446	503.581	0.302724	-1.72393	2.49982e-05	0.00267123	up	yes	NP_001229309.1; NP_001229310.1	50.66	0	Sodium-driven chloride bicarbonate exchanger	PF00955.16	sp|Q5DTL9|S4A10_MOUSE	K13861	GO:0016323; GO:0005887; GO:0015301; GO:0005452; GO:0015293; GO:0006486; GO:0006885; GO:0006814	REACT_229600
c92503_g1_i1	317.181	841.618	0.376871	-1.40786	0.000206169	0.0163734	up	yes	.	.	.	.	.	.	.	.	.
c92503_g2_i2	152.942	436.445	0.350428	-1.51281	0.000177599	0.0144982	up	yes		45.83	4e-45	Bromo adjacent homology domain-containing 1 protein	PF01426.13	sp|Q497V6|BAHD1_MOUSE	.	GO:0005677; GO:0005694; GO:0003682; GO:0031507; GO:0045892; GO:0006351	.
c92517_g1_i1	35.1091	239.613	0.146524	-2.77079	0.000438657	0.030473	up	yes	NP_064317.2	53.28	9e-126	Tyrosine-protein phosphatase non-receptor type 4	PF09380.5	sp|Q9WU22|PTN4_MOUSE	K18037	GO:0005737; GO:0009898; GO:0005856; GO:0004726; GO:0035335	.
c92662_g2_i1	82.6007	375.343	0.220067	-2.18398	3.46374e-07	5.62665e-05	up	yes	.	.	.	.	.	.	.	.	.
c92662_g2_i2	56.5657	218.617	0.258744	-1.9504	7.13401e-05	0.00668975	up	yes	.	.	.	.	.	.	.	.	.
c92662_g2_i3	75.8992	350.705	0.216419	-2.2081	6.72056e-07	0.000104932	up	yes	.	.	.	.	.	.	.	.	.
c92662_g2_i4	119.61	614.451	0.194662	-2.36096	2.98058e-09	7.02529e-07	up	yes	.	.	.	.	.	.	.	.	.
c92662_g2_i5	59.8701	224.769	0.266363	-1.90854	0.000119527	0.0104469	up	yes	.	.	.	.	.	.	.	.	.
c92662_g2_i6	128.534	593.367	0.216618	-2.20678	3.86353e-08	7.35305e-06	up	yes	.	.	.	.	.	.	.	.	.
c92662_g2_i7	56.5554	189.244	0.298849	-1.74251	0.00065206	0.043154	up	yes	.	.	.	.	PF00937.13	.	.	.	.
c92662_g4_i1	706.139	2947.35	0.239584	-2.06139	3.58485e-09	8.11993e-07	up	yes	.	.	.	.	.	.	.	.	.
c92693_g2_i1	19.5458	150.934	0.129499	-2.94899	3.00513e-07	4.98231e-05	up	yes	NP_492651.1	65.41	1e-84	Neuronal calcium sensor 2	PF00036.27	sp|P36609|NCS2_CAEEL	.	GO:0005509	REACT_184868
c92693_g2_i2	14.9675	154.891	0.0966328	-3.37134	1.01661e-08	2.17989e-06	up	yes	NP_492651.1	65.41	1e-84	Neuronal calcium sensor 2	PF00036.27	sp|P36609|NCS2_CAEEL	.	GO:0005509	REACT_184868
c92727_g1_i1	51.402	322.243	0.159513	-2.64825	3.43937e-09	7.84568e-07	up	yes	NP_689740.2	28.64	2e-16	Monocarboxylate transporter 14	PF07690.11	sp|Q7RTX9|MOT14_HUMAN	K08190	GO:0016021; GO:0005886; GO:0015293	.
c92727_g1_i2	58.2437	291.557	0.199768	-2.3236	4.10987e-07	6.60949e-05	up	yes	NP_689740.2	28.64	2e-16	Monocarboxylate transporter 14	PF07690.11	sp|Q7RTX9|MOT14_HUMAN	K08190	GO:0016021; GO:0005886; GO:0015293	.
c92727_g1_i3	60.9626	310.445	0.196372	-2.34834	1.65668e-07	2.84948e-05	up	yes	NP_689740.2	28.64	2e-16	Monocarboxylate transporter 14	PF07690.11	sp|Q7RTX9|MOT14_HUMAN	K08190	GO:0016021; GO:0005886; GO:0015293	.
c92727_g1_i4	63.0446	351.269	0.179477	-2.47813	1.60629e-08	3.22905e-06	up	yes	NP_689740.2	28.64	2e-16	Monocarboxylate transporter 14	PF07690.11	sp|Q7RTX9|MOT14_HUMAN	K08190	GO:0016021; GO:0005886; GO:0015293	.
c92727_g1_i5	47.4298	302.792	0.156641	-2.67446	6.36954e-09	1.40322e-06	up	yes	NP_689740.2	28.64	2e-16	Monocarboxylate transporter 14	PF07690.11	sp|Q7RTX9|MOT14_HUMAN	K08190	GO:0016021; GO:0005886; GO:0015293	.
c92727_g1_i6	54.5147	308.207	0.176877	-2.49918	3.21261e-08	6.18745e-06	up	yes	NP_689740.2	28.64	3e-16	Monocarboxylate transporter 14	PF07690.11	sp|Q7RTX9|MOT14_HUMAN	K08190	GO:0016021; GO:0005886; GO:0015293	.
c92781_g1_i1	83.6314	363.206	0.230259	-2.11867	8.69044e-07	0.000132474	up	yes	.	.	.	.	PF00169.24	.	.	.	.
c92781_g1_i3	72.4031	241.313	0.300038	-1.73678	0.000171824	0.0140983	up	yes	.	.	.	.	.	.	.	.	.
c92971_g1_i1	41.1942	208.679	0.197405	-2.34077	2.24276e-06	0.000319186	up	yes	NP_001239597.1; NP_001239598.1; NP_057399.1; XP_006712653.1	50.78	1e-75	PTB domain-containing engulfment adapter protein 1	PF00640.18	sp|Q9UBP9|GULP1_HUMAN	.	GO:0005737; GO:0004871; GO:0006915; GO:0006869; GO:0006911; GO:0007165	.
c92971_g1_i2	42.4578	247.266	0.171709	-2.54196	7.94602e-08	1.41202e-05	up	yes	NP_001239597.1; NP_001239598.1; NP_057399.1; XP_006712653.1	50.78	1e-75	PTB domain-containing engulfment adapter protein 1	PF00640.18	sp|Q9UBP9|GULP1_HUMAN	.	GO:0005737; GO:0004871; GO:0006915; GO:0006869; GO:0006911; GO:0007165	.
c92971_g1_i3	31.6233	254.168	0.124419	-3.00672	6.73533e-10	1.73308e-07	up	yes	NP_001239597.1; NP_001239598.1; NP_057399.1; XP_006712653.1	50.78	1e-75	PTB domain-containing engulfment adapter protein 1	PF00640.18	sp|Q9UBP9|GULP1_HUMAN	.	GO:0005737; GO:0004871; GO:0006915; GO:0006869; GO:0006911; GO:0007165	.
c93066_g1_i1	1.86965	49.719	0.0376044	-4.73296	4.98457e-06	0.000643871	up	yes	.	.	.	.	.	.	.	.	.
c93066_g1_i4	7.2766	111.784	0.0650951	-3.94131	8.77274e-09	1.89374e-06	up	yes	.	.	.	.	.	.	.	.	.
c93066_g1_i5	6.23561	96.6791	0.064498	-3.9546	5.2214e-08	9.76402e-06	up	yes	.	.	.	.	.	.	.	.	.
c93193_g1_i1	127.524	712.337	0.179022	-2.48179	1.35667e-10	3.79442e-08	up	yes	NP_611025.2	27.03	1e-84	Integrin alpha-PS4	PF08441.7	sp|Q9V7A4|ITA4_DROME	.	GO:0008305; GO:0050839; GO:0004872; GO:0007160; GO:0007157; GO:0007229; GO:0001555	REACT_180315
c93193_g1_i2	124.856	715.733	0.174446	-2.51915	5.19374e-11	1.5834e-08	up	yes	NP_611025.2	27.03	1e-84	Integrin alpha-PS4	PF08441.7	sp|Q9V7A4|ITA4_DROME	.	GO:0008305; GO:0050839; GO:0004872; GO:0007160; GO:0007157; GO:0007229; GO:0001555	REACT_180315
c93255_g1_i1	16.6455	156.565	0.106317	-3.23356	1.40927e-08	2.86884e-06	up	yes		31.21	2e-06	DNA-directed RNA polymerase II subunit RPB1	.	sp|P14248|RPB1_PLAFD	.	GO:0005665; GO:0003677; GO:0003899; GO:0046872; GO:0006366	.
c93427_g1_i1	14.9572	228.339	0.0655043	-3.93227	1.8337e-07	3.13718e-05	up	yes	.	.	.	.	.	.	.	.	.
c93427_g1_i2	9.7729	185.233	0.0527601	-4.24441	5.40388e-13	2.0941e-10	up	yes	.	.	.	.	PF02994.9	.	.	.	.
c93573_g2_i1	16.6455	146.588	0.113553	-3.13857	6.28966e-08	1.156e-05	up	yes	.	.	.	.	PF02753.12	.	.	.	.
c93591_g1_i1	2.70862	76.1174	0.0355848	-4.81259	1.38972e-08	2.84707e-06	up	yes	.	.	.	.	.	.	.	.	.
c93657_g1_i1	5262.77	12065.5	0.436184	-1.19699	0.000126945	0.010976	up	yes	NP_001025874.1	23.94	4e-08	Bifunctional arginine demethylase and lysyl-hydroxylase JMJD6	PF13621.1	sp|Q5ZMK5|JMJD6_CHICK	K11323	GO:0005730; GO:0005654; GO:0033746; GO:0033749; GO:0046872; GO:0070815; GO:0003727; GO:0030154; GO:0070078; GO:0070079; GO:0006397; GO:0018395; GO:0048024; GO:0006355; GO:0008380; GO:0002040; GO:0006351	.
c93658_g1_i1	447.356	979.603	0.456671	-1.13077	0.000717139	0.0464582	up	yes	.	.	.	.	PF04652.11	.	.	.	.
c93673_g1_i1	17.2515	110.4	0.156264	-2.67794	2.66824e-05	0.00283239	up	yes	.	.	.	.	PF12736.2	.	.	.	.
c93780_g1_i1	30.9863	318.338	0.0973378	-3.36086	1.04159e-12	3.89554e-10	up	yes	.	.	.	.	PF11555.3	.	.	.	.
c93846_g1_i1	24.5487	328.125	0.0748151	-3.74053	4.83051e-15	2.31893e-12	up	yes	NP_001127594.1	24.24	2e-37	SET and MYND domain-containing protein 4	PF00856.23	sp|Q5R5X9|SMYD4_PONAB	.	GO:0046872; GO:0008168	.
c93846_g1_i2	40.6088	441.052	0.0920725	-3.44109	2.09555e-08	4.10983e-06	up	yes	NP_001127594.1	24.39	8e-41	SET and MYND domain-containing protein 4	PF00856.23	sp|Q5R5X9|SMYD4_PONAB	.	GO:0046872; GO:0008168	.
c93846_g1_i3	33.0683	394.61	0.0837999	-3.57691	3.89121e-15	1.95558e-12	up	yes	NP_001127594.1	24.49	7e-42	SET and MYND domain-containing protein 4	PF13414.1	sp|Q5R5X9|SMYD4_PONAB	.	GO:0046872; GO:0008168	.
c93851_g3_i1	70.28	9.3714	7.4994	2.90678	0.000181641	0.0147533	down	yes	.	.	.	.	PF06140.8	.	.	.	.
c93851_g3_i2	285.352	62.1487	4.59143	2.19894	1.88584e-05	0.00207018	down	yes	.	.	.	.	.	.	.	.	.
c93851_g3_i7	64.873	8.75007	7.414	2.89025	0.000321453	0.0236595	down	yes	.	.	.	.	.	.	.	.	.
c93966_g1_i3	30.3906	139.393	0.218022	-2.19746	3.48446e-05	0.00363878	up	yes	NP_001013781.1	48.82	8e-40	GAS2-like protein 2	PF00307.26	sp|Q5SSG4|GA2L2_MOUSE	.	GO:0005737; GO:0005874; GO:0001725; GO:0051015; GO:0008093; GO:0008017; GO:0007050; GO:0001578; GO:0007026	.
c93995_g1_i1	1408.26	4293.56	0.327993	-1.60826	3.06682e-06	0.000417972	up	yes	.	.	.	.	PF04484.7	.	.	.	.
c93995_g1_i3	161.534	960.761	0.168131	-2.57234	4.1242e-11	1.27851e-08	up	yes	NP_110454.1	39.06	9e-11	Low-density lipoprotein receptor-related protein 2	PF00057.13	sp|P98158|LRP2_RAT	K06233	GO:0016324; GO:0005903; GO:0031526; GO:0005905; GO:0005737; GO:0005768; GO:0005615; GO:0016021; GO:0016020; GO:0045121; GO:0043234; GO:0005509; GO:0030492; GO:0050750; GO:0030165; GO:0032403; GO:0004872; GO:0007568; GO:0016197; GO:0020028; GO:0046879; GO:0042953; GO:0010951; GO:0031100; GO:0006898; GO:0042493; GO:0032526; GO:0033280; GO:0010165; GO:0045056; GO:0006766	.
c93995_g1_i6	161.897	983.39	0.164632	-2.60269	2.49622e-12	9.12368e-10	up	yes	NP_110454.1	39.06	9e-11	Low-density lipoprotein receptor-related protein 2	PF00057.13	sp|P98158|LRP2_RAT	K06233	GO:0016324; GO:0005903; GO:0031526; GO:0005905; GO:0005737; GO:0005768; GO:0005615; GO:0016021; GO:0016020; GO:0045121; GO:0043234; GO:0005509; GO:0030492; GO:0050750; GO:0030165; GO:0032403; GO:0004872; GO:0007568; GO:0016197; GO:0020028; GO:0046879; GO:0042953; GO:0010951; GO:0031100; GO:0006898; GO:0042493; GO:0032526; GO:0033280; GO:0010165; GO:0045056; GO:0006766	.
c94039_g1_i1	103.167	363.718	0.283646	-1.81784	1.82692e-05	0.00201928	up	yes	NP_001162723.1; NP_001162724.1; NP_996411.2	57.6	4e-107	Death-associated protein kinase related	PF00069.20	sp|Q0KHT7|DAPKR_DROME	.	GO:0005524; GO:0004683; GO:0004674; GO:0007155; GO:0007480; GO:0007476; GO:0002009; GO:0006468; GO:0042981; GO:0008360	.
c94082_g1_i3	330.735	102.49	3.227	1.69019	0.000197829	0.0159075	down	yes		30.62	4e-52	Clotting factor B	PF00089.21	sp|Q27081|CFB_TACTR	.	GO:0005576; GO:0004252; GO:0042381	.
c94191_g1_i1	23.4871	139.612	0.168232	-2.57148	1.07467e-05	0.00124786	up	yes	NP_001162962.1; NP_001260402.1; NP_723730.2	25	5e-11	Probable G-protein coupled receptor CG31760	.	sp|Q9VKA4|Y1760_DROME	.	GO:0016021; GO:0005886; GO:0004930	.
c9423_g1_i1	23.7097	143.266	0.165495	-2.59514	5.27148e-06	0.000672825	up	yes	.	.	.	.	PF00786.23	.	.	.	.
c94335_g2_i4	3.53729	63.5814	0.0556341	-4.16789	1.42432e-06	0.000212091	up	yes	NP_524118.1	46.98	5e-104	Guanine nucleotide-binding protein G(f) subunit alpha	PF00503.15	sp|Q05337|GNAF_DROME	K04640	GO:0031683; GO:0001664; GO:0005525; GO:0003924; GO:0046872; GO:0004871; GO:0007191; GO:0007498; GO:0035208; GO:0051489; GO:0007606	REACT_212409
c94394_g1_i1	652.645	1951.37	0.334454	-1.58012	1.01192e-05	0.00118786	up	yes	NP_001007499.1	33.99	7e-31	E3 ubiquitin-protein ligase MARCH3	PF12906.2	sp|Q68FA7|MARH3_XENTR	K10658	GO:0031410; GO:0005768; GO:0016021; GO:0005764; GO:0016874; GO:0008270; GO:0006897; GO:0016567	.
c94407_g1_i1	69.1091	783.69	0.0881843	-3.50333	4.0786e-19	2.98146e-16	up	yes	.	.	.	.	PF11026.3	.	.	.	.
c94486_g1_i1	170.101	453.076	0.375436	-1.41336	0.000679104	0.0444862	up	yes	.	.	.	.	.	.	.	.	.
c94596_g2_i1	133.79	582.009	0.229877	-2.12107	7.44211e-08	1.32982e-05	up	yes		28.3	4e-14	Triple functional domain protein	PF00621.15	sp|Q1LUA6|TRIO_DANRE	.	GO:0005737; GO:0005524; GO:0004674; GO:0005089	REACT_230590
c94596_g2_i2	92.7776	421.144	0.220299	-2.18246	2.22923e-07	3.77374e-05	up	yes	.	.	.	.	.	.	.	.	.
c94596_g2_i4	89.0486	443.051	0.200989	-2.31481	2.74222e-08	5.31331e-06	up	yes		34.97	3e-51	Triple functional domain protein	PF00621.15	sp|Q1LUA6|TRIO_DANRE	.	GO:0005737; GO:0005524; GO:0004674; GO:0005089	REACT_230590
c94596_g2_i5	150.819	587.643	0.256651	-1.96212	7.48793e-07	0.000115789	up	yes		28.3	5e-14	Triple functional domain protein	PF00621.15	sp|Q1LUA6|TRIO_DANRE	.	GO:0005737; GO:0005524; GO:0004674; GO:0005089	REACT_230590
c94611_g1_i1	150.576	1075.05	0.140064	-2.83584	4.43138e-14	1.82732e-11	up	yes	.	.	.	.	.	.	.	.	.
c94611_g1_i3	57.0316	1416.67	0.0402574	-4.6346	2.60941e-33	4.93699e-30	up	yes	.	.	.	.	PF13415.1	.	.	.	.
c94611_g1_i4	68.0578	1412.57	0.04818	-4.37542	1.52458e-30	2.45184e-27	up	yes	NP_013970.1	42.41	3e-91	Zinc/cadmium resistance protein	PF01545.16	sp|P20107|ZRC1_YEAST	K14688	GO:0000324; GO:0016021; GO:0005739; GO:0022890; GO:0005385; GO:0098655; GO:0006882; GO:0006824; GO:0006749; GO:0046686; GO:0071577; GO:0006829	REACT_248240
c94611_g1_i5	63.0652	1557.92	0.0404804	-4.62663	7.9685e-34	1.60187e-30	up	yes	.	.	.	.	.	.	.	.	.
c94621_g1_i1	23.3263	165.708	0.140768	-2.82861	1.05678e-05	0.00123412	up	yes	.	.	.	.	PF13273.1	.	.	.	.
c94663_g1_i1	243.943	1546.45	0.157744	-2.66435	3.26623e-14	1.3823e-11	up	yes		67.29	3e-158	Lachesin	PF07679.11	sp|Q26474|LACH_SCHAM	.	GO:0031225; GO:0005886; GO:0007155	.
c94684_g1_i1	119.538	358.904	0.333064	-1.58613	0.000301414	0.022338	up	yes		24.75	2e-41	L-ascorbate oxidase	PF07732.10	sp|Q40588|ASO_TOBAC	.	GO:0005576; GO:0005507; GO:0008447	.
c94805_g1_i1	181.894	507.051	0.35873	-1.47903	0.000539676	0.0365925	up	yes		90.09	0	Tubulin beta-2 chain	PF00091.20	sp|Q94571|TBB2_HOMAM	.	GO:0005737; GO:0005874; GO:0005525; GO:0003924; GO:0005200; GO:0007017; GO:0051258	.
c94805_g1_i2	223.897	657.489	0.340533	-1.55414	0.000102442	0.00910205	up	yes		90.09	0	Tubulin beta-2 chain	PF00091.20	sp|Q94571|TBB2_HOMAM	.	GO:0005737; GO:0005874; GO:0005525; GO:0003924; GO:0005200; GO:0007017; GO:0051258	.
c94888_g1_i1	544.102	1597.94	0.340501	-1.55427	1.62177e-05	0.00183026	up	yes	NP_001025055.1; XP_005267122.1; XP_005267123.1; XP_005267124.1; XP_006715584.1; XP_006715585.1	51.37	3e-110	Pleckstrin homology domain-containing family G member 1	PF00621.15	sp|Q9ULL1|PKHG1_HUMAN	.	GO:0005089	.
c94949_g1_i1	1788.02	697.833	2.56225	1.35741	0.000218422	0.0170933	down	yes	.	.	.	.	PF07546.8	.	.	.	.
c95091_g3_i1	281.627	2308.36	0.122003	-3.03501	1.08031e-17	6.81315e-15	up	yes	.	.	.	.	PF12752.2	.	.	.	.
c95154_g1_i1	936.356	2406.83	0.389041	-1.36201	0.000408659	0.0285742	up	yes	NP_001135977.1; NP_071452.2	61.48	6e-118	ATP-binding cassette sub-family G member 4	PF01061.19	sp|Q9H172|ABCG4_HUMAN	K05680	GO:0016021; GO:0005886; GO:0005524; GO:0016887; GO:0017127; GO:0046982; GO:0042803; GO:0033344; GO:0055085	REACT_111158
c95226_g3_i6	32.6643	123.048	0.265459	-1.91344	0.000742876	0.0478551	up	yes		56.07	3e-129	Ubiquitin carboxyl-terminal hydrolase 2	PF00443.24	sp|O57429|UBP2_CHICK	.	GO:0005737; GO:0046872; GO:0004843; GO:0016579; GO:0006511	.
c95293_g1_i1	36.9519	5631.91	0.00656117	-7.25183	1.44408e-05	0.00165293	up	yes	.	.	.	.	.	.	.	.	.
c95293_g1_i2	83.6458	16300.5	0.0051315	-7.6064	6.90607e-06	0.000847813	up	yes	.	25.74	6e-06	Filamentous hemagglutinin	.	sp|P12255|FHAB_BORPE	K15125	.	.
c95293_g1_i3	98.8462	22683	0.00435772	-7.84221	1.55031e-08	3.13611e-06	up	yes	.	25.79	2e-07	Filamentous hemagglutinin	.	sp|P12255|FHAB_BORPE	K15125	.	.
c95297_g1_i1	152.316	1453.69	0.104779	-3.25458	3.74173e-19	2.79882e-16	up	yes		59.29	2e-91	Ras-related protein Rab-23	PF00071.17	sp|P35288|RAB23_MOUSE	.	GO:0005776; GO:0005737; GO:0010008; GO:0045335; GO:0005886; GO:0005525; GO:0003924; GO:0000045; GO:0006968; GO:0097094; GO:0021904; GO:0042733; GO:0006184; GO:0045861; GO:0042992; GO:0007399; GO:0001843; GO:0015031; GO:0008589; GO:0007165; GO:0007264; GO:0021513	.
c95316_g2_i1	58.0314	429.091	0.135242	-2.88638	1.44117e-11	4.87935e-09	up	yes	.	.	.	.	.	.	.	.	.
c95363_g1_i3	18.0802	97.0397	0.186317	-2.42417	0.000218298	0.0170933	up	yes	.	.	.	.	PF07565.8	.	.	.	.
c95363_g1_i4	23.0831	106.916	0.215898	-2.21158	0.000298753	0.0222737	up	yes	.	.	.	.	PF07565.8	.	.	.	.
c95508_g2_i1	0	26.7299	#NAME?	#NAME?	3.93611e-05	0.00404476	up	yes	.	.	.	.	.	.	.	.	.
c95508_g2_i5	0.414333	23.7553	0.0174417	-5.84131	0.000534447	0.0363424	up	yes	.	.	.	.	.	.	.	.	.
c95508_g2_i6	205.484	591.764	0.347241	-1.52599	0.000124967	0.0108633	up	yes		32.04	5e-07	Proprotein convertase subtilisin/kexin type 5	PF03302.8	sp|Q9NJ15|PCSK5_BRACL	.	GO:0005576; GO:0016021; GO:0005886; GO:0004252	.
c95524_g1_i1	271.289	742.904	0.365174	-1.45334	0.000115688	0.0101389	up	yes	.	.	.	.	.	.	.	.	.
c95524_g1_i2	289.431	801.428	0.361145	-1.46935	6.98314e-05	0.00658668	up	yes		45.05	0	Semaphorin-1A	PF01403.14	sp|Q26473|SEM1A_SCHAM	.	GO:0016021; GO:0004872; GO:0030154; GO:0007399	.
c95524_g1_i3	305.398	743.319	0.410858	-1.28329	0.0006353	0.0421315	up	yes		48.61	0	Semaphorin-1A	PF01403.14	sp|Q26473|SEM1A_SCHAM	.	GO:0016021; GO:0004872; GO:0030154; GO:0007399	.
c95524_g1_i4	278.436	783.799	0.355239	-1.49314	5.13751e-05	0.00510009	up	yes		49.8	0	Semaphorin-1A	PF01403.14	sp|Q26473|SEM1A_SCHAM	.	GO:0016021; GO:0004872; GO:0030154; GO:0007399	.
c95524_g1_i5	315.518	738.584	0.427193	-1.22704	0.000740867	0.0478499	up	yes	.	.	.	.	.	.	.	.	.
c95608_g1_i1	17.4947	122.498	0.142817	-2.80776	5.61644e-06	0.00070842	up	yes	NP_990750.1	59.93	0	Netrin-1	PF00055.12	sp|Q90922|NET1_CHICK	K06843	GO:0005604; GO:0071944; GO:0005737; GO:0033564; GO:0040023; GO:0042472; GO:0030517; GO:0001764; GO:0045773; GO:0008284; GO:0030334; GO:0016337	REACT_204997
c95611_g4_i4	77.3958	251.567	0.307655	-1.70061	0.000204858	0.0163096	up	yes	NP_620269.1	64.18	9e-21	Formin-binding protein 1	PF00018.23	sp|Q8R511|FNBP1_RAT	.	GO:0005905; GO:0031410; GO:0005856; GO:0005764; GO:0005886; GO:0008289; GO:0030154; GO:0006897; GO:0007399	.
c95656_g1_i1	35.7769	261.363	0.136886	-2.86895	3.01348e-09	7.02529e-07	up	yes	NP_071710.2	28.17	9e-12	SPARC-related modular calcium-binding protein 2	PF10591.4	sp|Q8CD91|SMOC2_MOUSE	.	GO:0005604; GO:0031012; GO:0005614; GO:0005509; GO:0005539; GO:0008201; GO:0030198; GO:0010811; GO:0007165	.
c95656_g1_i2	35.3729	204.452	0.173013	-2.53105	4.92658e-07	7.88351e-05	up	yes	NP_001030024.1; NP_071420.1	38.71	8e-08	SPARC-related modular calcium-binding protein 1	PF10591.4	sp|Q9H4F8|SMOC1_HUMAN	.	GO:0005604; GO:0005509; GO:0050840; GO:0030154; GO:0030198; GO:0001654; GO:0060173; GO:0010811; GO:0045667; GO:0007165	.
c95656_g1_i5	20.3745	185.78	0.10967	-3.18876	6.12348e-09	1.35831e-06	up	yes	NP_001139689.1; NP_071711.2	33.04	2e-06	SPARC-related modular calcium-binding protein 1	PF10591.4	sp|Q8BLY1|SMOC1_MOUSE	.	GO:0005604; GO:0005509; GO:0050840; GO:0030154; GO:0030198; GO:0001654; GO:0060173; GO:0010811; GO:0045667; GO:0007165	.
c95656_g1_i6	40.5469	228.149	0.177721	-2.49231	5.63309e-07	8.92526e-05	up	yes	NP_071710.2	28.17	1e-11	SPARC-related modular calcium-binding protein 2	PF10591.4	sp|Q8CD91|SMOC2_MOUSE	.	GO:0005604; GO:0031012; GO:0005614; GO:0005509; GO:0005539; GO:0008201; GO:0030198; GO:0010811; GO:0007165	.
c95672_g2_i3	43.4369	221.057	0.196496	-2.34743	1.059e-05	0.00123412	up	yes	.	.	.	.	.	.	.	.	.
c95715_g1_i1	1.04099	612.818	0.00169869	-9.20136	6.9288e-47	3.18368e-43	up	yes	NP_001159605.1; NP_079350.5	31.75	2e-08	Extracellular matrix protein FRAS1	PF00093.13	sp|Q86XX4|FRAS1_HUMAN	.	GO:0016021; GO:0005886; GO:0061618; GO:0046872; GO:0007154; GO:0030326; GO:0003338; GO:0002009; GO:0060021; GO:0015031; GO:0043588	.
c95715_g1_i2	0.414333	578.046	0.000716782	-10.4462	1.1098e-46	4.46193e-43	up	yes	NP_001159605.1; NP_079350.5	31.75	3e-08	Extracellular matrix protein FRAS1	PF00093.13	sp|Q86XX4|FRAS1_HUMAN	.	GO:0016021; GO:0005886; GO:0061618; GO:0046872; GO:0007154; GO:0030326; GO:0003338; GO:0002009; GO:0060021; GO:0015031; GO:0043588	.
c95715_g1_i3	1.45532	655.274	0.00222093	-8.81462	2.02911e-47	1.08774e-43	up	yes	NP_001159605.1; NP_079350.5	31.75	2e-08	Extracellular matrix protein FRAS1	PF00093.13	sp|Q86XX4|FRAS1_HUMAN	.	GO:0016021; GO:0005886; GO:0061618; GO:0046872; GO:0007154; GO:0030326; GO:0003338; GO:0002009; GO:0060021; GO:0015031; GO:0043588	.
c95715_g1_i4	0.626653	462.657	0.00135447	-9.52806	5.21828e-11	1.5834e-08	up	yes	.	.	.	.	.	.	.	.	.
c95715_g2_i1	0.626653	346.729	0.00180733	-9.11193	2.64688e-10	7.21475e-08	up	yes	.	.	.	.	.	.	.	.	.
c95815_g1_i1	778.713	2044.13	0.380951	-1.39232	0.000102093	0.00910205	up	yes	NP_780323.2	37.44	8e-141	Trafficking kinesin-binding protein 1	PF04849.8	sp|Q6PD31|TRAK1_MOUSE	K15369	GO:0005737; GO:0005769; GO:0005739; GO:0005634; GO:0050811; GO:0008333	.
c95816_g1_i2	32.2087	1149.72	0.0280145	-5.15768	2.13961e-16	1.2289e-13	up	yes	NP_001075800.1	36.31	3e-58	Substance-K receptor	PF00001.16	sp|P79218|NK2R_RABIT	.	GO:0016021; GO:0005886; GO:0004995	.
c95838_g2_i1	89.3908	269.128	0.33215	-1.59009	0.000766942	0.0490416	up	yes	.	.	.	.	.	.	.	.	.
c95838_g2_i3	95.4862	360.856	0.264611	-1.91806	8.41507e-06	0.000992945	up	yes	NP_055543.2	47.37	1e-126	FERM and PDZ domain-containing protein 4	PF00373.13	sp|Q14CM0|FRPD4_HUMAN	.	GO:0005856; GO:0043197; GO:0005546; GO:0051835	.
c95838_g2_i4	96.6983	382.834	0.252586	-1.98516	4.67275e-06	0.000613447	up	yes	NP_055543.2	47.37	9e-127	FERM and PDZ domain-containing protein 4	PF00373.13	sp|Q14CM0|FRPD4_HUMAN	.	GO:0005856; GO:0043197; GO:0005546; GO:0051835	.
c95859_g1_i1	47.6421	198.805	0.239642	-2.06105	3.44908e-05	0.00361356	up	yes	NP_524677.1	23.33	2e-09	Transcription factor castor	PF02178.14	sp|Q7M3M8|CAS_DROME	.	GO:0005634; GO:0003677; GO:0046872; GO:0003700; GO:0007417; GO:0007402; GO:0048699; GO:0021782; GO:0016319; GO:0045892; GO:0014019; GO:0009791; GO:0040034; GO:0006355; GO:0006351; GO:0007419	.
c95859_g1_i4	51.8061	175.253	0.295607	-1.75825	0.000515598	0.035135	up	yes	.	.	.	.	.	.	.	.	.
c95859_g1_i5	50.5218	208.164	0.242702	-2.04274	5.28974e-05	0.00520303	up	yes	NP_524677.1	23.33	2e-09	Transcription factor castor	PF02178.14	sp|Q7M3M8|CAS_DROME	.	GO:0005634; GO:0003677; GO:0046872; GO:0003700; GO:0007417; GO:0007402; GO:0048699; GO:0021782; GO:0016319; GO:0045892; GO:0014019; GO:0009791; GO:0040034; GO:0006355; GO:0006351; GO:0007419	.
c95859_g1_i6	45.1664	203.918	0.221493	-2.17466	8.40488e-06	0.000992945	up	yes	NP_524677.1	23.33	2e-09	Transcription factor castor	PF02178.14	sp|Q7M3M8|CAS_DROME	.	GO:0005634; GO:0003677; GO:0046872; GO:0003700; GO:0007417; GO:0007402; GO:0048699; GO:0021782; GO:0016319; GO:0045892; GO:0014019; GO:0009791; GO:0040034; GO:0006355; GO:0006351; GO:0007419	.
c95859_g1_i7	60.5689	197.852	0.306132	-1.70778	0.000354967	0.0257144	up	yes	.	.	.	.	.	.	.	.	.
c95905_g1_i1	24.3673	298.028	0.0817619	-3.61243	1.75739e-08	3.48919e-06	up	yes	.	.	.	.	PF04755.7	.	.	.	.
c95905_g1_i2	55.1207	379.154	0.145378	-2.78212	2.81004e-10	7.59514e-08	up	yes	.	.	.	.	PF05911.6	.	.	.	.
c95905_g1_i3	49.0974	379.702	0.129305	-2.95115	2.36352e-11	7.75718e-09	up	yes	.	.	.	.	PF04740.7	.	.	.	.
c95905_g1_i4	21.8607	103.61	0.21099	-2.24476	0.00016775	0.0138347	up	yes	.	.	.	.	PF04906.8	.	.	.	.
c95949_g1_i1	5.61926	125.749	0.0446862	-4.48403	4.13397e-11	1.27851e-08	up	yes	NP_001016142.1	47.08	1e-89	Serine/threonine-protein phosphatase CPPED1	PF00149.23	sp|Q28FE0|CPPED_XENTR	.	GO:0005737; GO:0046872; GO:0004721	.
c95949_g1_i2	7.48891	122.891	0.0609396	-4.03648	1.1643e-09	2.88066e-07	up	yes	NP_001016142.1	47.08	1e-89	Serine/threonine-protein phosphatase CPPED1	PF00149.23	sp|Q28FE0|CPPED_XENTR	.	GO:0005737; GO:0046872; GO:0004721	.
c95949_g1_i3	9.57089	160.003	0.0598169	-4.0633	1.67803e-11	5.62212e-09	up	yes	NP_001016142.1	47.08	1e-89	Serine/threonine-protein phosphatase CPPED1	PF00149.23	sp|Q28FE0|CPPED_XENTR	.	GO:0005737; GO:0046872; GO:0004721	.
c95954_g1_i1	606.986	1363.17	0.445275	-1.16723	0.000480513	0.0330947	up	yes	.	.	.	.	.	.	.	.	.
c95968_g2_i1	276.08	90.4497	3.0523	1.6099	0.000607557	0.0406267	down	yes	.	.	.	.	PF00769.14	.	.	.	.
c95997_g3_i2	421.276	1105.91	0.380931	-1.3924	0.000131005	0.0112664	up	yes	.	47.57	2e-63	.	PF06080.7	sp|Q497C3|CP013_RAT	.	.	.
c96052_g3_i1	423.176	151.906	2.78577	1.47808	0.000390917	0.0277719	down	yes	.	.	.	.	.	.	.	.	.
c96054_g1_i1	366.497	1210.39	0.302793	-1.7236	4.062e-05	0.00414763	up	yes	.	.	.	.	PF13465.1	.	.	.	.
c96054_g1_i3	334.227	1186.36	0.281724	-1.82764	0.000327054	0.0238535	up	yes	.	.	.	.	PF12510.3	.	.	.	.
c96054_g14_i1	48.4605	509.713	0.0950739	-3.39481	1.87386e-15	9.72112e-13	up	yes	.	.	.	.	PF12510.3	.	.	.	.
c96054_g2_i1	30.1474	402.549	0.0748912	-3.73906	3.82607e-16	2.12175e-13	up	yes	.	.	.	.	.	.	.	.	.
c96054_g3_i1	172.505	1509.46	0.114282	-3.12932	7.15954e-09	1.56653e-06	up	yes	.	.	.	.	PF00428.14	.	.	.	.
c96054_g3_i2	180.631	1592.24	0.113445	-3.13994	2.44352e-11	7.85933e-09	up	yes	.	.	.	.	PF05539.6	.	.	.	.
c96054_g6_i1	140.529	1464.43	0.0959616	-3.3814	1.28627e-17	7.95607e-15	up	yes	.	.	.	.	.	.	.	.	.
c96054_g8_i2	85.9937	939.582	0.0915234	-3.44972	0.000139008	0.0117659	up	yes	.	.	.	.	PF12510.3	.	.	.	.
c96054_g8_i3	90.3906	1049.1	0.0861604	-3.53683	9.57145e-08	1.67313e-05	up	yes	.	.	.	.	PF12510.3	.	.	.	.
c96054_g8_i4	91.0378	1146.82	0.079383	-3.65503	1.39787e-13	5.55076e-11	up	yes	NP_001152756.1; NP_001271356.1; NP_001271357.1; NP_001271358.1; NP_038898.2; XP_006514786.1	54.2	1e-42	Smoothelin	PF00307.26	sp|Q921U8|SMTN_MOUSE	.	GO:0005737; GO:0005856	.
c96054_g8_i6	11.4199	178.501	0.0639768	-3.96631	0.000225407	0.0175544	up	yes	.	.	.	.	.	.	.	.	.
c96054_g8_i7	27.6408	313.377	0.0882028	-3.50303	9.80524e-12	3.39114e-09	up	yes	NP_001152756.1; NP_001271356.1; NP_001271357.1; NP_001271358.1; NP_038898.2; XP_006514786.1	53.79	2e-43	Smoothelin	PF00307.26	sp|Q921U8|SMTN_MOUSE	.	GO:0005737; GO:0005856	.
c96106_g1_i1	12.2898	108.233	0.113549	-3.13861	4.52248e-06	0.000596151	up	yes	NP_001005870.1	36.52	4e-117	Relaxin receptor 2	PF00001.16	sp|Q5XM32|RXFP2_CANFA	K04307	GO:0016021; GO:0005886; GO:0016500; GO:0007189; GO:0008584	REACT_182645
c96106_g1_i4	18.1111	116.001	0.156128	-2.6792	7.61968e-06	0.000924828	up	yes	NP_001005870.1	36.52	1e-116	Relaxin receptor 2	PF00001.16	sp|Q5XM32|RXFP2_CANFA	K04307	GO:0016021; GO:0005886; GO:0016500; GO:0007189; GO:0008584	REACT_182645
c96106_g1_i5	16.0188	106.875	0.149884	-2.73808	1.36249e-05	0.00157072	up	yes	NP_001005870.1	36.52	2e-117	Relaxin receptor 2	PF00001.16	sp|Q5XM32|RXFP2_CANFA	K04307	GO:0016021; GO:0005886; GO:0016500; GO:0007189; GO:0008584	REACT_182645
c96106_g1_i6	16.0188	101.518	0.157793	-2.66389	3.03593e-05	0.00320156	up	yes	NP_001005870.1	36.52	1e-117	Relaxin receptor 2	PF00001.16	sp|Q5XM32|RXFP2_CANFA	K04307	GO:0016021; GO:0005886; GO:0016500; GO:0007189; GO:0008584	REACT_182645
c96179_g1_i1	1026.84	348.908	2.943	1.55729	4.38113e-05	0.00443128	down	yes	.	.	.	.	PF04519.8	.	.	.	.
c96179_g1_i2	953.949	335.381	2.84438	1.50811	0.000210619	0.0166446	down	yes	.	.	.	.	.	.	.	.	.
c96206_g1_i1	205.443	1596.61	0.128675	-2.9582	5.50226e-16	2.94958e-13	up	yes	XP_001347911.1	29.65	9e-08	Dynein heavy chain-like protein PF11_0240	PF00169.24	sp|Q8IID4|DYHC2_PLAF7	.	GO:0005737; GO:0030286; GO:0005874; GO:0005875; GO:0005524; GO:0016887; GO:0003777; GO:0003774; GO:0008152; GO:0007018	.
c96213_g5_i1	96.1541	297.416	0.323298	-1.62906	0.00016276	0.0134576	up	yes	NP_001097183.1; NP_001260605.1; NP_995729.2; NP_995730.2	32.93	1e-46	Protein sickie	PF08317.6	sp|Q9VIQ9|SICK_DROME	.	GO:0005524; GO:0050829; GO:0045087	.
c96213_g5_i10	390.324	1047.07	0.372777	-1.42361	9.66039e-05	0.008728	up	yes	NP_001126042.1	50.63	9e-83	Luc7-like protein 3	PF03194.10	sp|Q5R8W6|LC7L3_PONAB	.	GO:0005634; GO:0005685; GO:0003677; GO:0003729; GO:0006376; GO:0008380	.
c96213_g5_i2	93.0312	335.079	0.27764	-1.84871	1.47278e-05	0.0016798	up	yes	NP_001104488.1; NP_001104489.1; NP_001231892.1; NP_660093.2; NP_892009.3; XP_006718431.1	66.67	7e-22	Neuron navigator 2	PF08317.6	sp|Q8IVL1|NAV2_HUMAN	.	GO:0005614; GO:0005634; GO:0005524; GO:0004386; GO:0008201; GO:0021563; GO:0007626; GO:0021554; GO:0003025; GO:0007608; GO:0007605; GO:0021564	.
c96213_g5_i3	408.71	1261.42	0.324009	-1.6259	5.09659e-06	0.000655707	up	yes	NP_001104488.1; NP_001104489.1; NP_001231892.1; NP_660093.2; NP_892009.3; XP_006718431.1	50.69	0	Neuron navigator 2	PF13401.1	sp|Q8IVL1|NAV2_HUMAN	.	GO:0005614; GO:0005634; GO:0005524; GO:0004386; GO:0008201; GO:0021563; GO:0007626; GO:0021554; GO:0003025; GO:0007608; GO:0007605; GO:0021564	.
c96213_g5_i8	97.3662	303.697	0.320603	-1.64114	0.000187309	0.0151372	up	yes	NP_001097183.1; NP_001260605.1; NP_995729.2; NP_995730.2	32.93	9e-47	Protein sickie	PF08317.6	sp|Q9VIQ9|SICK_DROME	.	GO:0005524; GO:0050829; GO:0045087	.
c96213_g5_i9	84.895	295.871	0.286933	-1.80122	4.48712e-05	0.00451012	up	yes	NP_001097183.1; NP_001260605.1; NP_995729.2; NP_995730.2	32.93	1e-46	Protein sickie	PF08317.6	sp|Q9VIQ9|SICK_DROME	.	GO:0005524; GO:0050829; GO:0045087	.
c96230_g1_i3	452.344	1406	0.321725	-1.6361	7.69324e-06	0.000926762	up	yes	NP_035353.1; NP_598676.2	52.16	2e-172	Paxillin	PF00412.17	sp|Q8VI36|PAXI_MOUSE	K05760	GO:0031252; GO:0005737; GO:0005856; GO:0005925; GO:0030027; GO:0051435; GO:0030159; GO:0008270; GO:0000187; GO:0048754; GO:0006928; GO:0007010; GO:0048041; GO:0007229; GO:0030032; GO:0018108; GO:0045860; GO:0008360; GO:0034446; GO:0007179	REACT_206286
c96230_g1_i4	228.8	882.625	0.259227	-1.94771	2.53064e-07	4.26155e-05	up	yes	NP_001012147.1	42.11	2e-09	Paxillin	PF00412.17	sp|Q66H76|PAXI_RAT	K05760	GO:0005737; GO:0005856; GO:0005925; GO:0030027; GO:0005634; GO:0005886; GO:0005178; GO:0032403; GO:0019901; GO:0008270; GO:0000187; GO:0048754; GO:0006928; GO:0034614; GO:0007010; GO:0048041; GO:0060396; GO:0007229; GO:0030032; GO:0018108; GO:0008360; GO:0034446	REACT_224772
c96230_g1_i5	305.974	1028.73	0.297427	-1.74939	2.56463e-06	0.000358647	up	yes	.	.	.	.	.	.	.	.	.
c96276_g1_i1	134.588	558.129	0.241142	-2.05205	3.11697e-07	5.1397e-05	up	yes	.	.	.	.	.	.	.	.	.
c96276_g1_i3	181.381	667.617	0.271684	-1.88	1.55965e-06	0.000230113	up	yes	.	.	.	.	.	.	.	.	.
c96276_g1_i4	174.275	641.927	0.271488	-1.88104	2.17129e-06	0.000310389	up	yes	.	.	.	.	.	.	.	.	.
c96276_g1_i5	43.4576	188.71	0.230288	-2.11849	4.09621e-05	0.00416932	up	yes	.	.	.	.	PF06050.8	.	.	.	.
c96276_g1_i6	64.2979	223.713	0.287412	-1.79881	0.000134659	0.0114581	up	yes	.	.	.	.	.	.	.	.	.
c96276_g2_i1	319.537	1406.3	0.227218	-2.13785	3.01421e-09	7.02529e-07	up	yes	NP_003165.2; NP_068506.2	44.28	5e-112	Supervillin	PF02209.14	sp|O95425|SVIL_HUMAN	K10369	GO:0015629; GO:0042995; GO:0043034; GO:0005737; GO:0005925; GO:0005634; GO:0005886; GO:0051015; GO:0007010; GO:0007519	.
c96276_g2_i2	601.609	2499.61	0.240681	-2.05481	3.92477e-09	8.8277e-07	up	yes	NP_776615.1	38.33	0	Supervillin	PF00626.17	sp|O46385|SVIL_BOVIN	K10369	GO:0030054; GO:0042995; GO:0005737; GO:0005856; GO:0005886; GO:0007010	.
c96373_g1_i4	56.0999	317.952	0.176441	-2.50274	0.000399562	0.0281832	up	yes	.	.	.	.	PF02957.10	.	.	.	.
c96441_g1_i1	564.689	2623.57	0.215237	-2.216	2.56325e-10	7.04654e-08	up	yes	NP_524360.2; NP_732001.3; NP_732002.1; NP_732003.1; NP_732004.1; NP_996216.1	67.62	8e-88	Tropomyosin-1, isoforms 9A/A/B	PF00261.15	sp|P06754|TPM1_DROME	K10373	GO:0070865; GO:0030017; GO:0003779; GO:0051015; GO:0048813; GO:0006936; GO:0048477; GO:0007315; GO:0045451; GO:0010591	.
c96441_g1_i3	149.121	413.517	0.360616	-1.47147	0.000489433	0.033637	up	yes	NP_524360.2; NP_732001.3; NP_732002.1; NP_732003.1; NP_732004.1; NP_996216.1	70.65	4e-31	Tropomyosin-1, isoforms 9A/A/B	PF00261.15	sp|P06754|TPM1_DROME	K10373	GO:0070865; GO:0030017; GO:0003779; GO:0051015; GO:0048813; GO:0006936; GO:0048477; GO:0007315; GO:0045451; GO:0010591	.
c96441_g1_i4	500.723	2467.49	0.202928	-2.30096	8.42256e-11	2.44057e-08	up	yes	NP_524360.2; NP_732001.3; NP_732002.1; NP_732003.1; NP_732004.1; NP_996216.1	68.85	4e-90	Tropomyosin-1, isoforms 9A/A/B	PF00261.15	sp|P06754|TPM1_DROME	K10373	GO:0070865; GO:0030017; GO:0003779; GO:0051015; GO:0048813; GO:0006936; GO:0048477; GO:0007315; GO:0045451; GO:0010591	.
c96475_g1_i1	165.362	940.753	0.175776	-2.50819	3.03629e-11	9.66924e-09	up	yes	.	.	.	.	.	.	.	.	.
c96561_g6_i3	129.565	375.339	0.345193	-1.53452	0.000237715	0.0182985	up	yes		32.81	8e-69	Pancreatic lipase-related protein 2	PF00151.14	sp|P81139|LIPR2_CAVPO	.	GO:0005615; GO:0047372; GO:0005509; GO:0047714; GO:0004620; GO:0004806; GO:0019376; GO:0006629; GO:0009395	.
c96561_g6_i6	102.773	305.593	0.336307	-1.57215	0.00018728	0.0151372	up	yes		32.81	8e-69	Pancreatic lipase-related protein 2	PF00151.14	sp|P81139|LIPR2_CAVPO	.	GO:0005615; GO:0047372; GO:0005509; GO:0047714; GO:0004620; GO:0004806; GO:0019376; GO:0006629; GO:0009395	.
c96561_g6_i8	86.9357	267.805	0.324624	-1.62316	0.000269968	0.0203832	up	yes		32.81	8e-69	Pancreatic lipase-related protein 2	PF00151.14	sp|P81139|LIPR2_CAVPO	.	GO:0005615; GO:0047372; GO:0005509; GO:0047714; GO:0004620; GO:0004806; GO:0019376; GO:0006629; GO:0009395	.
c96572_g1_i1	101.557	3081.93	0.0329524	-4.92347	2.13423e-06	0.000306452	up	yes	.	.	.	.	PF00229.13	.	.	.	.
c96572_g1_i2	106.337	3113.34	0.0341553	-4.87175	1.61235e-06	0.000236802	up	yes	.	.	.	.	PF00229.13	.	.	.	.
c96647_g1_i1	22.6481	345.496	0.0655525	-3.93121	7.83727e-10	1.98486e-07	up	yes	.	.	.	.	.	.	.	.	.
c96647_g1_i2	25.3671	323.141	0.0785015	-3.67114	1.17484e-14	5.17636e-12	up	yes	.	.	.	.	.	.	.	.	.
c96683_g1_i1	714.933	2972.42	0.240522	-2.05576	3.14333e-09	7.27354e-07	up	yes	NP_001284722.1; NP_524632.1; NP_726646.1	37.96	0	Calsyntenin-1	PF00028.12	sp|Q9V498|CSTN1_DROME	.	GO:0005576; GO:0005887; GO:0045211; GO:0005509; GO:0016339; GO:0044331; GO:0007156	.
c96772_g1_i1	14.3512	224.019	0.0640623	-3.96438	2.21833e-13	8.70125e-11	up	yes	.	.	.	.	PF00083.19	.	.	.	.
c96772_g2_i1	33.0683	265.564	0.124521	-3.00554	6.44118e-10	1.67076e-07	up	yes	XP_001846280.1	31.45	2e-36	Facilitated trehalose transporter Tret1	PF00083.19	sp|B0WC46|TRET1_CULQU	K14258	GO:0016021; GO:0005886; GO:0015574; GO:0015771	.
c96782_g1_i2	544.79	205.981	2.64486	1.40319	0.000628186	0.0418323	down	yes	.	.	.	.	.	.	.	.	.
c96824_g3_i1	1204.44	8145.21	0.147871	-2.75759	5.33521e-08	9.91917e-06	up	yes	XP_006560089.1	27.4	3e-13	Epidermal growth factor receptor	PF07714.12	sp|P0CY46|EGFR_APIME	K04361	GO:0016021; GO:0005524; GO:0004714; GO:0007275; GO:0007169	.
c96923_g1_i1	110.951	332.41	0.333776	-1.58305	0.000100677	0.00904514	up	yes		31.25	8e-06	Neurotrypsin	PF00530.13	sp|Q5G265|NETR_SAGLB	.	GO:0030424; GO:0005576; GO:0005886; GO:0005044; GO:0004252; GO:0006887	.
c96923_g1_i2	111.334	353.464	0.31498	-1.66667	5.24389e-05	0.00517376	up	yes		30.7	7e-09	Neurotrypsin	PF00530.13	sp|Q5G265|NETR_SAGLB	.	GO:0030424; GO:0005576; GO:0005886; GO:0005044; GO:0004252; GO:0006887	.
c96923_g1_i3	128.647	361.19	0.356176	-1.48934	0.000203946	0.0162772	up	yes		31.25	7e-06	Neurotrypsin	PF00530.13	sp|Q5G265|NETR_SAGLB	.	GO:0030424; GO:0005576; GO:0005886; GO:0005044; GO:0004252; GO:0006887	.
c96923_g1_i4	132.537	347.038	0.381909	-1.3887	0.000784298	0.049854	up	yes		31.25	7e-06	Neurotrypsin	PF00530.13	sp|Q5G265|NETR_SAGLB	.	GO:0030424; GO:0005576; GO:0005886; GO:0005044; GO:0004252; GO:0006887	.
c96923_g1_i7	125.312	343.977	0.364304	-1.45679	0.000299295	0.0222737	up	yes		31.25	8e-06	Neurotrypsin	PF00530.13	sp|Q5G265|NETR_SAGLB	.	GO:0030424; GO:0005576; GO:0005886; GO:0005044; GO:0004252; GO:0006887	.
c96946_g1_i2	63.4177	456.814	0.138826	-2.84865	3.28156e-11	1.03479e-08	up	yes	NP_001158314.1	35.41	1e-61	Inhibin beta B chain	PF00019.15	sp|P04088|INHBB_PIG	K04667	GO:0005576; GO:0048471; GO:0042803; GO:0032924; GO:0032869; GO:0009267; GO:0045444; GO:0040007; GO:0046882; GO:0048178; GO:0046676; GO:0046881; GO:0060279; GO:0009612	.
c96961_g1_i2	44.1254	251.454	0.175481	-2.51061	9.20065e-08	1.6171e-05	up	yes	NP_477342.1; NP_599144.1; NP_728674.1	34.41	8e-07	Patj homolog	PF00595.19	sp|Q9NB04|PATJ_DROME	K06095	GO:0005912; GO:0045179; GO:0016324; GO:0016327; GO:0005737; GO:0005875; GO:0005635; GO:0005886; GO:0005918; GO:0035003; GO:0032033; GO:0005080; GO:0034334; GO:0034332; GO:0045176; GO:0007043; GO:0001736; GO:0035088; GO:0007163; GO:0016332; GO:0016334; GO:0002009; GO:0016333; GO:0035509; GO:0045494; GO:0008594; GO:0035209; GO:0045186	.
c96967_g2_i1	163.208	528.855	0.308606	-1.69616	4.24532e-05	0.00430746	up	yes	NP_004832.1; NP_733793.2	32	5e-06	Ras GTPase-activating protein nGAP	PF12004.3	sp|Q9UJF2|NGAP_HUMAN	K17633	GO:0005737; GO:0031235; GO:0005099; GO:0046580; GO:0032320; GO:0007165	.
c96967_g2_i2	154.86	583.468	0.265412	-1.91369	3.87563e-05	0.00399538	up	yes	.	.	.	.	PF12004.3	.	.	.	.
c96997_g1_i1	26.4493	764.226	0.0346092	-4.8527	6.94217e-14	2.82643e-11	up	yes	.	.	.	.	PF07841.8	.	.	.	.
c96997_g1_i2	24.761	829.845	0.0298381	-5.0667	1.91209e-32	3.25001e-29	up	yes	.	.	.	.	PF07841.8	.	.	.	.
c97061_g2_i2	163.565	737.476	0.22179	-2.17273	3.39792e-09	7.80647e-07	up	yes	NP_492593.2	42.81	2e-74	Uncharacterized peptidase C1-like protein F26E4.3	PF00112.18	sp|P90850|YCF2E_CAEEL	.	GO:0005576; GO:0008234; GO:0030247; GO:0005044; GO:0006955	.
c97114_g2_i2	8.74222	56.9689	0.153456	-2.7041	0.00061814	0.0412487	up	yes	.	.	.	.	PF00786.23	.	.	.	.
c97121_g2_i1	105.824	353.528	0.299336	-1.74016	8.22291e-05	0.00762195	up	yes	.	.	.	.	.	.	.	.	.
c97121_g2_i5	164.321	493.266	0.333129	-1.58585	9.16157e-05	0.00839524	up	yes		49.22	1e-69	C-Maf-inducing protein	PF12799.2	sp|A1L3F5|CMIP_XENLA	.	GO:0005737; GO:0005634	.
c97121_g2_i7	105.834	333.974	0.316893	-1.65793	0.000180613	0.0147069	up	yes	.	.	.	.	.	.	.	.	.
c97170_g1_i3	6.0336	149.708	0.0403025	-4.63299	9.26447e-13	3.54741e-10	up	yes	NP_573179.1; NP_728035.1	43.22	1e-80	UNC93-like protein	PF05978.11	sp|Q9Y115|UN93L_DROME	.	GO:0016021; GO:0005886	.
c97348_g2_i1	7049.68	2908.58	2.42376	1.27725	0.000241852	0.0185655	down	yes	.	.	.	.	PF02770.14	.	.	.	.
c97409_g1_i1	417.738	1995.31	0.20936	-2.25594	3.46281e-10	9.20477e-08	up	yes		38.24	1e-21	Kunitz-type serine protease inhibitor Kunitz-1	PF05375.8	sp|W4VSH9|VKT1_TRILK	.	GO:0005576; GO:0004867	.
c97409_g1_i2	425.33	2262.46	0.187995	-2.41124	8.86683e-12	3.09992e-09	up	yes		38.24	1e-21	Kunitz-type serine protease inhibitor Kunitz-1	PF05375.8	sp|W4VSH9|VKT1_TRILK	.	GO:0005576; GO:0004867	.
c97409_g3_i1	562.462	6217.08	0.0904705	-3.46641	1.09515e-23	1.25802e-20	up	yes	.	.	.	.	PF05375.8	.	.	.	.
c97409_g4_i1	204.303	1588.97	0.128576	-2.95931	2.31189e-16	1.30456e-13	up	yes	.	.	.	.	PF02822.9	.	.	.	.
c97409_g5_i1	327.441	3065.81	0.106804	-3.22696	2.30297e-20	1.94929e-17	up	yes	.	.	.	.	PF02822.9	.	.	.	.
c97476_g3_i2	142.807	394.237	0.362236	-1.465	0.000425611	0.0296307	up	yes	.	.	.	.	.	.	.	.	.
c97536_g1_i1	15.1798	101.611	0.149392	-2.74283	6.13288e-06	0.000764565	up	yes	NP_032792.2	31.19	3e-33	Solute carrier family 22 member 6	PF00083.19	sp|Q8VC69|S22A6_MOUSE	K08203	GO:0016323; GO:0005901; GO:0070062; GO:0005887; GO:0043234; GO:0031404; GO:0005452; GO:0008514; GO:0015347; GO:0015742; GO:0006820; GO:0015711; GO:0051260; GO:0097254; GO:0031427; GO:0043252	REACT_198604
c97536_g1_i2	44.2965	465.447	0.0951698	-3.39335	2.12662e-16	1.2289e-13	up	yes	NP_001087661.1	29.28	5e-66	Solute carrier family 22 member 6-A	PF00083.19	sp|Q66J54|S226A_XENLA	K08203	GO:0016021; GO:0005886; GO:0015075	.
c97536_g1_i3	11.4405	121.567	0.0941085	-3.40953	1.21177e-08	2.53086e-06	up	yes	NP_032792.2	31.19	3e-33	Solute carrier family 22 member 6	PF00083.19	sp|Q8VC69|S22A6_MOUSE	K08203	GO:0016323; GO:0005901; GO:0070062; GO:0005887; GO:0043234; GO:0031404; GO:0005452; GO:0008514; GO:0015347; GO:0015742; GO:0006820; GO:0015711; GO:0051260; GO:0097254; GO:0031427; GO:0043252	REACT_198604
c97536_g1_i5	41.5879	399.439	0.104116	-3.26374	1.28363e-14	5.57927e-12	up	yes	NP_001087661.1	29.28	5e-66	Solute carrier family 22 member 6-A	PF00083.19	sp|Q66J54|S226A_XENLA	K08203	GO:0016021; GO:0005886; GO:0015075	.
c97536_g1_i6	40.5675	396.493	0.102316	-3.2889	5.60455e-15	2.61253e-12	up	yes	NP_001087661.1	39.37	4e-19	Solute carrier family 22 member 6-A	PF07690.11	sp|Q66J54|S226A_XENLA	K08203	GO:0016021; GO:0005886; GO:0015075	.
c97536_g1_i7	40.7592	403.453	0.101026	-3.3072	5.4211e-15	2.56418e-12	up	yes	NP_001087661.1	29.28	5e-66	Solute carrier family 22 member 6-A	PF00083.19	sp|Q66J54|S226A_XENLA	K08203	GO:0016021; GO:0005886; GO:0015075	.
c97572_g1_i1	38.5474	957.745	0.0402481	-4.63494	1.9839e-06	0.000286144	up	yes		61.74	2e-50	Superoxide dismutase [Cu-Zn]	PF00080.15	sp|P81926|SODC_HALRO	.	GO:0005737; GO:0046872; GO:0004784	.
c97572_g1_i2	97.0137	2129.92	0.045548	-4.45647	1.3731e-22	1.46909e-19	up	yes		61.74	2e-50	Superoxide dismutase [Cu-Zn]	PF00080.15	sp|P81926|SODC_HALRO	.	GO:0005737; GO:0046872; GO:0004784	.
c97573_g1_i1	1049.73	4514.88	0.232505	-2.10467	1.77146e-09	4.28401e-07	up	yes	NP_031590.1	70	3e-43	Zinc finger protein 36, C3H1 type-like 1	PF00642.19	sp|P23950|TISB_MOUSE	.	GO:0005737; GO:0005829; GO:0005634; GO:0003677; GO:0046872; GO:0003729; GO:0006915; GO:0008283; GO:0060710; GO:0048568; GO:0007507; GO:0006402; GO:0035264; GO:0021915; GO:0000288; GO:0003342; GO:0043488; GO:0006417; GO:0060712; GO:0033077; GO:0001570	REACT_198695
c97637_g1_i1	242.614	647.265	0.374829	-1.4157	0.000506272	0.0346462	up	yes	NP_001003915.1; NP_001171095.1	42.95	5e-164	Sodium-coupled monocarboxylate transporter 2	PF00474.12	sp|Q49B93|SC5AC_MOUSE	K14388	GO:0070062; GO:0016021; GO:0005886; GO:0015293; GO:0006814	.
c97684_g1_i1	201.766	570.828	0.353461	-1.50038	0.000111204	0.00982628	up	yes	.	.	.	.	.	.	.	.	.
c97745_g1_i1	208.618	545.747	0.382261	-1.38737	0.000560207	0.037854	up	yes	.	.	.	.	.	.	.	.	.
c97772_g1_i1	125.007	323.077	0.386927	-1.36987	0.000564017	0.0380316	up	yes	NP_083325.1	23.05	2e-53	Patched domain-containing protein 3	PF02460.13	sp|Q0EEE2|PTHD3_MOUSE	.	GO:0016021; GO:0097225; GO:0008158	.
c97781_g2_i2	46.1456	175.623	0.262754	-1.92822	0.000249354	0.0190958	up	yes		40.58	7e-53	Trypsin-3 (Fragment)	PF00089.21	sp|P35033|TRY3_SALSA	.	GO:0005576; GO:0046872; GO:0004252; GO:0007586	.
c97781_g2_i3	80.2446	283.579	0.28297	-1.82128	8.85116e-05	0.00813396	up	yes		38.63	2e-51	Trypsin-3 (Fragment)	PF00089.21	sp|P35033|TRY3_SALSA	.	GO:0005576; GO:0046872; GO:0004252; GO:0007586	.
c97781_g2_i4	88.3498	298.597	0.295883	-1.7569	0.000134023	0.0114401	up	yes		38.63	2e-51	Trypsin-3 (Fragment)	PF00089.21	sp|P35033|TRY3_SALSA	.	GO:0005576; GO:0046872; GO:0004252; GO:0007586	.
c97781_g2_i5	28.9147	134.094	0.21563	-2.21337	8.47817e-05	0.00781352	up	yes		49.44	1e-26	Plasma kallikrein	PF00089.21	sp|P14272|KLKB1_RAT	.	GO:0005615; GO:0004252; GO:0007596; GO:0042730; GO:0006954; GO:0097421	.
c97844_g6_i2	92.6436	738.362	0.125472	-2.99456	0.000674451	0.0442715	up	yes	.	.	.	.	.	.	.	.	.
c97895_g3_i5	25.6103	113.506	0.225629	-2.14798	5.41242e-05	0.00529134	up	yes	.	.	.	.	.	.	.	.	.
c97922_g1_i2	4.15364	389.788	0.0106562	-6.55217	2.17175e-27	2.91051e-24	up	yes	.	.	.	.	PF12205.3	.	.	.	.
c97922_g1_i3	7.68062	301.511	0.0254738	-5.29484	1.71427e-05	0.00191451	up	yes	.	.	.	.	PF13623.1	.	.	.	.
c97922_g1_i4	9.14625	303.806	0.0301055	-5.05383	7.69222e-21	6.87257e-18	up	yes	.	.	.	.	PF08870.6	.	.	.	.
c97948_g1_i10	9.14625	81.9508	0.111607	-3.16351	1.5027e-05	0.00170788	up	yes		26	1e-90	Apolipophorins	PF01347.17	sp|Q9U943|APLP_LOCMI	.	GO:0005576; GO:0008289; GO:0005319; GO:0016055	.
c97948_g1_i13	9.34826	66.8168	0.139909	-2.83744	0.000299854	0.0222737	up	yes		24.52	1e-91	Apolipophorins	PF01347.17	sp|Q9U943|APLP_LOCMI	.	GO:0005576; GO:0008289; GO:0005319; GO:0016055	.
c97948_g1_i15	9.35857	71.2788	0.131295	-2.92911	9.28277e-05	0.00848213	up	yes		27.12	2e-65	Apolipophorins	PF01347.17	sp|Q9U943|APLP_LOCMI	.	GO:0005576; GO:0008289; GO:0005319; GO:0016055	.
c97948_g1_i5	15.1798	85.7624	0.176999	-2.49819	0.000232573	0.0179819	up	yes		25.65	1e-39	Apolipophorins	PF01347.17	sp|Q9U943|APLP_LOCMI	.	GO:0005576; GO:0008289; GO:0005319; GO:0016055	.
c97948_g1_i7	9.34826	76.2172	0.122653	-3.02735	5.76143e-05	0.00559851	up	yes		26.16	3e-83	Apolipophorins	PF01347.17	sp|Q9U943|APLP_LOCMI	.	GO:0005576; GO:0008289; GO:0005319; GO:0016055	.
c97960_g1_i2	76.5774	605.794	0.126408	-2.98384	1.10037e-13	4.42402e-11	up	yes	.	.	.	.	PF05843.9	.	.	.	.
c97960_g1_i4	78.0224	540.207	0.144431	-2.79155	8.13934e-12	2.87686e-09	up	yes	.	.	.	.	PF05843.9	.	.	.	.
c97960_g1_i5	12.8752	285.147	0.045153	-4.46904	7.02627e-06	0.000859289	up	yes	.	.	.	.	PF09323.5	.	.	.	.
c97960_g1_i6	3.33528	155.412	0.0214608	-5.54215	2.59115e-09	6.17346e-07	up	yes	.	.	.	.	.	.	.	.	.
c97964_g3_i1	31.2296	131.374	0.237716	-2.07269	4.41521e-05	0.00445175	up	yes	.	.	.	.	PF09815.4	.	.	.	.
c97964_g3_i2	32.0067	138.781	0.230627	-2.11637	6.66867e-05	0.00633266	up	yes	.	.	.	.	PF09815.4	.	.	.	.
c97980_g1_i1	239.128	654.112	0.365576	-1.45176	0.000250368	0.0191279	up	yes	NP_001027827.1	49.21	0	Dual serine/threonine and tyrosine protein kinase	PF00069.20	sp|Q4VSN2|DUSTY_TAKRU	K16288	GO:0016324; GO:0016323; GO:0005737; GO:0005524; GO:0004674; GO:0004712; GO:0004713; GO:0048568	.
c97980_g1_i2	299.05	781.893	0.382469	-1.38659	0.000324121	0.0236933	up	yes	NP_001027827.1	49.21	0	Dual serine/threonine and tyrosine protein kinase	PF00069.20	sp|Q4VSN2|DUSTY_TAKRU	K16288	GO:0016324; GO:0016323; GO:0005737; GO:0005524; GO:0004674; GO:0004712; GO:0004713; GO:0048568	.
c98033_g5_i1	260.962	64.9785	4.01612	2.0058	5.79038e-05	0.00560969	down	yes	.	.	.	.	PF11592.3	.	.	.	.
c98033_g5_i2	278.1	88.6726	3.13626	1.64904	0.000392005	0.0277719	down	yes	.	.	.	.	PF11592.3	.	.	.	.
c98083_g1_i1	55.1001	275.483	0.200013	-2.32184	8.50868e-07	0.000130321	up	yes	NP_001229629.1	42.34	2e-70	Fibropellin-1	PF00008.22	sp|P10079|FBP1_STRPU	.	GO:0031410; GO:0005578; GO:0005509	.
c98094_g1_i5	25.4083	144.811	0.175458	-2.5108	6.29148e-05	0.0060226	up	yes	.	.	.	.	.	.	.	.	.
c98157_g1_i1	12833.7	16.6052	772.87	9.59408	1.61983e-55	1.04201e-51	down	yes		28.93	4e-35	Genome polyprotein (Fragment)	PF00869.15	sp|P09732|POLG_STEVM	.	GO:0044165; GO:0033644; GO:0042025; GO:0016021; GO:0019028; GO:0019031; GO:0005524; GO:0008026; GO:0003725; GO:0046872; GO:0004482; GO:0004483; GO:0003724; GO:0003968; GO:0004252; GO:0070008; GO:0005198; GO:0075512; GO:0039654; GO:0006355; GO:0039502; GO:0006351; GO:0039694; GO:0019062	.
c98205_g3_i2	63.4486	355.038	0.17871	-2.48431	1.7047e-08	3.40558e-06	up	yes	.	.	.	.	.	.	.	.	.
c98234_g1_i1	0.414333	27.7408	0.0149359	-6.06507	0.000144132	0.0121358	up	yes	.	.	.	.	.	.	.	.	.
c98558_g1_i1	10.6222	89.7349	0.118373	-3.07859	4.3107e-06	0.000570573	up	yes	.	.	.	.	PF07247.7	.	.	.	.
c98597_g1_i1	325.373	812.865	0.400279	-1.32092	0.000468521	0.032338	up	yes	NP_080893.1	47.96	4e-67	Protein lifeguard 4	PF01027.15	sp|Q9DA39|LFG4_MOUSE	K06890	GO:0005795; GO:0016021; GO:0006915; GO:0043066; GO:0050848	.
c99103_g1_i1	1353.32	3068.33	0.441061	-1.18095	0.000717875	0.0464582	up	yes	NP_112397.1	67.03	1e-35	Krueppel-like factor 10	PF13465.1	sp|O08876|KLF10_RAT	K09209	GO:0005634; GO:0001046; GO:0046872; GO:0030282; GO:1901653; GO:0009267; GO:0045892; GO:0045672; GO:0042752; GO:0035019; GO:0006351	.
