# Supplementary material for: Ovarian Transcriptome Analysis of Portunus trituberculatus Provides Insights into Genes Expressed during Phase III and IV Development
Source: PLoS One. 2015 Oct 2;10(10):e0138862. doi: 10.1371/journal.pone.0138862 (PMC4591999; doi:10.1371/journal.pone.0138862)
Supplement: S5 Table — (XLS) [file pone.0138862.s006.xls]

## Sheet: upregulate
			phase3		phase4
Description	uniprot	name	RQ12BJ00204	RQ12BJ00206	RQ12BJ00210	RQ12BJ00212	pval	padj	up/down	significant	KO
CRISP/Allergen/PR-1	sp|W4VS53|CRVP_TRILK	c91266_g1_i2	0.198158	0.131869	0.283678	173.757	7.34026e-55	2.98418e-50	up	yes	.
Extracellular matrix protein FRAS1	sp|Q86XX4|FRAS1_HUMAN	c95715_g1_i2	0	0.0241149	7.20505	25.6642	8.39436e-36	9.30743e-32	up	yes	.
Sodium-dependent phosphate transport protein 2A	sp|Q28620|NPT2A_RABIT	c84604_g1_i1	0.230932	0.24825	0.635761	28.1685	1.95811e-29	1.08555e-25	up	yes	.
Sodium/glucose cotransporter 1	sp|P53791|SC5A1_SHEEP	c75559_g1_i1	0.229753	0.347487	1.0133	33.1526	4.8402e-29	2.56668e-25	up	yes	K14158
Protein extra-macrochaetae	sp|P18491|EMC_DROME	c807_g1_i1	0.587273	0.53737	0.934139	80.3902	3.02524e-28	1.4759e-24	up	yes	K17696
Kielin/chordin-like protein	sp|Q6ZWJ8|KCP_HUMAN	c81959_g1_i1	0.115674	0.102637	4.69187	19.6086	4.43964e-25	1.3537e-21	up	yes	.
Glutathione peroxidase 1	sp|Q865R2|GPX1_MACFU	c83183_g1_i1	2.47686	1.59677	1.10806	204.601	1.07006e-24	3.18318e-21	up	yes	.
Aquaporin AQPAe.a	sp|Q9NHW7|AQP_AEDAE	c8659_g1_i1	4.55596	6.45154	16.137	242.966	5.34049e-23	1.41599e-19	up	yes	K09884
Zinc/cadmium resistance protein	sp|P20107|ZRC1_YEAST	c94611_g1_i5	0.851844	0.656386	2.82881	33.3145	2.22548e-22	5.42862e-19	up	yes	K14688
Sodium-dependent nutrient amino acid transporter 1	sp|B3NV41|NAAT1_DROER	c86221_g1_i1	0.0575005	0.0573975	0.388715	11.4815	1.7125e-20	3.86786e-17	up	yes	K05038
Superoxide dismutase [Cu-Zn]	sp|P81926|SODC_HALRO	c97572_g1_i2	3.96753	2.72638	4.15011	137.912	2.06099e-18	4.26048e-15	up	yes	.
Substance-K receptor	sp|P79218|NK2R_RABIT	c95816_g1_i2	0.629826	1.08092	7.48733	51.892	2.33332e-17	4.1244e-14	up	yes	.
Probable chitinase 3	sp|Q9W5U2|CHIT3_DROME	c77660_g1_i1	0.0319154	0.0637165	5.81269	3.0619	3.54043e-16	5.39761e-13	up	yes	K01183
Four-domain proteases inhibitor	sp|P82968|MCPI_MELCP	c88687_g1_i3	0.69064	0.689403	1.1901	44.6213	1.81235e-15	2.66317e-12	up	yes	.
Major facilitator superfamily domain-containing protein 12	sp|Q6NUT3|MFS12_HUMAN	c59315_g1_i1	0.993061	0.936211	1.1847	28.444	2.45756e-15	3.5263e-12	up	yes	.
Protein c-ets-1-B (Fragment)	sp|P18756|ETS1B_XENLA	c83109_g1_i1	1.72343	1.81319	3.15909	40.4171	3.4179e-15	4.7371e-12	up	yes	.
Smoothelin	sp|Q921U8|SMTN_MOUSE	c96054_g8_i4	2.17867	3.29965	6.78158	60.209	4.97772e-14	6.25884e-11	up	yes	.
Early growth response protein 4	sp|Q9GL32|EGR4_BOVIN	c67508_g1_i1	0.244814	0.144815	0.562482	9.44147	6.39718e-14	7.88114e-11	up	yes	K12498
Serine protease inhibitor dipetalogastin (Fragment)	sp|O96790|DPGN_DIPMA	c88687_g1_i4	2.02986	1.55548	0.978415	46.2982	3.62302e-13	3.91046e-10	up	yes	.
DNA-directed RNA polymerase II subunit RPB1	sp|P14248|RPB1_PLAFD	c90507_g1_i1	5.34324	6.45235	10.7433	104.402	4.57057e-13	4.84739e-10	up	yes	.
MAGUK p55 subfamily member 6	sp|Q9JLB0|MPP6_MOUSE	c28433_g1_i1	2.47521	2.56581	10.5811	41.3413	4.71199e-13	4.9543e-10	up	yes	.
Ras-related protein Rab-23	sp|P35288|RAB23_MOUSE	c95297_g1_i1	1.29603	1.13448	4.13095	18.5458	2.30244e-12	2.21116e-09	up	yes	.
Putative vitellogenin receptor	sp|P98163|YL_DROME	c18571_g1_i1	1.25655	0.836199	1.29916	24.2082	7.395e-12	6.53573e-09	up	yes	.
Neuroparsin-A	sp|P10776|NPAB_LOCMI	c85990_g1_i1	4.15884	5.44816	49.3645	32.4791	9.66801e-12	8.42256e-09	up	yes	.
Solute carrier family 22 member 6-A	sp|Q66J54|S226A_XENLA	c97536_g1_i2	0.603679	0.693901	6.37247	7.24839	2.55619e-11	2.15011e-08	up	yes	K08203
SET and MYND domain-containing protein 4	sp|Q5R5X9|SMYD4_PONAB	c93846_g1_i1	0.536343	0.517536	0.298595	13.3032	2.65002e-11	2.21377e-08	up	yes	.
UNC93-like protein	sp|Q9Y115|UN93L_DROME	c97170_g1_i3	0.230383	0.214639	0.513038	10.1707	1.21987e-10	9.01704e-08	up	yes	.
Solute carrier family 22 member 6	sp|Q8VC69|S22A6_MOUSE	c97536_g1_i6	0.576722	0.558244	5.94891	5.19353	1.8261e-10	1.29489e-07	up	yes	K08203
Dynein heavy chain-like protein PF11_0240	sp|Q8IID4|DYHC2_PLAF7	c96206_g1_i1	1.69889	2.0778	3.35965	25.1771	3.21837e-10	2.16866e-07	up	yes	.
Protein Wnt-4a	sp|P47793|WNT4A_DANRE	c86060_g2_i2	0.116174	0.0773109	0	15.5856	3.39167e-10	2.27288e-07	up	yes	K00408
CD109 antigen	sp|Q6YHK3|CD109_HUMAN	c87995_g1_i2	1.48648	1.29061	3.6021	16.6487	7.44924e-10	4.80965e-07	up	yes	K06530
Bumetanide-sensitive sodium-(potassium)-chloride cotransporter	sp|Q25479|NKCL_MANSE	c87145_g1_i1	6.52788	7.0356	5.78429	83.514	1.32117e-09	8.17949e-07	up	yes	.
Protein Wnt-4	sp|P49337|WNT4_CHICK	c86060_g2_i1	0	0	0	15.3084	1.62005e-09	9.65232e-07	up	yes	K00408
Serine/threonine-protein phosphatase CPPED1	sp|Q28FE0|CPPED_XENTR	c95949_g1_i3	0.348604	0.318982	0.866411	9.95854	2.03652e-09	1.17162e-06	up	yes	.
Mushroom body large-type Kenyon cell-specific protein 1	sp|Q95YM8|MBLK1_APIME	c64065_g1_i2	0.376084	0.484905	0.186942	9.4052	2.02802e-09	1.17162e-06	up	yes	.
Phosphorylase b kinase regulatory subunit beta	sp|P12798|KPBB_RABIT	c97960_g1_i2	1.19204	1.02163	2.61432	14.4678	2.07191e-09	1.18084e-06	up	yes	.
Uncharacterized family 31 glucosidase KIAA1161	sp|Q69ZQ1|K1161_MOUSE	c90704_g1_i1	0.0581952	0.058091	0.185135	4.176	2.0969e-09	1.18953e-06	up	yes	.
Lachesin	sp|Q26474|LACH_SCHAM	c94663_g1_i1	6.41791	4.86734	20.1872	50.3293	5.01041e-09	2.58938e-06	up	yes	.
Nocturnin	sp|O35710|NOCT_MOUSE	c88333_g1_i1	0.784968	0.7761	1.28427	10.9682	2.81848e-08	1.26847e-05	up	yes	.
Sialin	sp|Q9NRA2|S17A5_HUMAN	c58416_g1_i1	0.354502	0.407484	9.68857	0.276506	3.24883e-08	1.45144e-05	up	yes	K12301
Low-density lipoprotein receptor-related protein 2	sp|P98158|LRP2_RAT	c93995_g1_i6	0.965051	0.821118	1.27738	9.28001	4.34928e-08	1.87442e-05	up	yes	K06233
Inhibin beta B chain	sp|P04088|INHBB_PIG	c96946_g1_i2	1.07182	1.34728	2.04585	14.8994	6.6886e-08	2.78422e-05	up	yes	K04667
PTB domain-containing engulfment adapter protein 1	sp|Q9UBP9|GULP1_HUMAN	c92971_g1_i3	0.455786	0.431638	1.00383	5.94789	1.7444e-07	6.71153e-05	up	yes	.
Facilitated trehalose transporter Tret1	sp|B0WC46|TRET1_CULQU	c96772_g2_i1	1.15702	1.29354	1.65636	17.4355	1.77942e-07	6.80336e-05	up	yes	K14258
EF-hand and coiled-coil domain-containing protein 1	sp|Q9HA90|EFCC1_HUMAN	c93066_g1_i4	0.0862269	0.114763	0.438899	2.56916	2.08541e-07	7.89899e-05	up	yes	.
Kunitz-type serine protease inhibitor Kunitz-1	sp|W4VSH9|VKT1_TRILK	c97409_g1_i2	9.09738	9.96592	9.59516	88.8614	2.2885e-07	8.58821e-05	up	yes	.
Integrin alpha-PS4	sp|Q9V7A4|ITA4_DROME	c93193_g1_i2	1.08377	0.921561	2.63372	8.64893	2.33617e-07	8.68692e-05	up	yes	.
Jerky protein homolog	sp|O75564|JERKY_HUMAN	c93193_g1_i2	1.08377	0.921561	2.63372	8.64893	2.33617e-07	8.68692e-05	up	yes	.
Tetraspanin-11	sp|Q9D1D1|TSN11_MOUSE	c69757_g1_i1	13.8215	18.62	31.5866	136.104	2.36175e-07	8.70246e-05	up	yes	K17352
Inward rectifier potassium channel 2	sp|P49656|KCNJ2_RABIT	c89931_g2_i1	0.0423667	0.0563878	0.404341	3.66803	3.95493e-07	0.000141455	up	yes	.
ATP-sensitive inward rectifier potassium channel 12	sp|Q14500|KCJ12_HUMAN	c89931_g1_i1	0.0534283	0.106665	0.297448	5.16748	4.57431e-07	0.00016078	up	yes	K05005
SPARC-related modular calcium-binding protein 1	sp|Q8BLY1|SMOC1_MOUSE	c95656_g1_i5	0.34664	0.461359	0.492302	6.64346	4.66687e-07	0.000163093	up	yes	.
Neuronal calcium sensor 2	sp|P36609|NCS2_CAEEL	c92693_g2_i2	0.424817	0.593679	0.912236	9.31094	4.78318e-07	0.000165791	up	yes	.
Endochitinase	sp|P36362|CHIT_MANSE	c68363_g1_i2	0.0356189	0.0237034	1.95466	1.11129	4.8859e-07	0.000168336	up	yes	.
Filamentous hemagglutinin	sp|P12255|FHAB_BORPE	c95293_g1_i3	9.97455	2.52868	1781.89	1123.71	4.97095e-07	0.000170506	up	yes	K15125
SPARC-related modular calcium-binding protein 2	sp|Q8CD91|SMOC2_MOUSE	c95656_g1_i1	0.533406	0.557805	0.499983	7.2214	5.69435e-07	0.000191854	up	yes	.
Low-density lipoprotein receptor-related protein 4	sp|O75096|LRP4_HUMAN	c108515_g1_i1	0.983529	0.654512	0.717035	15.9181	6.35973e-07	0.000210778	up	yes	.
Monocarboxylate transporter 14	sp|Q7RTX9|MOT14_HUMAN	c92727_g1_i1	0.88946	0.736601	0.943207	8.95727	1.00757e-06	0.000322543	up	yes	K08190
Tropomyosin-1, isoforms 9A/A/B	sp|P06754|TPM1_DROME	c96441_g1_i4	17.0306	20.6944	24.8445	156.174	1.03388e-06	0.000329272	up	yes	K10373
Epidermal growth factor receptor	sp|P0CY46|EGFR_APIME	c96824_g3_i1	12.8512	8.47849	10.3881	129.532	1.47735e-06	0.000457323	up	yes	K04361
Sodium/glucose cotransporter 4	sp|A8WHP3|SC5A9_DANRE	c88079_g2_i1	0.0545453	0.0725968	0.0433809	4.50971	2.50292e-06	0.00072683	up	yes	K14389
Membrane metallo-endopeptidase-like 1	sp|Q495T6|MMEL1_HUMAN	c91850_g1_i1	3.22117	2.8809	4.11203	24.2445	3.15611e-06	0.000893119	up	yes	K08635
Alanine racemase	sp|B8D0W1|ALR_HALOH	c85982_g1_i1	0	0.0244546	0.233809	2.17836	4.21347e-06	0.00114965	up	yes	K01775
Uncharacterized peptidase C1-like protein F26E4.3	sp|P90850|YCF2E_CAEEL	c97061_g2_i2	3.74232	3.15686	11.2975	19.5487	4.65682e-06	0.00126779	up	yes	.
Cytochrome b5	sp|Q9HFV1|CYB5_RHIST	c26816_g1_i1	0.860729	0.572792	0.228185	12.5319	4.74261e-06	0.00128827	up	yes	.
Apoptosis-resistant E3 ubiquitin protein ligase 1	sp|O15033|AREL1_HUMAN	c92152_g1_i2	1.35214	1.87719	1.96535	14.6378	6.83948e-06	0.00180558	up	yes	.
Probable glutamine--tRNA ligase	sp|O62431|SYQ_CAEEL	c86070_g3_i1	12.9835	14.2994	11.9645	102.334	6.8254e-06	0.00180558	up	yes	K01886
Supervillin	sp|O95425|SVIL_HUMAN	c96276_g2_i1	4.35574	4.28053	6.00194	31.0902	6.99307e-06	0.00183028	up	yes	K10369
Guanine nucleotide-binding protein G(f) subunit alpha	sp|Q05337|GNAF_DROME	c94335_g2_i4	0.116031	0.102954	0.645971	3.19775	7.91883e-06	0.00204542	up	yes	K04640
Patj homolog	sp|Q9NB04|PATJ_DROME	c96961_g1_i2	0.590179	0.45166	0.715806	5.06363	8.07911e-06	0.0020701	up	yes	K06095
Atrial natriuretic peptide-converting enzyme	sp|Q80YN4|CORIN_RAT	c104040_g1_i1	0.598261	0.530835	0.317206	19.2875	8.31703e-06	0.0021266	up	yes	K09614
Triple functional domain protein	sp|Q1LUA6|TRIO_DANRE	c94596_g2_i4	1.90846	1.76774	2.29726	15.5092	8.47219e-06	0.00215722	up	yes	.
Zinc finger protein 36, C3H1 type-like 1	sp|P23950|TISB_MOUSE	c97573_g1_i1	14.2841	18.7498	22.1582	116.409	8.75067e-06	0.00220512	up	yes	.
Nucleolar protein 4-like	sp|Q6DIB4|NOL4L_MOUSE	c82558_g1_i1	3.9069	3.36322	3.54909	26.9367	9.80333e-06	0.00245013	up	yes	.
Calsyntenin-1	sp|Q9V498|CSTN1_DROME	c96683_g1_i1	11.1352	11.5035	16.7525	75.2362	1.08936e-05	0.00268412	up	yes	.
Irregular chiasm C-roughest protein	sp|Q08180|ICCR_DROME	c88486_g1_i3	0.123223	0.109336	1.25769	1.29752	1.18381e-05	0.00287044	up	yes	.
Anti-lipopolysaccharide factor	sp|C0KJQ4|ALPS_PORTR	c58694_g1_i2	10.545	14.8307	20.4479	88.6092	1.55349e-05	0.00367192	up	yes	.
Transmembrane protease serine 6	sp|Q9DBI0|TMPS6_MOUSE	c82051_g1_i2	0.0559089	0.0744118	0.0444655	3.96833	1.57382e-05	0.00369848	up	yes	K09637
Beta-amyloid-like protein	sp|P14599|A4_DROME	c75105_g3_i1	13.3226	6.64671	23.9461	255.162	1.72998e-05	0.00400374	up	yes	.
Nuclear receptor coactivator 5	sp|Q9HCD5|NCOA5_HUMAN	c120990_g1_i1	0.652724	0.72395	0.622949	8.99435	1.79681e-05	0.00412708	up	yes	.
Furin-like protease 2	sp|P30432|FUR2_DROME	c91756_g2_i1	1.37594	0.737608	1.89478	20.1525	1.82876e-05	0.00416907	up	yes	K01349
N-acetylgalactosaminyltransferase 6	sp|Q6WV16|GALT6_DROME	c75841_g1_i1	0.336656	0.877472	1.18256	31.2915	2.66794e-05	0.00582103	up	yes	K00710
Relaxin receptor 2	sp|Q5XM32|RXFP2_CANFA	c96106_g1_i1	0.303971	0.155603	0.278947	3.64758	3.74185e-05	0.00781463	up	yes	K04307
Retinol dehydrogenase 12	sp|P59837|RDH12_BOVIN	c88482_g1_i1	0.271465	0.361306	0.359836	5.64636	3.85141e-05	0.0080297	up	yes	K11153
Cubilin	sp|O70244|CUBN_RAT	c92080_g1_i1	0.660005	0.417255	0.472423	5.13507	4.17892e-05	0.0086095	up	yes	K14616
Fibropellin-1	sp|P10079|FBP1_STRPU	c98083_g1_i1	2.17076	2.741	3.05448	20.8388	5.29813e-05	0.0107519	up	yes	.
Histone chaperone asf1b	sp|Q6DIP1|ASF1B_XENTR	c26469_g1_i1	6.5723	4.51144	8.06699	38.4674	5.58527e-05	0.0112266	up	yes	K10753
Histone chaperone asf1	sp|Q9V464|ASF1_DROME	c26469_g1_i1	6.5723	4.51144	8.06699	38.4674	5.58527e-05	0.0112266	up	yes	K10753
Netrin-1	sp|Q90922|NET1_CHICK	c95608_g1_i1	0.282629	0.156735	0.574438	2.43715	5.63294e-05	0.0112811	up	yes	K06843
Paxillin	sp|Q66H76|PAXI_RAT	c96230_g1_i4	4.09629	4.33399	6.29609	25.5244	8.89568e-05	0.0165139	up	yes	K05760
Apolipophorins	sp|Q9U943|APLP_LOCMI	c97948_g1_i10	0.0922889	0.133067	0.183498	1.7756	9.35252e-05	0.017283	up	yes	.
Tyrosine-protein phosphatase non-receptor type 4	sp|Q9WU22|PTN4_MOUSE	c83724_g1_i1	0.623452	0.907573	0.681785	8.2972	9.38799e-05	0.0173174	up	yes	K18037
Low-density lipoprotein receptor-related protein 1B	sp|Q9JI18|LRP1B_MOUSE	c127115_g1_i1	0.428304	0.912078	0.204383	11.2916	9.3995e-05	0.0173174	up	yes	.
Membrane frizzled-related protein	sp|Q9BY79|MFRP_HUMAN	c83451_g1_i2	0.371896	0.247487	0.665496	4.67743	9.98982e-05	0.018202	up	yes	.
ADP-ribosylation factor-like protein 4C	sp|P61208|ARL4C_MOUSE	c87394_g1_i1	20.3837	21.0036	33.8311	110.109	0.00014428	0.0251388	up	yes	K07945
Probable G-protein coupled receptor CG31760	sp|Q9VKA4|Y1760_DROME	c94191_g1_i1	0.594475	0.896709	0.977114	7.63528	0.000146642	0.0254413	up	yes	.
Heat shock protein 26	sp|P02517|HSP26_DROME	c85231_g1_i1	0.15408	0.328115	0.784273	3.22082	0.000149165	0.0258056	up	yes	.
Protein unc-93 homolog A	sp|Q86WB7|UN93A_HUMAN	c110384_g1_i1	0.232349	0.695798	0.831562	14.9513	0.00016578	0.0282788	up	yes	.
Transcription factor castor	sp|Q7M3M8|CAS_DROME	c95859_g1_i6	0.37197	0.283761	0.194818	2.67486	0.000193581	0.0323426	up	yes	.
Endocuticle structural glycoprotein SgAbd-2	sp|Q7M4F3|CUD2_SCHGR	c93673_g1_i1	0.742239	1.12259	0.536652	10.9998	0.000222005	0.0361989	up	yes	.
Chloride channel protein 2	sp|Q9VGH7|CLCN2_DROME	c74731_g1_i2	1.27408	0.875666	1.24586	7.29846	0.000223129	0.0363338	up	yes	K05011
Protein patched	sp|P18502|PTC_DROME	c27095_g1_i1	0	0	0.158603	6.99951	0.000229978	0.0371514	up	yes	K06225
FERM and PDZ domain-containing protein 4	sp|Q14CM0|FRPD4_HUMAN	c95838_g2_i4	0.756874	0.893853	0.822391	5.53765	0.000284467	0.0443104	up	yes	.
Riboflavin transporter 2	sp|B5X4H8|RFT2_SALSA	c89777_g1_i1	0.163707	0.326828	0.390599	3.92644	0.000292066	0.0452686	up	yes	.
Transcription factor Adf-1	sp|P05552|ADF1_DROME	c68310_g1_i1	2.91247	2.29056	2.52692	17.4506	0.000293477	0.0453087	up	yes	K09427
Protein tramtrack, beta isoform	sp|P17789|TTKB_DROME	c91472_g1_i1	4.50798	3.37136	3.15846	22.6038	0.000327386	0.049912	up	yes	K09237
